# Supplementary material for: Druggable transcriptomic pathways revealed in Parkinson’s patient-derived midbrain neurons
Source: NPJ Parkinsons Dis. 2022 Oct 18;8:134. doi: 10.1038/s41531-022-00400-0 (PMC9579158; doi:10.1038/s41531-022-00400-0)
Supplement: Supplementary file 2 — Supplementary Table 1 [file 41531_2022_400_MOESM2_ESM.xlsx]

## Sheet: Sheet1
Supplementary Table 1. Human fibroblasts and brain tissues used in this study (related to Figure 1).
dataset	subject_id	full_name	age[yr]	sex	Donour cell types	Donoour_source	disease_state	disease_state_detailed
sc-iPS-PatchSeq	H9	H9 (WA09)	0	female	ESC	WiCell	healthy	healthy
sc-iPS-PatchSeq	UKERfR66	UKERfR66-X-001	55	male	Fibroblast	Erlangen	PD	sPD
sc-iPS-PatchSeq	UKERfRJO	UKERfRJO-X-001	45	male	Fibroblast	Erlangen	PD	gPD_PARKIN
sc-iPS-PatchSeq	JEA	JEA16	53	male	Fibroblast	ICM	healthy	healthy
sc-iPS-10XSeq	KOLF2_A53T	HPSI0114i-kolf_2_A53T	55-59	male	Fibroblast	Cambridge BioResource	PD	gPD_aSyn
sc-iPS-10XSeq	KOLF2_WT	HPSI0114i-kolf_2	55-59	male	Fibroblast	Cambridge BioResource	healthy	healthy
bulk-iPS-Dopa	UKERfJ2C	UKERfJ2C-X-001	74	male	Fibroblast	Erlangen	PD	sPD
bulk-iPS-Dopa	UKERf1JF	UKERf1JF-X-001	43	male	Fibroblast	Erlangen	healthy	healthy
bulk-iPS-Dopa	UKERfRJO	UKERfRJO-X-001	45	male	Fibroblast	Erlangen	PD	gPD_PARKIN
bulk-iPS-Dopa	UKERfM89	UKERfM89-X-001	65	male	Fibroblast	Erlangen	PD	sPD
bulk-iPS-Dopa	UKERfC99	UKERfC99-X-001	69	male	Fibroblast	Erlangen	PD	sPD
bulk-iPS-Dopa	UKERfVK2	UKERfVK2-X-001	51	male	Fibroblast	Erlangen	PD	sPD
bulk-iPS-Dopa	UKERfR66	UKERfR66-X-001	55	male	Fibroblast	Erlangen	PD	sPD
bulk-iPS-Dopa	UKERfG3G	UKERfG3G-X-001	70	female	Fibroblast	Erlangen	healthy	healthy
bulk-iPS-Dopa	UKERf1E4	UKERf1E4-X-001	53	male	Fibroblast	Erlangen	healthy	healthy
bulk-iPS-Dopa	UKERf33Q	UKERf33Q-X-001	45	female	Fibroblast	Erlangen	healthy	healthy
bulk-iPS-Dopa	UKERfAY6	UKERfAY6-X-001	37	male	Fibroblast	Erlangen	PD	sPD-YOPD
bulk-iPS-Dopa	UKERfPX7	UKERfPX7-X-001	46	male	Fibroblast	Erlangen	PD	sPD
bulk-iPS-Dopa	UKERfO3H	UKERfO3H-X-001	71	male	Fibroblast	Erlangen	healthy	healthy
bulk-iPS-Dopa	UKERf82A	UKERf82A-X-001	66	female	Fibroblast	Erlangen	healthy	healthy
bulk-iPS-Dopa	CHE	CHE	69	male	Fibroblast	ICM	PD	gPD_LRRK2
bulk-iPS-Dopa	JEA	JEA16	53	male	Fibroblast	ICM	healthy	healthy
bulk-iPS-Dopa	SOL1	SOL1	45	female	Fibroblast	ICM	PD	gPD_aSyn
bulk-iPS-Dopa	PET	PET-322-010	65	male	Fibroblast	ICM	PD	gPD_PARKIN
bulk-iPS-Mixed	CS02iCTR	CS02iCTR	51	male	Blood	Cedars-Sinai	healthy	healthy
bulk-iPS-Mixed	CSWPiCTR	CSWPiCTR	37	?	Fibroblast	Cedars-Sinai	healthy	healthy
bulk-iPS-Mixed	CS00iCTR	CS00iCTR	6	male	Blood	Cedars-Sinai	healthy	healthy
bulk-iPS-Mixed	CS190iPD	CS190iPD	32	female	Blood	Cedars-Sinai	PD	sPD-YOPD
bulk-iPS-Mixed	CS194iPD	CS194iPD	37	male	Blood	Cedars-Sinai	PD	sPD-YOPD
bulk-iPS-Mixed	CS200iPD	CS200iPD	39	male	Blood	Cedars-Sinai	PD	sPD-YOPD
bulk-iN-Dopa	UKERfJ2C	UKERfJ2C-X-001	74	male	Fibroblast	Erlangen	PD	sPD
bulk-iN-Dopa	UKERf1JF	UKERf1JF-X-001	43	male	Fibroblast	Erlangen	healthy	healthy
bulk-iN-Dopa	UKERfRJO	UKERfRJO-X-001	45	male	Fibroblast	Erlangen	PD	gPD_PARKIN
bulk-iN-Dopa	UKERfC99	UKERfC99-X-001	69	male	Fibroblast	Erlangen	PD	sPD
bulk-iN-Dopa	UKERfVK2	UKERfVK2-X-001	51	male	Fibroblast	Erlangen	PD	sPD
bulk-iN-Dopa	UKERfG3G	UKERfG3G-X-001	70	female	Fibroblast	Erlangen	healthy	healthy
bulk-iN-Dopa	UKERf1E4	UKERf1E4-X-001	53	male	Fibroblast	Erlangen	healthy	healthy
bulk-iN-Dopa	UKERf33Q	UKERf33Q-X-001	45	female	Fibroblast	Erlangen	healthy	healthy
bulk-iN-Dopa	UKERfAY6	UKERfAY6-X-001	37	male	Fibroblast	Erlangen	PD	sPD-YOPD
bulk-iN-Dopa	UKERfPX7	UKERfPX7-X-001	46	male	Fibroblast	Erlangen	PD	sPD
bulk-iN-Dopa	UKERfO3H	UKERfO3H-X-001	71	male	Fibroblast	Erlangen	healthy	healthy
bulk-iN-Dopa	UKERf82A	UKERf82A-X-001	66	female	Fibroblast	Erlangen	healthy	healthy
bulk-iN-Dopa	CHE	CHE	69	male	Fibroblast	ICM	PD	gPD_LRRK2
bulk-iN-Dopa	JEA	JEA16	53	male	Fibroblast	ICM	healthy	healthy
bulk-iN-Dopa	SOL1	SOL1	45	female	Fibroblast	ICM	PD	gPD_aSyn
bulk-iN-Dopa	PET	PET-322-010	65	male	Fibroblast	Paris	PD	gPD_PARKIN
bulk-iN-Dopa	GM	GM22159	0	male	Fibroblast	Coriell	healthy	healthy
bulk-iN-Dopa	O6	AG08498	1	male	Fibroblast	Coriell	healthy	healthy
bulk-iN-Dopa	COVE	COVE	6	male	Fibroblast	ICM?	healthy	healthy
bulk-iN-Dopa	CENT	CENT	9	male	Fibroblast	ICM?	healthy	healthy
bulk-iN-Dopa	6	6/1	35	male	Fibroblast	ICM?	healthy	healthy
bulk-iN-Dopa	9	9/1	32	female	Fibroblast	ICM?	healthy	healthy
bulk-iN-Mixed	UKERf1JF	UKERf1JF-X-001	43	male	Fibroblast	Erlangen	healthy	healthy
bulk-iN-Mixed	UKERfR66	UKERfR66-X-001	55	male	Fibroblast	Erlangen	PD	sPD
bulk-iN-Mixed	UKERfJ2C	UKERfJ2C-X-001	74	male	Fibroblast	Erlangen	PD	sPD
bulk-iN-Mixed	G59	GM05659	1	male	Fibroblast	Coriell	healthy	healthy
bulk-iN-Mixed	PET	PET-322-010	65	male	Fibroblast	ICM	PD	gPD_PARKIN
bulk-iN-Mixed	GM	GM22159	0	male	Fibroblast	Coriell	healthy	healthy
bulk-iN-Mixed	A29	AG13129	89	male	Fibroblast	Coriell	healthy	healthy
bulk-iN-Mixed	A53	AG13153	30	male	Fibroblast	Coriell	healthy	healthy
bulk-iN-Mixed	SUC	SUC-654-009	50	male	Fibroblast	ICM	PD	gPD_LRRK2+PARKIN
bulk-iN-Mixed	BJ	BJ CRL-2522	0	male	Fibroblast	ATCC	healthy	healthy
bulk-iN-Mixed	ZER	ZER-656-003	45	female	Fibroblast	ICM	PD	gPD_PARKIN
bulk-iN-Mixed	UKERfRJO	UKERfRJO-X-001	45	male	Fibroblast	Erlangen	PD	gPD_PARKIN
bulk-iN-Mixed	A84	AG10884	87	male	Fibroblast	Coriell	healthy	healthy
bulk-iN-Mixed	A54	AG04054	29	male	Fibroblast	Coriell	healthy	healthy
bulk-iN-Mixed	A03	AG07803	66	male	Fibroblast	Coriell	healthy	healthy
bulk-iN-Mixed	UKERfO3H	UKERfO3H-X-001	71	male	Fibroblast	Erlangen	healthy	healthy
bulk-iN-Mixed	O6	AG08498	1	male	Fibroblast	Coriell	healthy	healthy
iCell DopaNeurons (CDI)	iDopa_A53T	iCell DopaNeurons PD SNCA A53T	?	?		Fujifilm CDI	PD	gPD_aSyn
iCell DopaNeurons (CDI)	iDopa	iCell DopaNeurons	?	?		Fujifilm CDI	healthy	healthy
