# Supplementary material for: Druggable transcriptomic pathways revealed in Parkinson’s patient-derived midbrain neurons
Source: NPJ Parkinsons Dis. 2022 Oct 18;8:134. doi: 10.1038/s41531-022-00400-0 (PMC9579158; doi:10.1038/s41531-022-00400-0)
Supplement: Supplementary file 3 — Supplementary Table 2 [file 41531_2022_400_MOESM3_ESM.xlsx]

## Sheet: Sheet1
Supplementary Table 2. List of 98 housekeeping genes curated by Tirosh et al. (2016), used to quality-check and filter cells in the single-cell RNA-seq and Patch-seq datasets. See also Supplementary Figure 1.
gene_symbol
ACTB
B2M
HNRPLL
HPRT
PSMB2
PSMB4
PPIA
PRPS1
PRPS1L1
PRPS1L3
PRPS2
PRPSAP1
PRPSAP2
RPL10
RPL10A
RPL10L
RPL11
RPL12
RPL13
RPL14
RPL15
RPL17
RPL18
RPL19
RPL21
RPL22
RPL22L1
RPL23
RPL24
RPL26
RPL27
RPL28
RPL29
RPL3
RPL30
RPL32
RPL34
RPL35
RPL36
RPL37
RPL38
RPL39
RPL39L
RPL3L
RPL4
RPL41
RPL5
RPL6
RPL7
RPL7A
RPL7L1
RPL8
RPL9
RPLP0
RPLP1
RPLP2
RPS10
RPS11
RPS12
RPS13
RPS14
RPS15
RPS15A
RPS16
RPS17
RPS18
RPS19
RPS20
RPS21
RPS24
RPS25
RPS26
RPS27
RPS27A
RPS27L
RPS28
RPS29
RPS3
RPS3A
RPS4X
RPS5
RPS6
RPS6KA1
RPS6KA2
RPS6KA3
RPS6KA4
RPS6KA5
RPS6KA6
RPS6KB1
RPS6KB2
RPS6KC1
RPS6KL1
RPS7
RPS8
RPS9
RPSA
TRPS1
UBB
