# Supplementary material for: Druggable transcriptomic pathways revealed in Parkinson’s patient-derived midbrain neurons
Source: NPJ Parkinsons Dis. 2022 Oct 18;8:134. doi: 10.1038/s41531-022-00400-0 (PMC9579158; doi:10.1038/s41531-022-00400-0)
Supplement: Supplementary file 4 — Supplementary Table 3 [file 41531_2022_400_MOESM4_ESM.xlsx]

## Sheet: Sheet1
Supplementary Table 3. Sequencing and mapping quality control metrics for each single-cell and bulk RNA-seq library sample.
dataset	sample_id	subject_id	disease_state	disease_state_detailed	number_reads_mapped	percent_reads_mapped	number_genes_detected	number_hkgenes_detected	final_QC_call
sc-iPS-PatchSeq	C004	H9	healthy	healthy	9744523	74.0889	4720	75	PASS
sc-iPS-PatchSeq	C009	H9	healthy	healthy	865691	32.09	2727	47	FAIL
sc-iPS-PatchSeq	C022	H9	healthy	healthy	11695357	66.0584	6905	79	PASS
sc-iPS-PatchSeq	C024	H9	healthy	healthy	4940835	51.1846	5210	80	PASS
sc-iPS-PatchSeq	C034	UKERfR66	PD	sPD	942049	10.56	3100	40	FAIL
sc-iPS-PatchSeq	C035	UKERfR66	PD	sPD	6872135	61.6686	4347	75	PASS
sc-iPS-PatchSeq	C037	UKERfR66	PD	sPD	9165561	71.2998	4694	78	PASS
sc-iPS-PatchSeq	C038	UKERfR66	PD	sPD	18224159	78.7233	6176	77	PASS
sc-iPS-PatchSeq	C041	UKERfR66	PD	sPD	9436219	68.8492	2473	72	PASS
sc-iPS-PatchSeq	C047	UKERfR66	PD	sPD	10752691	71.346	14898	89	FAIL
sc-iPS-PatchSeq	C049	UKERfR66	PD	sPD	19042267	76.512	6753	83	PASS
sc-iPS-PatchSeq	C054	UKERfR66	PD	sPD	20801315	86.1415	5692	77	PASS
sc-iPS-PatchSeq	C058	UKERfR66	PD	sPD	14904109	82.6172	4440	73	PASS
sc-iPS-PatchSeq	C060	H9	healthy	healthy	2617693	68.3633	5117	76	PASS
sc-iPS-PatchSeq	C061	H9	healthy	healthy	1469225	68.0186	4956	78	PASS
sc-iPS-PatchSeq	C065	H9	healthy	healthy	236035	20.48	3280	50	FAIL
sc-iPS-PatchSeq	C070	UKERfRJO	PD	gPD_PARKIN	2638063	65.9878	6659	79	PASS
sc-iPS-PatchSeq	C074	UKERfRJO	PD	gPD_PARKIN	960005	25.2331	2480	70	FAIL
sc-iPS-PatchSeq	C075	UKERfRJO	PD	gPD_PARKIN	1785907	42.4398	4382	77	FAIL
sc-iPS-PatchSeq	C077	UKERfRJO	PD	gPD_PARKIN	3388940	78.095	6832	81	PASS
sc-iPS-PatchSeq	C084	UKERfRJO	PD	gPD_PARKIN	2505994	50.4298	4533	77	PASS
sc-iPS-PatchSeq	C088	UKERfRJO	PD	gPD_PARKIN	3443386	70.4322	7223	81	PASS
sc-iPS-PatchSeq	C089	UKERfRJO	PD	gPD_PARKIN	470159	20.9354	1681	47	FAIL
sc-iPS-PatchSeq	C092	UKERfRJO	PD	gPD_PARKIN	4760612	74.8107	4178	73	PASS
sc-iPS-PatchSeq	C098	H9	healthy	healthy	3611368	70.4719	3697	78	PASS
sc-iPS-PatchSeq	C099	H9	healthy	healthy	3733558	70.5687	5491	80	PASS
sc-iPS-PatchSeq	C100	H9	healthy	healthy	2496550	73.8163	3062	76	PASS
sc-iPS-PatchSeq	C110	H9	healthy	healthy	590889	65.37	3799	79	PASS
sc-iPS-PatchSeq	C111	H9	healthy	healthy	4278694	82.3239	3844	76	PASS
sc-iPS-PatchSeq	C115	H9	healthy	healthy	3689301	73.4527	7307	81	PASS
sc-iPS-PatchSeq	C116	H9	healthy	healthy	1243933	81.5187	3283	76	PASS
sc-iPS-PatchSeq	C119	H9	healthy	healthy	4011986	84.0536	5286	81	PASS
sc-iPS-PatchSeq	C122	H9	healthy	healthy	2898302	77.9072	1869	47	FAIL
sc-iPS-PatchSeq	C124	H9	healthy	healthy	9098736	83.8649	4776	76	PASS
sc-iPS-PatchSeq	C125	H9	healthy	healthy	10285803	92.6342	3001	70	PASS
sc-iPS-PatchSeq	C135	UKERfRJO	PD	gPD_PARKIN	9252231	75.8021	4052	74	PASS
sc-iPS-PatchSeq	C148	UKERfR66	PD	sPD	1371527	81.3628	4953	77	PASS
sc-iPS-PatchSeq	C150	UKERfR66	PD	sPD	9220133	83.419	5473	76	PASS
sc-iPS-PatchSeq	C153	UKERfRJO	PD	gPD_PARKIN	6691411	85.8911	4067	75	PASS
sc-iPS-PatchSeq	C155	JEA	healthy	healthy	9321374	85.9008	4225	72	PASS
sc-iPS-PatchSeq	C158	JEA	healthy	healthy	4327078	92.2267	1580	59	FAIL
sc-iPS-PatchSeq	C165	JEA	healthy	healthy	3515191	89.5743	5044	77	PASS
sc-iPS-PatchSeq	C166	JEA	healthy	healthy	5101241	81.0318	5055	78	PASS
sc-iPS-PatchSeq	C167	JEA	healthy	healthy	1262275	79.6959	4874	76	PASS
sc-iPS-PatchSeq	C168	JEA	healthy	healthy	4673059	80.8474	4248	78	PASS
sc-iPS-PatchSeq	C169	JEA	healthy	healthy	1656950	85.423	3180	75	PASS
sc-iPS-PatchSeq	C172	JEA	healthy	healthy	3283199	71.34	6181	77	PASS
sc-iPS-PatchSeq	C174	JEA	healthy	healthy	6281139	83.5729	3914	76	PASS
sc-iPS-PatchSeq	C175	JEA	healthy	healthy	2962295	85.2164	5107	76	PASS
sc-iPS-PatchSeq	C179	JEA	healthy	healthy	4561948	83.8018	4255	79	PASS
sc-iPS-PatchSeq	C188	JEA	healthy	healthy	12050991	81.3049	5980	82	PASS
sc-iPS-PatchSeq	C191	JEA	healthy	healthy	6815386	79.9939	7314	83	PASS
sc-iPS-PatchSeq	C192	JEA	healthy	healthy	5198631	86.5415	2559	66	PASS
sc-iPS-10XSeq	HET_UNT_AAAACCGGTCACTTCC	KOLF2_A53T	PD	gPD_aSyn	941	58.2663	579	57	FAIL
sc-iPS-10XSeq	HET_UNT_AAACCTAAGAATGTGT	KOLF2_A53T	PD	gPD_aSyn	876	54.1409	536	54	FAIL
sc-iPS-10XSeq	HET_UNT_AAACCTACATTTCAGG	KOLF2_A53T	PD	gPD_aSyn	880	51.2224	503	43	FAIL
sc-iPS-10XSeq	HET_UNT_AAACCTCCAATGGAGC	KOLF2_A53T	PD	gPD_aSyn	961	55.7101	493	56	FAIL
sc-iPS-10XSeq	HET_UNT_AAACCTCTCTAACTGG	KOLF2_A53T	PD	gPD_aSyn	761	44.529	490	30	FAIL
sc-iPS-10XSeq	HET_UNT_AAACCTGAGCCAGTAG	KOLF2_A53T	PD	gPD_aSyn	29819	63.4974	3724	75	PASS
sc-iPS-10XSeq	HET_UNT_AAACCTGAGGCCCGTT	KOLF2_A53T	PD	gPD_aSyn	52289	72.081	4646	78	PASS
sc-iPS-10XSeq	HET_UNT_AAACCTGCAAGGGTCA	KOLF2_A53T	PD	gPD_aSyn	3281	82.3751	777	65	FAIL
sc-iPS-10XSeq	HET_UNT_AAACCTGCAAGTAGTA	KOLF2_A53T	PD	gPD_aSyn	21382	48.5679	3374	74	FAIL
sc-iPS-10XSeq	HET_UNT_AAACCTGCACACGCTG	KOLF2_A53T	PD	gPD_aSyn	4061	80.9287	806	65	FAIL
sc-iPS-10XSeq	HET_UNT_AAACCTGCATGTTCCC	KOLF2_A53T	PD	gPD_aSyn	23661	51.1213	3329	78	PASS
sc-iPS-10XSeq	HET_UNT_AAACCTGGTGAAATCA	KOLF2_A53T	PD	gPD_aSyn	14879	55.8102	2500	70	PASS
sc-iPS-10XSeq	HET_UNT_AAACCTGGTTCCAACA	KOLF2_A53T	PD	gPD_aSyn	45792	63.344	4755	79	PASS
sc-iPS-10XSeq	HET_UNT_AAACCTGTCGGTGTCG	KOLF2_A53T	PD	gPD_aSyn	12451	50.1773	2715	67	PASS
sc-iPS-10XSeq	HET_UNT_AAACCTGTCTGAAAGA	KOLF2_A53T	PD	gPD_aSyn	1841	83.1527	526	59	FAIL
sc-iPS-10XSeq	HET_UNT_AAACGGAGTCAGAATA	KOLF2_A53T	PD	gPD_aSyn	920	55.2885	588	58	FAIL
sc-iPS-10XSeq	HET_UNT_AAACGGGAGGTGCTAG	KOLF2_A53T	PD	gPD_aSyn	21378	61.6952	2972	75	PASS
sc-iPS-10XSeq	HET_UNT_AAACGGGCATCACAAC	KOLF2_A53T	PD	gPD_aSyn	43649	62.4887	4247	80	PASS
sc-iPS-10XSeq	HET_UNT_AAACGGGCATGACATC	KOLF2_A53T	PD	gPD_aSyn	9964	54.7022	1935	74	PASS
sc-iPS-10XSeq	HET_UNT_AAACGGGGTGTGCCTG	KOLF2_A53T	PD	gPD_aSyn	6614	31.8839	1241	42	FAIL
sc-iPS-10XSeq	HET_UNT_AAACGGGTCGTCACGG	KOLF2_A53T	PD	gPD_aSyn	514	24.867	216	31	FAIL
sc-iPS-10XSeq	HET_UNT_AAACTAGTCATTGCCC	KOLF2_A53T	PD	gPD_aSyn	2005	52.5557	980	71	FAIL
sc-iPS-10XSeq	HET_UNT_AAAGATGAGTGTACGG	KOLF2_A53T	PD	gPD_aSyn	41493	68.5903	4012	79	PASS
sc-iPS-10XSeq	HET_UNT_AAAGATGCAGTGGGAT	KOLF2_A53T	PD	gPD_aSyn	15994	53.9845	2806	74	PASS
sc-iPS-10XSeq	HET_UNT_AAAGATGGTGAGCGAT	KOLF2_A53T	PD	gPD_aSyn	64390	65.3175	5404	80	PASS
sc-iPS-10XSeq	HET_UNT_AAAGATGTCATCATTC	KOLF2_A53T	PD	gPD_aSyn	13966	50.2537	2365	71	PASS
sc-iPS-10XSeq	HET_UNT_AAAGATGTCGTCTGCT	KOLF2_A53T	PD	gPD_aSyn	8726	50.3869	2093	58	FAIL
sc-iPS-10XSeq	HET_UNT_AAAGATGTCTCCCTGA	KOLF2_A53T	PD	gPD_aSyn	4108	83.649	882	67	FAIL
sc-iPS-10XSeq	HET_UNT_AAAGATGTCTGTCCGT	KOLF2_A53T	PD	gPD_aSyn	12552	44.6277	2407	75	FAIL
sc-iPS-10XSeq	HET_UNT_AAAGATGTCTTTAGGG	KOLF2_A53T	PD	gPD_aSyn	31289	64.3873	3459	75	PASS
sc-iPS-10XSeq	HET_UNT_AAAGCAAAGAATGTTG	KOLF2_A53T	PD	gPD_aSyn	4832	38.7055	1182	67	FAIL
sc-iPS-10XSeq	HET_UNT_AAAGCAAAGCTGCAAG	KOLF2_A53T	PD	gPD_aSyn	21092	63.5397	2760	73	PASS
sc-iPS-10XSeq	HET_UNT_AAAGCAAAGGGCATGT	KOLF2_A53T	PD	gPD_aSyn	3743	83.9803	802	66	FAIL
sc-iPS-10XSeq	HET_UNT_AAAGCAAAGTGCGTGA	KOLF2_A53T	PD	gPD_aSyn	28120	67.2582	3464	76	PASS
sc-iPS-10XSeq	HET_UNT_AAAGCAACAACACGCC	KOLF2_A53T	PD	gPD_aSyn	15719	54.3478	2648	76	PASS
sc-iPS-10XSeq	HET_UNT_AAAGCAACAATCACAC	KOLF2_A53T	PD	gPD_aSyn	3923	32.2668	1069	60	FAIL
sc-iPS-10XSeq	HET_UNT_AAAGCAAGTCGATTGT	KOLF2_A53T	PD	gPD_aSyn	23825	56.9173	3580	74	PASS
sc-iPS-10XSeq	HET_UNT_AAAGCAAGTGGTACAG	KOLF2_A53T	PD	gPD_aSyn	22192	62.1381	3089	76	PASS
sc-iPS-10XSeq	HET_UNT_AAAGCAATCGACCAGC	KOLF2_A53T	PD	gPD_aSyn	13929	53.4641	2358	74	PASS
sc-iPS-10XSeq	HET_UNT_AAAGCAGCACCAGGCT	KOLF2_A53T	PD	gPD_aSyn	953	54.8963	531	56	FAIL
sc-iPS-10XSeq	HET_UNT_AAAGCAGTCGTTACAG	KOLF2_A53T	PD	gPD_aSyn	1464	52.8711	709	68	FAIL
sc-iPS-10XSeq	HET_UNT_AAAGGCCGTGGTCCGT	KOLF2_A53T	PD	gPD_aSyn	1094	60.6094	546	61	FAIL
sc-iPS-10XSeq	HET_UNT_AAAGTAGAGAAACCAT	KOLF2_A53T	PD	gPD_aSyn	48390	51.533	5112	81	PASS
sc-iPS-10XSeq	HET_UNT_AAAGTAGAGGAGTACC	KOLF2_A53T	PD	gPD_aSyn	24910	53.9096	3531	78	PASS
sc-iPS-10XSeq	HET_UNT_AAAGTAGAGGTTCCTA	KOLF2_A53T	PD	gPD_aSyn	2500	83.668	612	66	FAIL
sc-iPS-10XSeq	HET_UNT_AAAGTAGTCAGTGTTG	KOLF2_A53T	PD	gPD_aSyn	15805	52.0998	2563	72	PASS
sc-iPS-10XSeq	HET_UNT_AAAGTAGTCATTATCC	KOLF2_A53T	PD	gPD_aSyn	29568	55.8794	3739	77	PASS
sc-iPS-10XSeq	HET_UNT_AAAGTAGTCGGAATCT	KOLF2_A53T	PD	gPD_aSyn	16919	55.0158	2899	73	PASS
sc-iPS-10XSeq	HET_UNT_AAAGTAGTCGTACGGC	KOLF2_A53T	PD	gPD_aSyn	34737	59.4812	4754	78	PASS
sc-iPS-10XSeq	HET_UNT_AAAGTGCAGATGAGAG	KOLF2_A53T	PD	gPD_aSyn	892	49.528	535	41	FAIL
sc-iPS-10XSeq	HET_UNT_AAATGAACATCTGGTA	KOLF2_A53T	PD	gPD_aSyn	920	53.1485	553	54	FAIL
sc-iPS-10XSeq	HET_UNT_AAATGAATCAGTTCGA	KOLF2_A53T	PD	gPD_aSyn	989	55.9706	557	64	FAIL
sc-iPS-10XSeq	HET_UNT_AAATGCCAGATATACG	KOLF2_A53T	PD	gPD_aSyn	11918	38.3006	2088	62	FAIL
sc-iPS-10XSeq	HET_UNT_AAATGCCAGCGCCTTG	KOLF2_A53T	PD	gPD_aSyn	37756	66.1087	4096	77	PASS
sc-iPS-10XSeq	HET_UNT_AAATGCCAGCGTGAAC	KOLF2_A53T	PD	gPD_aSyn	17901	55.8603	3157	72	PASS
sc-iPS-10XSeq	HET_UNT_AAATGCCAGGGTATCG	KOLF2_A53T	PD	gPD_aSyn	19249	64.3973	2857	80	PASS
sc-iPS-10XSeq	HET_UNT_AAATGCCCAAGGTTTC	KOLF2_A53T	PD	gPD_aSyn	7413	32.1898	1460	45	FAIL
sc-iPS-10XSeq	HET_UNT_AAATGCCCATCGGACC	KOLF2_A53T	PD	gPD_aSyn	341	6.93512	129	6	FAIL
sc-iPS-10XSeq	HET_UNT_AAATGCCGTGTGTGCC	KOLF2_A53T	PD	gPD_aSyn	32820	62.894	3838	78	PASS
sc-iPS-10XSeq	HET_UNT_AAATGCCTCATATCGG	KOLF2_A53T	PD	gPD_aSyn	31447	62.9267	3735	82	PASS
sc-iPS-10XSeq	HET_UNT_AAATGCCTCTGTCAAG	KOLF2_A53T	PD	gPD_aSyn	10845	47.8829	2446	67	FAIL
sc-iPS-10XSeq	HET_UNT_AACACGACAGTAAGAT	KOLF2_A53T	PD	gPD_aSyn	1352	59.4547	718	69	FAIL
sc-iPS-10XSeq	HET_UNT_AACACGATCGTGACAT	KOLF2_A53T	PD	gPD_aSyn	2282	66.6277	983	69	FAIL
sc-iPS-10XSeq	HET_UNT_AACACGCCATCTCCCA	KOLF2_A53T	PD	gPD_aSyn	1138	58.69	605	62	FAIL
sc-iPS-10XSeq	HET_UNT_AACACGTCAGGTTTCA	KOLF2_A53T	PD	gPD_aSyn	45721	63.6889	4738	80	PASS
sc-iPS-10XSeq	HET_UNT_AACACGTCATGCATGT	KOLF2_A53T	PD	gPD_aSyn	32664	57.0023	4702	78	PASS
sc-iPS-10XSeq	HET_UNT_AACACGTCATTCACTT	KOLF2_A53T	PD	gPD_aSyn	30272	48.6782	4523	78	FAIL
sc-iPS-10XSeq	HET_UNT_AACACGTGTAGCAAAT	KOLF2_A53T	PD	gPD_aSyn	35152	52.803	4670	77	PASS
sc-iPS-10XSeq	HET_UNT_AACACGTGTGAAGGCT	KOLF2_A53T	PD	gPD_aSyn	27399	58.323	3349	78	PASS
sc-iPS-10XSeq	HET_UNT_AACACGTGTTTAGGAA	KOLF2_A53T	PD	gPD_aSyn	9605	52.2892	1650	71	PASS
sc-iPS-10XSeq	HET_UNT_AACAGGCAGATATACG	KOLF2_A53T	PD	gPD_aSyn	1011	58.8475	411	54	FAIL
sc-iPS-10XSeq	HET_UNT_AACAGGCGTAGGGACT	KOLF2_A53T	PD	gPD_aSyn	886	54.2892	521	61	FAIL
sc-iPS-10XSeq	HET_UNT_AACAGTATCTGAGGGA	KOLF2_A53T	PD	gPD_aSyn	1271	53.7648	665	61	FAIL
sc-iPS-10XSeq	HET_UNT_AACATTTAGGAATTAC	KOLF2_A53T	PD	gPD_aSyn	977	52.0234	641	49	FAIL
sc-iPS-10XSeq	HET_UNT_AACATTTGTCATTAGC	KOLF2_A53T	PD	gPD_aSyn	848	44.2358	541	51	FAIL
sc-iPS-10XSeq	HET_UNT_AACCACTAGTCCGTAT	KOLF2_A53T	PD	gPD_aSyn	1529	60.5065	832	66	FAIL
sc-iPS-10XSeq	HET_UNT_AACCATGAGCCACCTG	KOLF2_A53T	PD	gPD_aSyn	32177	60.4854	3944	76	PASS
sc-iPS-10XSeq	HET_UNT_AACCATGCAATCCGAT	KOLF2_A53T	PD	gPD_aSyn	24531	62.6766	3197	79	PASS
sc-iPS-10XSeq	HET_UNT_AACCATGCACAGCGTC	KOLF2_A53T	PD	gPD_aSyn	28863	61.109	3933	81	PASS
sc-iPS-10XSeq	HET_UNT_AACCATGCACCTCGTT	KOLF2_A53T	PD	gPD_aSyn	3071	26.8186	613	17	FAIL
sc-iPS-10XSeq	HET_UNT_AACCATGCAGTCTTCC	KOLF2_A53T	PD	gPD_aSyn	17487	78.0391	2290	72	PASS
sc-iPS-10XSeq	HET_UNT_AACCATGCATCGACGC	KOLF2_A53T	PD	gPD_aSyn	35130	64.1761	4216	74	PASS
sc-iPS-10XSeq	HET_UNT_AACCATGCATTCCTGC	KOLF2_A53T	PD	gPD_aSyn	1097	67.8837	147	19	FAIL
sc-iPS-10XSeq	HET_UNT_AACCATGCATTGTGCA	KOLF2_A53T	PD	gPD_aSyn	22684	53.0943	3525	76	PASS
sc-iPS-10XSeq	HET_UNT_AACCATGGTGAGGGAG	KOLF2_A53T	PD	gPD_aSyn	30894	56.9958	4569	74	PASS
sc-iPS-10XSeq	HET_UNT_AACCGCGAGACTGGGT	KOLF2_A53T	PD	gPD_aSyn	3560	35.7645	959	59	FAIL
sc-iPS-10XSeq	HET_UNT_AACCGCGAGCCCAGCT	KOLF2_A53T	PD	gPD_aSyn	17291	60.8431	2729	75	PASS
sc-iPS-10XSeq	HET_UNT_AACCGCGCAATCCGAT	KOLF2_A53T	PD	gPD_aSyn	7132	41.9258	1527	72	FAIL
sc-iPS-10XSeq	HET_UNT_AACCGCGCAGCTTAAC	KOLF2_A53T	PD	gPD_aSyn	26305	54.1021	3923	76	PASS
sc-iPS-10XSeq	HET_UNT_AACCGCGCAGTCAGCC	KOLF2_A53T	PD	gPD_aSyn	3402	82.7939	775	71	FAIL
sc-iPS-10XSeq	HET_UNT_AACCGCGCATTCGACA	KOLF2_A53T	PD	gPD_aSyn	42090	58.1065	5365	79	PASS
sc-iPS-10XSeq	HET_UNT_AACCGCGGTAGCCTCG	KOLF2_A53T	PD	gPD_aSyn	44866	61.8125	5099	81	PASS
sc-iPS-10XSeq	HET_UNT_AACCGCGGTGTGCCTG	KOLF2_A53T	PD	gPD_aSyn	7203	47.6294	1868	59	FAIL
sc-iPS-10XSeq	HET_UNT_AACCGCGTCACCCGAG	KOLF2_A53T	PD	gPD_aSyn	16500	55.219	3275	72	PASS
sc-iPS-10XSeq	HET_UNT_AACCGCGTCAGAGCTT	KOLF2_A53T	PD	gPD_aSyn	10979	62.5905	2127	74	PASS
sc-iPS-10XSeq	HET_UNT_AACCGCGTCCGAAGAG	KOLF2_A53T	PD	gPD_aSyn	25502	85.848	2954	76	PASS
sc-iPS-10XSeq	HET_UNT_AACCGCGTCTTGCCGT	KOLF2_A53T	PD	gPD_aSyn	16858	61.1262	2669	74	PASS
sc-iPS-10XSeq	HET_UNT_AACCTGGCACATCTTT	KOLF2_A53T	PD	gPD_aSyn	1706	63.2789	808	66	FAIL
sc-iPS-10XSeq	HET_UNT_AACCTGGCATAGAAAC	KOLF2_A53T	PD	gPD_aSyn	985	50.4869	503	42	FAIL
sc-iPS-10XSeq	HET_UNT_AACCTGGGTCTCACCT	KOLF2_A53T	PD	gPD_aSyn	1833	64.3384	825	70	FAIL
sc-iPS-10XSeq	HET_UNT_AACCTGGTCCAGTAGT	KOLF2_A53T	PD	gPD_aSyn	1260	55.6537	642	59	FAIL
sc-iPS-10XSeq	HET_UNT_AACCTTGCACTAGTAC	KOLF2_A53T	PD	gPD_aSyn	1406	50.7581	799	55	FAIL
sc-iPS-10XSeq	HET_UNT_AACGGCTGTGCGCTTG	KOLF2_A53T	PD	gPD_aSyn	941	46.5611	613	60	FAIL
sc-iPS-10XSeq	HET_UNT_AACGTTGAGACTGTAA	KOLF2_A53T	PD	gPD_aSyn	22497	61.7286	3232	77	PASS
sc-iPS-10XSeq	HET_UNT_AACGTTGAGAGTACAT	KOLF2_A53T	PD	gPD_aSyn	41736	61.6548	4275	79	PASS
sc-iPS-10XSeq	HET_UNT_AACGTTGAGTATTGGA	KOLF2_A53T	PD	gPD_aSyn	15089	54.8013	2536	74	PASS
sc-iPS-10XSeq	HET_UNT_AACGTTGAGTGAAGTT	KOLF2_A53T	PD	gPD_aSyn	12744	48.4692	2609	74	FAIL
sc-iPS-10XSeq	HET_UNT_AACGTTGCAAGGTTTC	KOLF2_A53T	PD	gPD_aSyn	15279	54.8874	2798	75	PASS
sc-iPS-10XSeq	HET_UNT_AACGTTGCACGACTCG	KOLF2_A53T	PD	gPD_aSyn	3724	83.1621	850	71	FAIL
sc-iPS-10XSeq	HET_UNT_AACGTTGCACGCCAGT	KOLF2_A53T	PD	gPD_aSyn	21090	56.8219	3317	77	PASS
sc-iPS-10XSeq	HET_UNT_AACGTTGCAGATAATG	KOLF2_A53T	PD	gPD_aSyn	28654	50.3267	3855	76	PASS
sc-iPS-10XSeq	HET_UNT_AACGTTGCATAGACTC	KOLF2_A53T	PD	gPD_aSyn	22291	49.7711	3842	76	FAIL
sc-iPS-10XSeq	HET_UNT_AACGTTGCATTGTGCA	KOLF2_A53T	PD	gPD_aSyn	19672	63.2378	2855	73	PASS
sc-iPS-10XSeq	HET_UNT_AACGTTGGTCCTCTTG	KOLF2_A53T	PD	gPD_aSyn	1522	48.3328	474	36	FAIL
sc-iPS-10XSeq	HET_UNT_AACGTTGGTCTCACCT	KOLF2_A53T	PD	gPD_aSyn	29049	67.592	3700	79	PASS
sc-iPS-10XSeq	HET_UNT_AACGTTGGTGGTGTAG	KOLF2_A53T	PD	gPD_aSyn	3184	22.9991	492	12	FAIL
sc-iPS-10XSeq	HET_UNT_AACGTTGGTTGCTCCT	KOLF2_A53T	PD	gPD_aSyn	54934	67.8457	5194	78	PASS
sc-iPS-10XSeq	HET_UNT_AACGTTGTCATGTCCC	KOLF2_A53T	PD	gPD_aSyn	20495	60.5072	3298	76	PASS
sc-iPS-10XSeq	HET_UNT_AACGTTGTCTCCTATA	KOLF2_A53T	PD	gPD_aSyn	46559	53.8921	5605	77	PASS
sc-iPS-10XSeq	HET_UNT_AACGTTGTCTGCGACG	KOLF2_A53T	PD	gPD_aSyn	5958	84.7993	1044	71	PASS
sc-iPS-10XSeq	HET_UNT_AACGTTGTCTGGGCCA	KOLF2_A53T	PD	gPD_aSyn	20497	59.2193	2945	76	PASS
sc-iPS-10XSeq	HET_UNT_AACGTTGTCTTAACCT	KOLF2_A53T	PD	gPD_aSyn	32720	52.0903	4913	79	PASS
sc-iPS-10XSeq	HET_UNT_AACGTTGTCTTCTGGC	KOLF2_A53T	PD	gPD_aSyn	36890	55.7183	5014	78	PASS
sc-iPS-10XSeq	HET_UNT_AACTAACCAGGAACGT	KOLF2_A53T	PD	gPD_aSyn	929	55.2976	413	63	FAIL
sc-iPS-10XSeq	HET_UNT_AACTAACGTGGTACAG	KOLF2_A53T	PD	gPD_aSyn	1042	52.813	687	54	FAIL
sc-iPS-10XSeq	HET_UNT_AACTCAGAGAGGGCTT	KOLF2_A53T	PD	gPD_aSyn	14904	53.4922	2923	73	PASS
sc-iPS-10XSeq	HET_UNT_AACTCAGAGATCCTGT	KOLF2_A53T	PD	gPD_aSyn	2614	80.9037	814	63	FAIL
sc-iPS-10XSeq	HET_UNT_AACTCAGAGGCGATAC	KOLF2_A53T	PD	gPD_aSyn	19773	58.7311	3018	75	PASS
sc-iPS-10XSeq	HET_UNT_AACTCAGAGTTGAGTA	KOLF2_A53T	PD	gPD_aSyn	2924	81.4712	795	56	FAIL
sc-iPS-10XSeq	HET_UNT_AACTCAGAGTTGCAGG	KOLF2_A53T	PD	gPD_aSyn	7746	34.1534	1745	57	FAIL
sc-iPS-10XSeq	HET_UNT_AACTCAGCACCTCGTT	KOLF2_A53T	PD	gPD_aSyn	22196	57.6699	3458	76	PASS
sc-iPS-10XSeq	HET_UNT_AACTCAGGTATGAATG	KOLF2_A53T	PD	gPD_aSyn	1409	77.7165	437	53	FAIL
sc-iPS-10XSeq	HET_UNT_AACTCAGGTGACTACT	KOLF2_A53T	PD	gPD_aSyn	52375	60.5884	5145	79	PASS
sc-iPS-10XSeq	HET_UNT_AACTCAGTCCGTCAAA	KOLF2_A53T	PD	gPD_aSyn	26254	59.7905	3066	75	PASS
sc-iPS-10XSeq	HET_UNT_AACTCAGTCTAGCACA	KOLF2_A53T	PD	gPD_aSyn	21238	55.9233	3552	72	PASS
sc-iPS-10XSeq	HET_UNT_AACTCAGTCTGCTGTC	KOLF2_A53T	PD	gPD_aSyn	15203	49.2229	3074	72	FAIL
sc-iPS-10XSeq	HET_UNT_AACTCAGTCTGTCTAT	KOLF2_A53T	PD	gPD_aSyn	14320	78.3413	2739	74	PASS
sc-iPS-10XSeq	HET_UNT_AACTCATTCGTCCAGG	KOLF2_A53T	PD	gPD_aSyn	1176	56.5929	576	54	FAIL
sc-iPS-10XSeq	HET_UNT_AACTCCACATCTGGTA	KOLF2_A53T	PD	gPD_aSyn	1088	57.9031	685	61	FAIL
sc-iPS-10XSeq	HET_UNT_AACTCCCAGATCTGAA	KOLF2_A53T	PD	gPD_aSyn	2247	81.5608	593	61	FAIL
sc-iPS-10XSeq	HET_UNT_AACTCCCAGCCGTCGT	KOLF2_A53T	PD	gPD_aSyn	28547	63.6528	3820	78	PASS
sc-iPS-10XSeq	HET_UNT_AACTCCCCAAGTTCTG	KOLF2_A53T	PD	gPD_aSyn	29706	58.1467	4237	81	PASS
sc-iPS-10XSeq	HET_UNT_AACTCCCCACGAAATA	KOLF2_A53T	PD	gPD_aSyn	8135	33.9241	1520	43	FAIL
sc-iPS-10XSeq	HET_UNT_AACTCCCCACTTAACG	KOLF2_A53T	PD	gPD_aSyn	3951	82.6223	1028	69	PASS
sc-iPS-10XSeq	HET_UNT_AACTCCCCAGTCAGCC	KOLF2_A53T	PD	gPD_aSyn	2103	81.2597	554	65	FAIL
sc-iPS-10XSeq	HET_UNT_AACTCCCGTAAGGATT	KOLF2_A53T	PD	gPD_aSyn	67376	58.8972	5490	79	PASS
sc-iPS-10XSeq	HET_UNT_AACTCCCGTACAGACG	KOLF2_A53T	PD	gPD_aSyn	79989	69.8936	6082	82	PASS
sc-iPS-10XSeq	HET_UNT_AACTCCCGTATTCTCT	KOLF2_A53T	PD	gPD_aSyn	15682	42.4871	2907	65	FAIL
sc-iPS-10XSeq	HET_UNT_AACTCCCGTCATACTG	KOLF2_A53T	PD	gPD_aSyn	8279	84.4537	877	75	FAIL
sc-iPS-10XSeq	HET_UNT_AACTCCCGTGTAAGTA	KOLF2_A53T	PD	gPD_aSyn	36765	59.0034	4667	77	PASS
sc-iPS-10XSeq	HET_UNT_AACTCCCGTGTGACCC	KOLF2_A53T	PD	gPD_aSyn	13560	52.7278	2364	75	PASS
sc-iPS-10XSeq	HET_UNT_AACTCCCTCACTATTC	KOLF2_A53T	PD	gPD_aSyn	37619	59.0232	4278	77	PASS
sc-iPS-10XSeq	HET_UNT_AACTCCCTCTACCAGA	KOLF2_A53T	PD	gPD_aSyn	19162	49.8958	3295	75	FAIL
sc-iPS-10XSeq	HET_UNT_AACTCCCTCTCAAGTG	KOLF2_A53T	PD	gPD_aSyn	39788	55.222	4457	77	PASS
sc-iPS-10XSeq	HET_UNT_AACTCCCTCTTGAGGT	KOLF2_A53T	PD	gPD_aSyn	19808	54.3877	2990	74	PASS
sc-iPS-10XSeq	HET_UNT_AACTCGCAGACACGAC	KOLF2_A53T	PD	gPD_aSyn	1443	59.9004	724	66	FAIL
sc-iPS-10XSeq	HET_UNT_AACTCTTAGATTACCC	KOLF2_A53T	PD	gPD_aSyn	20638	56.5301	3025	76	PASS
sc-iPS-10XSeq	HET_UNT_AACTCTTAGTGGGATC	KOLF2_A53T	PD	gPD_aSyn	36812	52.8635	4175	78	PASS
sc-iPS-10XSeq	HET_UNT_AACTCTTCAAGCGTAG	KOLF2_A53T	PD	gPD_aSyn	37971	65.3017	4210	76	PASS
sc-iPS-10XSeq	HET_UNT_AACTCTTCACCTATCC	KOLF2_A53T	PD	gPD_aSyn	24050	51.2127	3660	77	PASS
sc-iPS-10XSeq	HET_UNT_AACTCTTCACGGCTAC	KOLF2_A53T	PD	gPD_aSyn	37602	62.6669	4305	73	PASS
sc-iPS-10XSeq	HET_UNT_AACTCTTCAGTAAGCG	KOLF2_A53T	PD	gPD_aSyn	86661	54.8946	6563	84	PASS
sc-iPS-10XSeq	HET_UNT_AACTCTTCCGATCTAA	KOLF2_A53T	PD	gPD_aSyn	2930	53.2534	835	70	FAIL
sc-iPS-10XSeq	HET_UNT_AACTCTTGTATTACCG	KOLF2_A53T	PD	gPD_aSyn	2075	74.0278	504	46	FAIL
sc-iPS-10XSeq	HET_UNT_AACTCTTGTGATGTCT	KOLF2_A53T	PD	gPD_aSyn	2607	80.4133	517	67	FAIL
sc-iPS-10XSeq	HET_UNT_AACTCTTGTGTGACCC	KOLF2_A53T	PD	gPD_aSyn	11772	54.6543	2406	71	PASS
sc-iPS-10XSeq	HET_UNT_AACTCTTTCACGACTA	KOLF2_A53T	PD	gPD_aSyn	49374	54.5521	4832	77	PASS
sc-iPS-10XSeq	HET_UNT_AACTCTTTCCTTGGTC	KOLF2_A53T	PD	gPD_aSyn	33593	59.4398	4386	77	PASS
sc-iPS-10XSeq	HET_UNT_AACTCTTTCGCCATAA	KOLF2_A53T	PD	gPD_aSyn	29743	52.9244	4458	75	PASS
sc-iPS-10XSeq	HET_UNT_AACTGCGGTCCGCTGA	KOLF2_A53T	PD	gPD_aSyn	1309	58.5944	730	66	FAIL
sc-iPS-10XSeq	HET_UNT_AACTGGTAGGGAGTAA	KOLF2_A53T	PD	gPD_aSyn	21045	58.4405	2871	76	PASS
sc-iPS-10XSeq	HET_UNT_AACTGGTCACAACTGT	KOLF2_A53T	PD	gPD_aSyn	36389	52.6972	4267	77	PASS
sc-iPS-10XSeq	HET_UNT_AACTGGTCATGTCCTC	KOLF2_A53T	PD	gPD_aSyn	6025	83.7853	1036	73	PASS
sc-iPS-10XSeq	HET_UNT_AACTGGTGTCTAGTCA	KOLF2_A53T	PD	gPD_aSyn	27118	55.3067	3991	78	PASS
sc-iPS-10XSeq	HET_UNT_AACTGGTGTGGTAACG	KOLF2_A53T	PD	gPD_aSyn	1421	80.3279	464	43	FAIL
sc-iPS-10XSeq	HET_UNT_AACTGGTGTTATTCTC	KOLF2_A53T	PD	gPD_aSyn	22849	54.6378	3607	76	PASS
sc-iPS-10XSeq	HET_UNT_AACTGGTGTTGATTCG	KOLF2_A53T	PD	gPD_aSyn	11413	51.4632	2475	76	PASS
sc-iPS-10XSeq	HET_UNT_AACTGGTTCTGATTCT	KOLF2_A53T	PD	gPD_aSyn	3660	35.081	978	35	FAIL
sc-iPS-10XSeq	HET_UNT_AACTTACGTTAAAGAC	KOLF2_A53T	PD	gPD_aSyn	1214	51.0513	651	59	FAIL
sc-iPS-10XSeq	HET_UNT_AACTTACTCAGGCGAA	KOLF2_A53T	PD	gPD_aSyn	1107	53.764	561	57	FAIL
sc-iPS-10XSeq	HET_UNT_AACTTACTCTTTAGTC	KOLF2_A53T	PD	gPD_aSyn	1093	53.2911	589	62	FAIL
sc-iPS-10XSeq	HET_UNT_AACTTGTGTTAAGACA	KOLF2_A53T	PD	gPD_aSyn	857	50.1463	579	54	FAIL
sc-iPS-10XSeq	HET_UNT_AACTTTCAGAGAACAG	KOLF2_A53T	PD	gPD_aSyn	13641	48.008	2356	72	FAIL
sc-iPS-10XSeq	HET_UNT_AACTTTCAGGACATTA	KOLF2_A53T	PD	gPD_aSyn	29407	55.9547	4472	77	PASS
sc-iPS-10XSeq	HET_UNT_AACTTTCAGGCAGTCA	KOLF2_A53T	PD	gPD_aSyn	2070	81.2721	506	69	FAIL
sc-iPS-10XSeq	HET_UNT_AACTTTCCAAGTTAAG	KOLF2_A53T	PD	gPD_aSyn	1938	81.7377	510	69	FAIL
sc-iPS-10XSeq	HET_UNT_AACTTTCCACTATCTT	KOLF2_A53T	PD	gPD_aSyn	6934	37.1358	1786	69	FAIL
sc-iPS-10XSeq	HET_UNT_AACTTTCCATTCCTCG	KOLF2_A53T	PD	gPD_aSyn	1341	80.4922	425	56	FAIL
sc-iPS-10XSeq	HET_UNT_AACTTTCCATTCCTGC	KOLF2_A53T	PD	gPD_aSyn	5540	46.6644	1434	60	FAIL
sc-iPS-10XSeq	HET_UNT_AACTTTCGTACCGAGA	KOLF2_A53T	PD	gPD_aSyn	16992	48.6139	2887	75	FAIL
sc-iPS-10XSeq	HET_UNT_AAGACCAAGTTCCACA	KOLF2_A53T	PD	gPD_aSyn	3004	64.0239	1216	73	PASS
sc-iPS-10XSeq	HET_UNT_AAGACCTAGGATGTAT	KOLF2_A53T	PD	gPD_aSyn	28606	66.4313	3844	74	PASS
sc-iPS-10XSeq	HET_UNT_AAGACCTCACCAACCG	KOLF2_A53T	PD	gPD_aSyn	17598	62.9737	2636	75	PASS
sc-iPS-10XSeq	HET_UNT_AAGACCTGTGACCAAG	KOLF2_A53T	PD	gPD_aSyn	14374	44.1788	2806	63	FAIL
sc-iPS-10XSeq	HET_UNT_AAGACCTGTTCGTCTC	KOLF2_A53T	PD	gPD_aSyn	41160	52.8831	4908	78	PASS
sc-iPS-10XSeq	HET_UNT_AAGACCTTCCAAGTAC	KOLF2_A53T	PD	gPD_aSyn	4259	38.2453	1173	62	FAIL
sc-iPS-10XSeq	HET_UNT_AAGACCTTCTATCCCG	KOLF2_A53T	PD	gPD_aSyn	12068	48.9514	2589	63	FAIL
sc-iPS-10XSeq	HET_UNT_AAGATCATCTTGACGA	KOLF2_A53T	PD	gPD_aSyn	1000	58.8235	577	61	FAIL
sc-iPS-10XSeq	HET_UNT_AAGCAGAAGCAGACTG	KOLF2_A53T	PD	gPD_aSyn	1015	54.1045	583	50	FAIL
sc-iPS-10XSeq	HET_UNT_AAGCAGCCATAGACTC	KOLF2_A53T	PD	gPD_aSyn	1455	51.5044	776	65	FAIL
sc-iPS-10XSeq	HET_UNT_AAGCAGCTCGTCCGTT	KOLF2_A53T	PD	gPD_aSyn	1050	55.7621	590	66	FAIL
sc-iPS-10XSeq	HET_UNT_AAGCAGCTCTTGTACT	KOLF2_A53T	PD	gPD_aSyn	1095	59.414	676	57	FAIL
sc-iPS-10XSeq	HET_UNT_AAGCAGTGGTATCAAC	KOLF2_A53T	PD	gPD_aSyn	300	14.111	248	4	FAIL
sc-iPS-10XSeq	HET_UNT_AAGCATACAAGTCTGT	KOLF2_A53T	PD	gPD_aSyn	1799	61.8213	796	66	FAIL
sc-iPS-10XSeq	HET_UNT_AAGCATACACATAACC	KOLF2_A53T	PD	gPD_aSyn	956	46.5207	626	47	FAIL
sc-iPS-10XSeq	HET_UNT_AAGCCGACACAGACAG	KOLF2_A53T	PD	gPD_aSyn	959	56.7456	583	56	FAIL
sc-iPS-10XSeq	HET_UNT_AAGCCGACATGTCCTC	KOLF2_A53T	PD	gPD_aSyn	2058	67.5418	1087	47	FAIL
sc-iPS-10XSeq	HET_UNT_AAGCCGCAGAACAACT	KOLF2_A53T	PD	gPD_aSyn	46673	68.1199	4218	78	PASS
sc-iPS-10XSeq	HET_UNT_AAGCCGCAGTCTCGGC	KOLF2_A53T	PD	gPD_aSyn	1765	78.9356	525	57	FAIL
sc-iPS-10XSeq	HET_UNT_AAGCCGCCAACACCTA	KOLF2_A53T	PD	gPD_aSyn	1710	20.8359	437	27	FAIL
sc-iPS-10XSeq	HET_UNT_AAGCCGCCAGTATAAG	KOLF2_A53T	PD	gPD_aSyn	25452	52.236	3463	75	PASS
sc-iPS-10XSeq	HET_UNT_AAGCCGCGTTGCGCAC	KOLF2_A53T	PD	gPD_aSyn	21462	58.5993	3058	75	PASS
sc-iPS-10XSeq	HET_UNT_AAGCCGCTCCCATTAT	KOLF2_A53T	PD	gPD_aSyn	1668	81.7246	477	61	FAIL
sc-iPS-10XSeq	HET_UNT_AAGCCGCTCTCAACTT	KOLF2_A53T	PD	gPD_aSyn	11270	60.637	1853	73	PASS
sc-iPS-10XSeq	HET_UNT_AAGCCGGAGTCACGCC	KOLF2_A53T	PD	gPD_aSyn	2889	66.2919	1128	69	PASS
sc-iPS-10XSeq	HET_UNT_AAGCCGGCATGAGCGA	KOLF2_A53T	PD	gPD_aSyn	1063	60.882	574	54	FAIL
sc-iPS-10XSeq	HET_UNT_AAGCCGGGTCGGCTCA	KOLF2_A53T	PD	gPD_aSyn	1192	59.7194	562	44	FAIL
sc-iPS-10XSeq	HET_UNT_AAGCGACAGGGTCGAT	KOLF2_A53T	PD	gPD_aSyn	1466	62.8645	812	73	FAIL
sc-iPS-10XSeq	HET_UNT_AAGCGACCAACGCACC	KOLF2_A53T	PD	gPD_aSyn	1057	59.1494	600	59	FAIL
sc-iPS-10XSeq	HET_UNT_AAGCTAACACAGCGTC	KOLF2_A53T	PD	gPD_aSyn	1256	57.6676	613	58	FAIL
sc-iPS-10XSeq	HET_UNT_AAGCTAATCAACGAAA	KOLF2_A53T	PD	gPD_aSyn	914	52.8018	533	60	FAIL
sc-iPS-10XSeq	HET_UNT_AAGCTGGCAGAGTGTG	KOLF2_A53T	PD	gPD_aSyn	1178	60.5656	618	66	FAIL
sc-iPS-10XSeq	HET_UNT_AAGGAGCAGTCACGCC	KOLF2_A53T	PD	gPD_aSyn	37669	59.9147	4519	76	PASS
sc-iPS-10XSeq	HET_UNT_AAGGAGCAGTGCGTGA	KOLF2_A53T	PD	gPD_aSyn	31545	64.8794	3757	75	PASS
sc-iPS-10XSeq	HET_UNT_AAGGAGCCAAGCGCTC	KOLF2_A53T	PD	gPD_aSyn	15413	55.9801	2667	73	PASS
sc-iPS-10XSeq	HET_UNT_AAGGAGCCACAAGACG	KOLF2_A53T	PD	gPD_aSyn	32413	64.0282	4047	79	PASS
sc-iPS-10XSeq	HET_UNT_AAGGAGCCACAGGCCT	KOLF2_A53T	PD	gPD_aSyn	12932	58.0144	2403	75	PASS
sc-iPS-10XSeq	HET_UNT_AAGGAGCCAGCGTCCA	KOLF2_A53T	PD	gPD_aSyn	16809	61.3243	2695	75	PASS
sc-iPS-10XSeq	HET_UNT_AAGGAGCCATGCCACG	KOLF2_A53T	PD	gPD_aSyn	20442	55.6442	3055	77	PASS
sc-iPS-10XSeq	HET_UNT_AAGGCAGAGTGGGTTG	KOLF2_A53T	PD	gPD_aSyn	16522	54.0164	2967	74	PASS
sc-iPS-10XSeq	HET_UNT_AAGGCAGGTAAATGAC	KOLF2_A53T	PD	gPD_aSyn	25226	48.5638	3815	77	FAIL
sc-iPS-10XSeq	HET_UNT_AAGGCAGGTCAGAATA	KOLF2_A53T	PD	gPD_aSyn	33085	61.1428	3934	77	PASS
sc-iPS-10XSeq	HET_UNT_AAGGCAGGTCGTGGCT	KOLF2_A53T	PD	gPD_aSyn	10960	57.0685	1599	74	PASS
sc-iPS-10XSeq	HET_UNT_AAGGCAGTCGAATCCA	KOLF2_A53T	PD	gPD_aSyn	44644	69.7606	4256	78	PASS
sc-iPS-10XSeq	HET_UNT_AAGGCAGTCTGCTGTC	KOLF2_A53T	PD	gPD_aSyn	2107	19.0955	436	12	FAIL
sc-iPS-10XSeq	HET_UNT_AAGGCAGTCTTCGGTC	KOLF2_A53T	PD	gPD_aSyn	189	6.44831	88	9	FAIL
sc-iPS-10XSeq	HET_UNT_AAGGCAGTCTTGTACT	KOLF2_A53T	PD	gPD_aSyn	21817	60.819	3264	73	PASS
sc-iPS-10XSeq	HET_UNT_AAGGCATAGAGACTTA	KOLF2_A53T	PD	gPD_aSyn	957	59.0376	582	51	FAIL
sc-iPS-10XSeq	HET_UNT_AAGGCATAGGAATCGC	KOLF2_A53T	PD	gPD_aSyn	1477	67.1059	732	66	FAIL
sc-iPS-10XSeq	HET_UNT_AAGGCATAGGTGGGTT	KOLF2_A53T	PD	gPD_aSyn	1119	60.129	584	61	FAIL
sc-iPS-10XSeq	HET_UNT_AAGGTTCCACTTAACG	KOLF2_A53T	PD	gPD_aSyn	5301	78.3592	931	71	FAIL
sc-iPS-10XSeq	HET_UNT_AAGGTTCGTAGAAAGG	KOLF2_A53T	PD	gPD_aSyn	6834	34.4404	1573	51	FAIL
sc-iPS-10XSeq	HET_UNT_AAGGTTCTCGTCACGG	KOLF2_A53T	PD	gPD_aSyn	2024	84.5447	522	59	FAIL
sc-iPS-10XSeq	HET_UNT_AAGGTTCTCTCTTATG	KOLF2_A53T	PD	gPD_aSyn	924	50.9934	351	38	FAIL
sc-iPS-10XSeq	HET_UNT_AAGTAACAGGTCGGAT	KOLF2_A53T	PD	gPD_aSyn	817	44.0194	564	46	FAIL
sc-iPS-10XSeq	HET_UNT_AAGTAACGTAGGCATG	KOLF2_A53T	PD	gPD_aSyn	1303	54.0888	683	63	FAIL
sc-iPS-10XSeq	HET_UNT_AAGTCCTAGCAGACTG	KOLF2_A53T	PD	gPD_aSyn	845	51.777	604	40	FAIL
sc-iPS-10XSeq	HET_UNT_AAGTCCTTCCGTCAAA	KOLF2_A53T	PD	gPD_aSyn	1488	52.6726	798	68	FAIL
sc-iPS-10XSeq	HET_UNT_AAGTCTGAGAGTGACC	KOLF2_A53T	PD	gPD_aSyn	19254	51.9508	2881	78	PASS
sc-iPS-10XSeq	HET_UNT_AAGTCTGAGATCCCGC	KOLF2_A53T	PD	gPD_aSyn	19566	56.2274	2541	62	FAIL
sc-iPS-10XSeq	HET_UNT_AAGTCTGAGCGATATA	KOLF2_A53T	PD	gPD_aSyn	23887	58.806	3478	81	PASS
sc-iPS-10XSeq	HET_UNT_AAGTCTGGTAGTACCT	KOLF2_A53T	PD	gPD_aSyn	20256	62.6093	2623	76	PASS
sc-iPS-10XSeq	HET_UNT_AAGTCTGGTATGCTTG	KOLF2_A53T	PD	gPD_aSyn	1732	82.3977	511	59	FAIL
sc-iPS-10XSeq	HET_UNT_AAGTCTGGTTGATTGC	KOLF2_A53T	PD	gPD_aSyn	577	10.928	206	15	FAIL
sc-iPS-10XSeq	HET_UNT_AAGTTGGTCATAAAGG	KOLF2_A53T	PD	gPD_aSyn	988	48.6939	636	49	FAIL
sc-iPS-10XSeq	HET_UNT_AATATGGTCTACGAGT	KOLF2_A53T	PD	gPD_aSyn	1091	59.358	547	58	FAIL
sc-iPS-10XSeq	HET_UNT_AATATTCCATTACGAC	KOLF2_A53T	PD	gPD_aSyn	1155	62.6016	651	62	FAIL
sc-iPS-10XSeq	HET_UNT_AATCAGGAGACGCACA	KOLF2_A53T	PD	gPD_aSyn	1053	63.2053	627	52	FAIL
sc-iPS-10XSeq	HET_UNT_AATCAGTAGCTGCGAA	KOLF2_A53T	PD	gPD_aSyn	1183	59.4472	619	63	FAIL
sc-iPS-10XSeq	HET_UNT_AATCAGTCATATACCG	KOLF2_A53T	PD	gPD_aSyn	1297	54.1319	698	57	FAIL
sc-iPS-10XSeq	HET_UNT_AATCCACCAAGTTCTG	KOLF2_A53T	PD	gPD_aSyn	985	52.7584	570	45	FAIL
sc-iPS-10XSeq	HET_UNT_AATCCACCATGCAACT	KOLF2_A53T	PD	gPD_aSyn	1085	52.5169	579	58	FAIL
sc-iPS-10XSeq	HET_UNT_AATCCACGTTAGAACA	KOLF2_A53T	PD	gPD_aSyn	945	49.8681	524	54	FAIL
sc-iPS-10XSeq	HET_UNT_AATCCAGGTAAACGCG	KOLF2_A53T	PD	gPD_aSyn	21867	60.3627	3296	72	PASS
sc-iPS-10XSeq	HET_UNT_AATCCAGGTAATCGTC	KOLF2_A53T	PD	gPD_aSyn	52703	69.2567	4749	80	PASS
sc-iPS-10XSeq	HET_UNT_AATCCAGGTACTTAGC	KOLF2_A53T	PD	gPD_aSyn	1020	60.177	370	35	FAIL
sc-iPS-10XSeq	HET_UNT_AATCCAGGTATAATGG	KOLF2_A53T	PD	gPD_aSyn	23059	59.6456	3577	76	PASS
sc-iPS-10XSeq	HET_UNT_AATCCAGGTCATCGGC	KOLF2_A53T	PD	gPD_aSyn	9391	52.1838	1860	72	PASS
sc-iPS-10XSeq	HET_UNT_AATCCAGTCACGGTTA	KOLF2_A53T	PD	gPD_aSyn	6807	42.0107	1480	69	FAIL
sc-iPS-10XSeq	HET_UNT_AATCCAGTCATTGCCC	KOLF2_A53T	PD	gPD_aSyn	50633	51.8855	5945	82	PASS
sc-iPS-10XSeq	HET_UNT_AATCCAGTCATTTGGG	KOLF2_A53T	PD	gPD_aSyn	14077	84.5719	2161	79	PASS
sc-iPS-10XSeq	HET_UNT_AATCCAGTCCGTTGCT	KOLF2_A53T	PD	gPD_aSyn	46354	63.138	4484	80	PASS
sc-iPS-10XSeq	HET_UNT_AATCCAGTCGCAGGCT	KOLF2_A53T	PD	gPD_aSyn	15610	50.6374	3199	74	PASS
sc-iPS-10XSeq	HET_UNT_AATCCAGTCTATCGCC	KOLF2_A53T	PD	gPD_aSyn	3801	84.9196	831	70	FAIL
sc-iPS-10XSeq	HET_UNT_AATCGGTAGGACGAAA	KOLF2_A53T	PD	gPD_aSyn	21183	53.2839	3471	75	PASS
sc-iPS-10XSeq	HET_UNT_AATCGGTAGGGTGTTG	KOLF2_A53T	PD	gPD_aSyn	19272	61.9181	3000	76	PASS
sc-iPS-10XSeq	HET_UNT_AATCGGTCACGACGAA	KOLF2_A53T	PD	gPD_aSyn	46024	62.6271	5309	80	PASS
sc-iPS-10XSeq	HET_UNT_AATCGGTCAGTTCATG	KOLF2_A53T	PD	gPD_aSyn	969	9.1536	301	12	FAIL
sc-iPS-10XSeq	HET_UNT_AATCGGTGTGCATCTA	KOLF2_A53T	PD	gPD_aSyn	3439	82.3713	722	70	FAIL
sc-iPS-10XSeq	HET_UNT_AATCGGTTCGCTAGCG	KOLF2_A53T	PD	gPD_aSyn	22118	56.2713	3301	75	PASS
sc-iPS-10XSeq	HET_UNT_AATCTAGTCACAACGT	KOLF2_A53T	PD	gPD_aSyn	1096	53.3593	628	61	FAIL
sc-iPS-10XSeq	HET_UNT_AATGAAAAGCTTTGGT	KOLF2_A53T	PD	gPD_aSyn	2271	68.2392	1460	53	FAIL
sc-iPS-10XSeq	HET_UNT_AATGAAATCGAGAACG	KOLF2_A53T	PD	gPD_aSyn	972	55.0085	607	55	FAIL
sc-iPS-10XSeq	HET_UNT_AATGACAAGCGTCTAT	KOLF2_A53T	PD	gPD_aSyn	1187	52.4757	683	59	FAIL
sc-iPS-10XSeq	HET_UNT_AATGACAGTTGGTAAA	KOLF2_A53T	PD	gPD_aSyn	954	50.0262	631	45	FAIL
sc-iPS-10XSeq	HET_UNT_AATGCCCCAAATTGCC	KOLF2_A53T	PD	gPD_aSyn	1067	55.371	562	52	FAIL
sc-iPS-10XSeq	HET_UNT_AATGCTACAGACAAAT	KOLF2_A53T	PD	gPD_aSyn	953	50.0788	577	51	FAIL
sc-iPS-10XSeq	HET_UNT_AATTCAGCATGTAAGA	KOLF2_A53T	PD	gPD_aSyn	1513	57.9028	856	60	FAIL
sc-iPS-10XSeq	HET_UNT_AATTCGCGTAGAAAGG	KOLF2_A53T	PD	gPD_aSyn	1750	62.927	772	63	FAIL
sc-iPS-10XSeq	HET_UNT_ACAAACTAGGTGATTA	KOLF2_A53T	PD	gPD_aSyn	1451	60.2075	853	52	FAIL
sc-iPS-10XSeq	HET_UNT_ACAACGAAGTATGACA	KOLF2_A53T	PD	gPD_aSyn	917	49.8099	531	43	FAIL
sc-iPS-10XSeq	HET_UNT_ACAATCCCAAACAACA	KOLF2_A53T	PD	gPD_aSyn	2757	59.8957	1261	70	PASS
sc-iPS-10XSeq	HET_UNT_ACAATCCCAGCATGAG	KOLF2_A53T	PD	gPD_aSyn	1416	58.9754	739	64	FAIL
sc-iPS-10XSeq	HET_UNT_ACAATCTAGACTCGGA	KOLF2_A53T	PD	gPD_aSyn	1564	62.1375	679	49	FAIL
sc-iPS-10XSeq	HET_UNT_ACACATAAGTAGCCGA	KOLF2_A53T	PD	gPD_aSyn	1364	63.6194	689	56	FAIL
sc-iPS-10XSeq	HET_UNT_ACACATAGTCAAACTC	KOLF2_A53T	PD	gPD_aSyn	1437	52.6374	762	65	FAIL
sc-iPS-10XSeq	HET_UNT_ACACATAGTTTGGGCC	KOLF2_A53T	PD	gPD_aSyn	965	54.7673	469	52	FAIL
sc-iPS-10XSeq	HET_UNT_ACACATATCTCCTATA	KOLF2_A53T	PD	gPD_aSyn	826	48.4742	497	50	FAIL
sc-iPS-10XSeq	HET_UNT_ACACCAAAGACAAAGG	KOLF2_A53T	PD	gPD_aSyn	28940	63.0529	2991	77	PASS
sc-iPS-10XSeq	HET_UNT_ACACCAACAAATTGCC	KOLF2_A53T	PD	gPD_aSyn	27831	56.7331	3870	73	PASS
sc-iPS-10XSeq	HET_UNT_ACACCAACAAGGACAC	KOLF2_A53T	PD	gPD_aSyn	18467	57.5726	2628	78	PASS
sc-iPS-10XSeq	HET_UNT_ACACCAACAGATCCAT	KOLF2_A53T	PD	gPD_aSyn	2159	79.2584	636	49	FAIL
sc-iPS-10XSeq	HET_UNT_ACACCAACAGGCTCAC	KOLF2_A53T	PD	gPD_aSyn	33726	58.6172	3837	81	PASS
sc-iPS-10XSeq	HET_UNT_ACACCAATCAGTGCAT	KOLF2_A53T	PD	gPD_aSyn	356	17.1154	125	9	FAIL
sc-iPS-10XSeq	HET_UNT_ACACCAATCCCTCTTT	KOLF2_A53T	PD	gPD_aSyn	13650	48.4403	2643	74	FAIL
sc-iPS-10XSeq	HET_UNT_ACACCAATCCGCGCAA	KOLF2_A53T	PD	gPD_aSyn	15505	55.1956	2567	75	PASS
sc-iPS-10XSeq	HET_UNT_ACACCCTAGGACTGGT	KOLF2_A53T	PD	gPD_aSyn	15794	58.544	2672	74	PASS
sc-iPS-10XSeq	HET_UNT_ACACCCTCAACGATCT	KOLF2_A53T	PD	gPD_aSyn	6315	84.2337	1044	70	PASS
sc-iPS-10XSeq	HET_UNT_ACACCCTCACGGTTTA	KOLF2_A53T	PD	gPD_aSyn	30057	61.772	3861	78	PASS
sc-iPS-10XSeq	HET_UNT_ACACCCTCATGCAATC	KOLF2_A53T	PD	gPD_aSyn	4101	23.967	1288	57	FAIL
sc-iPS-10XSeq	HET_UNT_ACACCCTCATTCACTT	KOLF2_A53T	PD	gPD_aSyn	103359	61.7925	7600	83	FAIL
sc-iPS-10XSeq	HET_UNT_ACACCCTCATTCTTAC	KOLF2_A53T	PD	gPD_aSyn	1563	82.1335	372	59	FAIL
sc-iPS-10XSeq	HET_UNT_ACACCCTGTACAGACG	KOLF2_A53T	PD	gPD_aSyn	2941	79.0379	763	69	FAIL
sc-iPS-10XSeq	HET_UNT_ACACCCTGTACATGTC	KOLF2_A53T	PD	gPD_aSyn	12932	55.1942	2361	77	PASS
sc-iPS-10XSeq	HET_UNT_ACACCCTTCCGTACAA	KOLF2_A53T	PD	gPD_aSyn	31328	53.7469	4149	78	PASS
sc-iPS-10XSeq	HET_UNT_ACACCGGCAAGTACCT	KOLF2_A53T	PD	gPD_aSyn	20761	47.4201	3242	76	FAIL
sc-iPS-10XSeq	HET_UNT_ACACCGGCAATCTGCA	KOLF2_A53T	PD	gPD_aSyn	1665	82.9596	431	64	FAIL
sc-iPS-10XSeq	HET_UNT_ACACCGGCACACTGCG	KOLF2_A53T	PD	gPD_aSyn	22217	55.774	3373	74	PASS
sc-iPS-10XSeq	HET_UNT_ACACCGGGTAGCGTCC	KOLF2_A53T	PD	gPD_aSyn	8468	86.8157	1173	71	PASS
sc-iPS-10XSeq	HET_UNT_ACACCGGGTGCAGTAG	KOLF2_A53T	PD	gPD_aSyn	15849	55.6965	2795	77	PASS
sc-iPS-10XSeq	HET_UNT_ACACCTAAGTTACCCA	KOLF2_A53T	PD	gPD_aSyn	1278	47.58	797	56	FAIL
sc-iPS-10XSeq	HET_UNT_ACACCTAGTCTCCCTA	KOLF2_A53T	PD	gPD_aSyn	1253	48.9644	662	57	FAIL
sc-iPS-10XSeq	HET_UNT_ACACGAACAAGCTGGA	KOLF2_A53T	PD	gPD_aSyn	1496	51.8904	763	65	FAIL
sc-iPS-10XSeq	HET_UNT_ACACTCTAGACGACGT	KOLF2_A53T	PD	gPD_aSyn	1181	60.2859	653	62	FAIL
sc-iPS-10XSeq	HET_UNT_ACACTCTGTGTTCTTT	KOLF2_A53T	PD	gPD_aSyn	1083	55.3398	541	57	FAIL
sc-iPS-10XSeq	HET_UNT_ACACTGAAGCTGTCTA	KOLF2_A53T	PD	gPD_aSyn	50811	61.9231	4678	79	PASS
sc-iPS-10XSeq	HET_UNT_ACACTGAAGTGCGTGA	KOLF2_A53T	PD	gPD_aSyn	2250	86.273	580	67	FAIL
sc-iPS-10XSeq	HET_UNT_ACACTGACAAGCCGTC	KOLF2_A53T	PD	gPD_aSyn	9475	82.983	1734	71	PASS
sc-iPS-10XSeq	HET_UNT_ACACTGACAAGTCTAC	KOLF2_A53T	PD	gPD_aSyn	4151	83.8247	824	70	FAIL
sc-iPS-10XSeq	HET_UNT_ACACTGACACCAGTTA	KOLF2_A53T	PD	gPD_aSyn	114064	55.9884	7550	82	FAIL
sc-iPS-10XSeq	HET_UNT_ACACTGACAGACACTT	KOLF2_A53T	PD	gPD_aSyn	17952	80.1107	2869	74	PASS
sc-iPS-10XSeq	HET_UNT_ACACTGAGTAAATGAC	KOLF2_A53T	PD	gPD_aSyn	271	14.3919	127	12	FAIL
sc-iPS-10XSeq	HET_UNT_ACACTGAGTACGACCC	KOLF2_A53T	PD	gPD_aSyn	53041	69.7862	4361	78	PASS
sc-iPS-10XSeq	HET_UNT_ACACTGAGTCATCCCT	KOLF2_A53T	PD	gPD_aSyn	2622	27.7578	692	36	FAIL
sc-iPS-10XSeq	HET_UNT_ACACTGAGTGGTACAG	KOLF2_A53T	PD	gPD_aSyn	1422	78.1319	60	4	FAIL
sc-iPS-10XSeq	HET_UNT_ACACTGAGTGTAACGG	KOLF2_A53T	PD	gPD_aSyn	3437	85.968	435	70	FAIL
sc-iPS-10XSeq	HET_UNT_ACACTGATCACCCGAG	KOLF2_A53T	PD	gPD_aSyn	39520	64.9776	4427	78	PASS
sc-iPS-10XSeq	HET_UNT_ACACTGATCCACGTGG	KOLF2_A53T	PD	gPD_aSyn	32382	55.3434	4132	80	PASS
sc-iPS-10XSeq	HET_UNT_ACACTGATCGGCTTGG	KOLF2_A53T	PD	gPD_aSyn	10350	54.5972	2134	70	PASS
sc-iPS-10XSeq	HET_UNT_ACACTGATCTAGCACA	KOLF2_A53T	PD	gPD_aSyn	11446	46.8772	2278	77	FAIL
sc-iPS-10XSeq	HET_UNT_ACAGATGCATGTTGAC	KOLF2_A53T	PD	gPD_aSyn	1447	55.1238	768	56	FAIL
sc-iPS-10XSeq	HET_UNT_ACAGATGGTCGAATCT	KOLF2_A53T	PD	gPD_aSyn	1112	60.3692	603	63	FAIL
sc-iPS-10XSeq	HET_UNT_ACAGCAACAAGAAAGG	KOLF2_A53T	PD	gPD_aSyn	1566	65.6054	704	63	FAIL
sc-iPS-10XSeq	HET_UNT_ACAGCAACATGCTAGT	KOLF2_A53T	PD	gPD_aSyn	1051	56.6882	615	51	FAIL
sc-iPS-10XSeq	HET_UNT_ACAGCCAAGGTGATAT	KOLF2_A53T	PD	gPD_aSyn	1616	59.9852	891	57	FAIL
sc-iPS-10XSeq	HET_UNT_ACAGCCGAGACAGAGA	KOLF2_A53T	PD	gPD_aSyn	22032	65.7652	3099	76	PASS
sc-iPS-10XSeq	HET_UNT_ACAGCCGAGGATGCGT	KOLF2_A53T	PD	gPD_aSyn	16823	55.2334	3001	75	PASS
sc-iPS-10XSeq	HET_UNT_ACAGCCGAGTAGATGT	KOLF2_A53T	PD	gPD_aSyn	34121	51.0335	5004	82	PASS
sc-iPS-10XSeq	HET_UNT_ACAGCCGCACTTCGAA	KOLF2_A53T	PD	gPD_aSyn	3320	81.9348	712	67	FAIL
sc-iPS-10XSeq	HET_UNT_ACAGCCGCATAAAGGT	KOLF2_A53T	PD	gPD_aSyn	38983	67.8449	3726	75	PASS
sc-iPS-10XSeq	HET_UNT_ACAGCCGCATCTGGTA	KOLF2_A53T	PD	gPD_aSyn	14895	54.2959	2660	76	PASS
sc-iPS-10XSeq	HET_UNT_ACAGCCGGTAGCTCCG	KOLF2_A53T	PD	gPD_aSyn	32654	63.735	3730	78	PASS
sc-iPS-10XSeq	HET_UNT_ACAGCCGGTCGAATCT	KOLF2_A53T	PD	gPD_aSyn	30294	59.6268	3465	77	PASS
sc-iPS-10XSeq	HET_UNT_ACAGCCGTCGGCATCG	KOLF2_A53T	PD	gPD_aSyn	18050	61.6989	2861	76	PASS
sc-iPS-10XSeq	HET_UNT_ACAGCTAAGTCATGCT	KOLF2_A53T	PD	gPD_aSyn	9734	45.5754	2095	69	FAIL
sc-iPS-10XSeq	HET_UNT_ACAGCTACACTATCTT	KOLF2_A53T	PD	gPD_aSyn	2632	75.3723	700	52	FAIL
sc-iPS-10XSeq	HET_UNT_ACAGCTACAGCTCCGA	KOLF2_A53T	PD	gPD_aSyn	31530	63.3947	3650	77	PASS
sc-iPS-10XSeq	HET_UNT_ACAGCTAGTCCGTTAA	KOLF2_A53T	PD	gPD_aSyn	40249	63.9706	4047	77	PASS
sc-iPS-10XSeq	HET_UNT_ACAGCTAGTCTGATCA	KOLF2_A53T	PD	gPD_aSyn	57579	60.5177	5841	83	PASS
sc-iPS-10XSeq	HET_UNT_ACAGCTATCCCTTGCA	KOLF2_A53T	PD	gPD_aSyn	9065	39.8637	1902	74	FAIL
sc-iPS-10XSeq	HET_UNT_ACAGCTCGTTCCACAA	KOLF2_A53T	PD	gPD_aSyn	1578	56.1166	759	72	FAIL
sc-iPS-10XSeq	HET_UNT_ACAGGTAAGTAGCGGT	KOLF2_A53T	PD	gPD_aSyn	1407	56.0335	784	59	FAIL
sc-iPS-10XSeq	HET_UNT_ACAGGTACACCAGTTA	KOLF2_A53T	PD	gPD_aSyn	1583	54.9271	791	62	FAIL
sc-iPS-10XSeq	HET_UNT_ACAGTTATCTCGCATC	KOLF2_A53T	PD	gPD_aSyn	1459	58.3367	742	54	FAIL
sc-iPS-10XSeq	HET_UNT_ACATACACAATGTTGC	KOLF2_A53T	PD	gPD_aSyn	889	49.4713	500	44	FAIL
sc-iPS-10XSeq	HET_UNT_ACATACATCATAAAGG	KOLF2_A53T	PD	gPD_aSyn	1066	51.1516	551	65	FAIL
sc-iPS-10XSeq	HET_UNT_ACATACGAGACTCGGA	KOLF2_A53T	PD	gPD_aSyn	3688	82.2663	850	72	FAIL
sc-iPS-10XSeq	HET_UNT_ACATACGAGCATCATC	KOLF2_A53T	PD	gPD_aSyn	1517	82.7605	479	42	FAIL
sc-iPS-10XSeq	HET_UNT_ACATACGAGTCTCGGC	KOLF2_A53T	PD	gPD_aSyn	8559	35.4425	2122	60	FAIL
sc-iPS-10XSeq	HET_UNT_ACATACGCAAGTAATG	KOLF2_A53T	PD	gPD_aSyn	59291	57.0024	5671	83	PASS
sc-iPS-10XSeq	HET_UNT_ACATACGCATCACGTA	KOLF2_A53T	PD	gPD_aSyn	16920	52.5515	2732	74	PASS
sc-iPS-10XSeq	HET_UNT_ACATACGCATGTTGAC	KOLF2_A53T	PD	gPD_aSyn	38880	63.1538	4214	78	PASS
sc-iPS-10XSeq	HET_UNT_ACATACGGTGACTACT	KOLF2_A53T	PD	gPD_aSyn	3014	78.0425	586	68	FAIL
sc-iPS-10XSeq	HET_UNT_ACATACGTCACAATGC	KOLF2_A53T	PD	gPD_aSyn	1478	78.7007	458	41	FAIL
sc-iPS-10XSeq	HET_UNT_ACATACGTCACATACG	KOLF2_A53T	PD	gPD_aSyn	30133	54.1435	3798	75	PASS
sc-iPS-10XSeq	HET_UNT_ACATACGTCATTATCC	KOLF2_A53T	PD	gPD_aSyn	21032	40.6376	3492	72	FAIL
sc-iPS-10XSeq	HET_UNT_ACATACGTCGGAAACG	KOLF2_A53T	PD	gPD_aSyn	6312	43.9616	1338	68	FAIL
sc-iPS-10XSeq	HET_UNT_ACATACGTCTATGTGG	KOLF2_A53T	PD	gPD_aSyn	70621	57.2428	6264	82	PASS
sc-iPS-10XSeq	HET_UNT_ACATCAGAGACAAAGG	KOLF2_A53T	PD	gPD_aSyn	19052	65.4528	2948	76	PASS
sc-iPS-10XSeq	HET_UNT_ACATCAGAGATCACGG	KOLF2_A53T	PD	gPD_aSyn	15513	53.368	2812	74	PASS
sc-iPS-10XSeq	HET_UNT_ACATCAGAGATCGATA	KOLF2_A53T	PD	gPD_aSyn	25200	50.8865	3698	74	PASS
sc-iPS-10XSeq	HET_UNT_ACATCAGAGGCGACAT	KOLF2_A53T	PD	gPD_aSyn	19166	56.0836	3015	76	PASS
sc-iPS-10XSeq	HET_UNT_ACATCAGAGGCTCAGA	KOLF2_A53T	PD	gPD_aSyn	13142	52.2794	2491	74	PASS
sc-iPS-10XSeq	HET_UNT_ACATCAGCAATCCAAC	KOLF2_A53T	PD	gPD_aSyn	11256	48.9285	2126	72	FAIL
sc-iPS-10XSeq	HET_UNT_ACATCAGCAGCTGTGC	KOLF2_A53T	PD	gPD_aSyn	21024	61.8462	3005	75	PASS
sc-iPS-10XSeq	HET_UNT_ACATCAGGTGGCCCTA	KOLF2_A53T	PD	gPD_aSyn	4033	38.2456	1063	33	FAIL
sc-iPS-10XSeq	HET_UNT_ACATCAGGTGGTAACG	KOLF2_A53T	PD	gPD_aSyn	3410	83.4149	787	68	FAIL
sc-iPS-10XSeq	HET_UNT_ACATCAGTCAGTTGAC	KOLF2_A53T	PD	gPD_aSyn	29935	61.3309	3911	77	PASS
sc-iPS-10XSeq	HET_UNT_ACATCAGTCCTAAGTG	KOLF2_A53T	PD	gPD_aSyn	29570	61.6234	4058	81	PASS
sc-iPS-10XSeq	HET_UNT_ACATCAGTCGTCACGG	KOLF2_A53T	PD	gPD_aSyn	7821	43.4887	1675	74	FAIL
sc-iPS-10XSeq	HET_UNT_ACATGATTCTTGCATT	KOLF2_A53T	PD	gPD_aSyn	1286	52.319	632	61	FAIL
sc-iPS-10XSeq	HET_UNT_ACATGCGAGAGTACCG	KOLF2_A53T	PD	gPD_aSyn	963	47.5086	630	54	FAIL
sc-iPS-10XSeq	HET_UNT_ACATGCGCAAAGTGCG	KOLF2_A53T	PD	gPD_aSyn	1261	59.0632	650	55	FAIL
sc-iPS-10XSeq	HET_UNT_ACATGGTAGATCCGAG	KOLF2_A53T	PD	gPD_aSyn	22414	68.1214	3103	75	PASS
sc-iPS-10XSeq	HET_UNT_ACATGGTAGCAGGCTA	KOLF2_A53T	PD	gPD_aSyn	7143	83.1258	1261	69	PASS
sc-iPS-10XSeq	HET_UNT_ACATGGTAGGAGTCTG	KOLF2_A53T	PD	gPD_aSyn	2089	47.9238	712	43	FAIL
sc-iPS-10XSeq	HET_UNT_ACATGGTAGTACGACG	KOLF2_A53T	PD	gPD_aSyn	56132	56.1966	5788	83	PASS
sc-iPS-10XSeq	HET_UNT_ACATGGTAGTTAGGTA	KOLF2_A53T	PD	gPD_aSyn	17989	50.4275	3255	77	PASS
sc-iPS-10XSeq	HET_UNT_ACATGGTCAAGCCGCT	KOLF2_A53T	PD	gPD_aSyn	25120	51.7693	3952	77	PASS
sc-iPS-10XSeq	HET_UNT_ACATGGTCAAGTTGTC	KOLF2_A53T	PD	gPD_aSyn	7287	58.31	1633	66	PASS
sc-iPS-10XSeq	HET_UNT_ACATGGTCAGTTTACG	KOLF2_A53T	PD	gPD_aSyn	20437	64.2148	3140	74	PASS
sc-iPS-10XSeq	HET_UNT_ACATGGTGTCCAGTAT	KOLF2_A53T	PD	gPD_aSyn	39317	46.7209	4833	76	FAIL
sc-iPS-10XSeq	HET_UNT_ACATGGTGTTCAGACT	KOLF2_A53T	PD	gPD_aSyn	5087	81.5094	1092	70	PASS
sc-iPS-10XSeq	HET_UNT_ACATGGTGTTGGTGGA	KOLF2_A53T	PD	gPD_aSyn	20392	59.855	2707	78	PASS
sc-iPS-10XSeq	HET_UNT_ACATGGTTCCATTCTA	KOLF2_A53T	PD	gPD_aSyn	38275	64.8322	4127	77	PASS
sc-iPS-10XSeq	HET_UNT_ACATGGTTCGTTACAG	KOLF2_A53T	PD	gPD_aSyn	47376	67.3835	4750	79	PASS
sc-iPS-10XSeq	HET_UNT_ACATGGTTCTACTTAC	KOLF2_A53T	PD	gPD_aSyn	29161	51.8648	4423	76	PASS
sc-iPS-10XSeq	HET_UNT_ACATGTAGTTTAAGCC	KOLF2_A53T	PD	gPD_aSyn	1160	56.1471	652	54	FAIL
sc-iPS-10XSeq	HET_UNT_ACATGTCAGGAATTAC	KOLF2_A53T	PD	gPD_aSyn	2777	63.3295	968	70	FAIL
sc-iPS-10XSeq	HET_UNT_ACATTACGTTGAACTC	KOLF2_A53T	PD	gPD_aSyn	1088	50.2077	689	58	FAIL
sc-iPS-10XSeq	HET_UNT_ACATTCGAGAATGTGT	KOLF2_A53T	PD	gPD_aSyn	1311	63.3639	648	66	FAIL
sc-iPS-10XSeq	HET_UNT_ACATTCGCACATCTTT	KOLF2_A53T	PD	gPD_aSyn	1305	55.1564	665	62	FAIL
sc-iPS-10XSeq	HET_UNT_ACATTCGCAGACGCAA	KOLF2_A53T	PD	gPD_aSyn	1368	54.0498	563	51	FAIL
sc-iPS-10XSeq	HET_UNT_ACCAAATGTATAGGTA	KOLF2_A53T	PD	gPD_aSyn	884	49.7468	636	32	FAIL
sc-iPS-10XSeq	HET_UNT_ACCAGTAAGAAGAAGC	KOLF2_A53T	PD	gPD_aSyn	295	6.45091	81	1	FAIL
sc-iPS-10XSeq	HET_UNT_ACCAGTAAGACTTGAA	KOLF2_A53T	PD	gPD_aSyn	8491	44.9711	1663	72	FAIL
sc-iPS-10XSeq	HET_UNT_ACCAGTAAGAGTACAT	KOLF2_A53T	PD	gPD_aSyn	47205	61.0728	4380	79	PASS
sc-iPS-10XSeq	HET_UNT_ACCAGTAAGATATGCA	KOLF2_A53T	PD	gPD_aSyn	311	8.31106	127	9	FAIL
sc-iPS-10XSeq	HET_UNT_ACCAGTACACATGTGT	KOLF2_A53T	PD	gPD_aSyn	51131	56.9648	4871	80	PASS
sc-iPS-10XSeq	HET_UNT_ACCAGTACACCACGTG	KOLF2_A53T	PD	gPD_aSyn	9785	48.3473	2064	61	FAIL
sc-iPS-10XSeq	HET_UNT_ACCAGTACAGATGGCA	KOLF2_A53T	PD	gPD_aSyn	1588	81.1032	147	32	FAIL
sc-iPS-10XSeq	HET_UNT_ACCAGTAGTCAAAGAT	KOLF2_A53T	PD	gPD_aSyn	26620	53.997	3605	75	PASS
sc-iPS-10XSeq	HET_UNT_ACCAGTAGTCCGTGAC	KOLF2_A53T	PD	gPD_aSyn	102937	70.0442	6417	84	FAIL
sc-iPS-10XSeq	HET_UNT_ACCAGTAGTCTGCGGT	KOLF2_A53T	PD	gPD_aSyn	18266	58.3057	3061	76	PASS
sc-iPS-10XSeq	HET_UNT_ACCAGTAGTGATAAGT	KOLF2_A53T	PD	gPD_aSyn	38373	48.8113	4952	79	FAIL
sc-iPS-10XSeq	HET_UNT_ACCAGTATCCGAGCCA	KOLF2_A53T	PD	gPD_aSyn	2472	84.3974	523	65	FAIL
sc-iPS-10XSeq	HET_UNT_ACCATACTCAAACAAG	KOLF2_A53T	PD	gPD_aSyn	1211	56.5888	704	60	FAIL
sc-iPS-10XSeq	HET_UNT_ACCCACTAGACTAGAT	KOLF2_A53T	PD	gPD_aSyn	21229	42.9885	3216	74	FAIL
sc-iPS-10XSeq	HET_UNT_ACCCACTAGATAGTCA	KOLF2_A53T	PD	gPD_aSyn	22360	53.6777	3198	78	PASS
sc-iPS-10XSeq	HET_UNT_ACCCACTAGCTGCAAG	KOLF2_A53T	PD	gPD_aSyn	51236	64.7344	5122	77	PASS
sc-iPS-10XSeq	HET_UNT_ACCCACTCACCGAATT	KOLF2_A53T	PD	gPD_aSyn	34289	60.1604	3998	79	PASS
sc-iPS-10XSeq	HET_UNT_ACCCACTCACGGACAA	KOLF2_A53T	PD	gPD_aSyn	22953	58.9112	3318	74	PASS
sc-iPS-10XSeq	HET_UNT_ACCCACTCAGACAGGT	KOLF2_A53T	PD	gPD_aSyn	60942	62.9027	4521	78	PASS
sc-iPS-10XSeq	HET_UNT_ACCCACTCATGACATC	KOLF2_A53T	PD	gPD_aSyn	32478	61.2169	4085	79	PASS
sc-iPS-10XSeq	HET_UNT_ACCCACTGTAAGGGAA	KOLF2_A53T	PD	gPD_aSyn	13217	55.3963	2587	74	PASS
sc-iPS-10XSeq	HET_UNT_ACCCACTGTACCGCTG	KOLF2_A53T	PD	gPD_aSyn	5199	52.0212	1287	71	PASS
sc-iPS-10XSeq	HET_UNT_ACCCACTGTAGCGTCC	KOLF2_A53T	PD	gPD_aSyn	8222	42.4361	1996	63	FAIL
sc-iPS-10XSeq	HET_UNT_ACCCACTGTGTCTGAT	KOLF2_A53T	PD	gPD_aSyn	713	12.6172	269	9	FAIL
sc-iPS-10XSeq	HET_UNT_ACCCACTGTTAAAGTG	KOLF2_A53T	PD	gPD_aSyn	6432	25.5735	1721	66	FAIL
sc-iPS-10XSeq	HET_UNT_ACCCACTGTTACAGAA	KOLF2_A53T	PD	gPD_aSyn	80227	66.6348	5792	83	PASS
sc-iPS-10XSeq	HET_UNT_ACCCACTGTTTGGGCC	KOLF2_A53T	PD	gPD_aSyn	11635	56.4176	2099	73	PASS
sc-iPS-10XSeq	HET_UNT_ACCCACTTCCTTCAAT	KOLF2_A53T	PD	gPD_aSyn	26452	58.0775	3690	75	PASS
sc-iPS-10XSeq	HET_UNT_ACCCACTTCCTTTACA	KOLF2_A53T	PD	gPD_aSyn	39591	60.2502	4492	82	PASS
sc-iPS-10XSeq	HET_UNT_ACCCGATAGGCTACGA	KOLF2_A53T	PD	gPD_aSyn	1713	57.1762	735	68	FAIL
sc-iPS-10XSeq	HET_UNT_ACCCGATGTCAATGTC	KOLF2_A53T	PD	gPD_aSyn	986	53.6745	699	41	FAIL
sc-iPS-10XSeq	HET_UNT_ACCCGATTCTGGTATG	KOLF2_A53T	PD	gPD_aSyn	979	48.7065	608	54	FAIL
sc-iPS-10XSeq	HET_UNT_ACCGTAAAGACGCAAC	KOLF2_A53T	PD	gPD_aSyn	443	21.5887	197	20	FAIL
sc-iPS-10XSeq	HET_UNT_ACCGTAAAGTGTACGG	KOLF2_A53T	PD	gPD_aSyn	3066	79.9478	750	33	FAIL
sc-iPS-10XSeq	HET_UNT_ACCGTAACAATCGGTT	KOLF2_A53T	PD	gPD_aSyn	54630	62.6527	4980	79	PASS
sc-iPS-10XSeq	HET_UNT_ACCGTAACACGGCTAC	KOLF2_A53T	PD	gPD_aSyn	12611	45.5534	2355	70	FAIL
sc-iPS-10XSeq	HET_UNT_ACCGTAACAGTATAAG	KOLF2_A53T	PD	gPD_aSyn	15586	42.6756	2969	73	FAIL
sc-iPS-10XSeq	HET_UNT_ACCGTAATCACAGTAC	KOLF2_A53T	PD	gPD_aSyn	35624	61.0073	4192	79	PASS
sc-iPS-10XSeq	HET_UNT_ACCGTAATCGCTTGTC	KOLF2_A53T	PD	gPD_aSyn	12240	45.2529	2446	73	FAIL
sc-iPS-10XSeq	HET_UNT_ACCTCCTAGCTGGAAC	KOLF2_A53T	PD	gPD_aSyn	1011	47.0451	634	57	FAIL
sc-iPS-10XSeq	HET_UNT_ACCTTTAAGCGTGAAC	KOLF2_A53T	PD	gPD_aSyn	12716	56.816	2362	74	PASS
sc-iPS-10XSeq	HET_UNT_ACCTTTAAGGAGTAGA	KOLF2_A53T	PD	gPD_aSyn	593	14.2309	215	20	FAIL
sc-iPS-10XSeq	HET_UNT_ACCTTTAAGGCTAGAC	KOLF2_A53T	PD	gPD_aSyn	29480	59.1054	3585	77	PASS
sc-iPS-10XSeq	HET_UNT_ACCTTTAGTAAAGGAG	KOLF2_A53T	PD	gPD_aSyn	454	6.64034	185	10	FAIL
sc-iPS-10XSeq	HET_UNT_ACCTTTAGTCACAAGG	KOLF2_A53T	PD	gPD_aSyn	36422	50.6431	5135	78	PASS
sc-iPS-10XSeq	HET_UNT_ACCTTTATCGTACGGC	KOLF2_A53T	PD	gPD_aSyn	24322	58.4734	3848	76	PASS
sc-iPS-10XSeq	HET_UNT_ACGACCACATCCGCGA	KOLF2_A53T	PD	gPD_aSyn	951	53.7592	566	56	FAIL
sc-iPS-10XSeq	HET_UNT_ACGAGCCAGATCCCAT	KOLF2_A53T	PD	gPD_aSyn	16494	63.903	2582	76	PASS
sc-iPS-10XSeq	HET_UNT_ACGAGCCCAAACTGTC	KOLF2_A53T	PD	gPD_aSyn	21540	65.3242	3168	75	PASS
sc-iPS-10XSeq	HET_UNT_ACGAGCCCAGGTTTCA	KOLF2_A53T	PD	gPD_aSyn	15221	59.175	2556	74	PASS
sc-iPS-10XSeq	HET_UNT_ACGAGCCGTAAGTTCC	KOLF2_A53T	PD	gPD_aSyn	16116	61.4388	2456	74	PASS
sc-iPS-10XSeq	HET_UNT_ACGAGCCGTGAGTGAC	KOLF2_A53T	PD	gPD_aSyn	28175	56.0574	3770	76	PASS
sc-iPS-10XSeq	HET_UNT_ACGAGCCTCTTTACAC	KOLF2_A53T	PD	gPD_aSyn	52554	57.3145	5390	78	PASS
sc-iPS-10XSeq	HET_UNT_ACGAGGACAATAGAGT	KOLF2_A53T	PD	gPD_aSyn	1714	63.0843	480	45	FAIL
sc-iPS-10XSeq	HET_UNT_ACGAGGACACAAGCCC	KOLF2_A53T	PD	gPD_aSyn	18136	50.6536	3500	75	PASS
sc-iPS-10XSeq	HET_UNT_ACGAGGAGTGAGGCTA	KOLF2_A53T	PD	gPD_aSyn	8591	61.6196	1563	67	PASS
sc-iPS-10XSeq	HET_UNT_ACGAGGAGTGCTTCTC	KOLF2_A53T	PD	gPD_aSyn	33313	69.5673	3782	79	PASS
sc-iPS-10XSeq	HET_UNT_ACGAGGATCATGTGGT	KOLF2_A53T	PD	gPD_aSyn	21823	62.9177	2955	74	PASS
sc-iPS-10XSeq	HET_UNT_ACGAGGATCCTCTAGC	KOLF2_A53T	PD	gPD_aSyn	21006	54.1475	3515	76	PASS
sc-iPS-10XSeq	HET_UNT_ACGAGGATCGGAAATA	KOLF2_A53T	PD	gPD_aSyn	25098	64.7774	3754	77	PASS
sc-iPS-10XSeq	HET_UNT_ACGAGGATCTGCGGCA	KOLF2_A53T	PD	gPD_aSyn	23151	59.6306	3312	76	PASS
sc-iPS-10XSeq	HET_UNT_ACGAGGATCTGTTGAG	KOLF2_A53T	PD	gPD_aSyn	17873	52.1003	3116	76	PASS
sc-iPS-10XSeq	HET_UNT_ACGATACAGCCTCGTG	KOLF2_A53T	PD	gPD_aSyn	83750	71.5849	6275	82	PASS
sc-iPS-10XSeq	HET_UNT_ACGATACAGGACAGAA	KOLF2_A53T	PD	gPD_aSyn	31162	51.9116	4290	75	PASS
sc-iPS-10XSeq	HET_UNT_ACGATACCAATAGCAA	KOLF2_A53T	PD	gPD_aSyn	34842	65.4716	4888	78	PASS
sc-iPS-10XSeq	HET_UNT_ACGATACCAATCAGAA	KOLF2_A53T	PD	gPD_aSyn	17537	45.3539	3477	73	FAIL
sc-iPS-10XSeq	HET_UNT_ACGATACCATGACGGA	KOLF2_A53T	PD	gPD_aSyn	23413	60.0179	3272	77	PASS
sc-iPS-10XSeq	HET_UNT_ACGATACGTCAATACC	KOLF2_A53T	PD	gPD_aSyn	22054	58.4258	3586	78	PASS
sc-iPS-10XSeq	HET_UNT_ACGATACGTCATGCAT	KOLF2_A53T	PD	gPD_aSyn	64515	71.4721	5407	80	PASS
sc-iPS-10XSeq	HET_UNT_ACGATACGTCCCTTGT	KOLF2_A53T	PD	gPD_aSyn	11458	54.7418	2203	75	PASS
sc-iPS-10XSeq	HET_UNT_ACGATACTCGGGAGTA	KOLF2_A53T	PD	gPD_aSyn	8874	43.6799	2004	57	FAIL
sc-iPS-10XSeq	HET_UNT_ACGATGTCAATCGAAA	KOLF2_A53T	PD	gPD_aSyn	48481	63.1699	4689	80	PASS
sc-iPS-10XSeq	HET_UNT_ACGATGTCATTAGGCT	KOLF2_A53T	PD	gPD_aSyn	26425	58.0578	3446	78	PASS
sc-iPS-10XSeq	HET_UNT_ACGATGTCATTTGCCC	KOLF2_A53T	PD	gPD_aSyn	14301	55.3316	2245	71	PASS
sc-iPS-10XSeq	HET_UNT_ACGCAGCAGATCGATA	KOLF2_A53T	PD	gPD_aSyn	27312	62.5117	3760	78	PASS
sc-iPS-10XSeq	HET_UNT_ACGCAGCAGGATGCGT	KOLF2_A53T	PD	gPD_aSyn	25712	65.0755	3238	76	PASS
sc-iPS-10XSeq	HET_UNT_ACGCAGCCAATCTGCA	KOLF2_A53T	PD	gPD_aSyn	30549	57.6679	3802	76	PASS
sc-iPS-10XSeq	HET_UNT_ACGCAGCCACGGTAAG	KOLF2_A53T	PD	gPD_aSyn	21096	59.6033	3192	76	PASS
sc-iPS-10XSeq	HET_UNT_ACGCAGCTCAGGTAAA	KOLF2_A53T	PD	gPD_aSyn	17399	54.6606	2714	76	PASS
sc-iPS-10XSeq	HET_UNT_ACGCAGCTCATCGGAT	KOLF2_A53T	PD	gPD_aSyn	38173	68.1357	4008	77	PASS
sc-iPS-10XSeq	HET_UNT_ACGCAGCTCCAAGCCG	KOLF2_A53T	PD	gPD_aSyn	2019	81.6087	574	63	FAIL
sc-iPS-10XSeq	HET_UNT_ACGCAGCTCTGGTATG	KOLF2_A53T	PD	gPD_aSyn	6956	35.3545	1869	45	FAIL
sc-iPS-10XSeq	HET_UNT_ACGCAGTGTTCTGTTT	KOLF2_A53T	PD	gPD_aSyn	1011	57.6068	607	51	FAIL
sc-iPS-10XSeq	HET_UNT_ACGCAGTTCGGATGGA	KOLF2_A53T	PD	gPD_aSyn	1050	60.4839	573	56	FAIL
sc-iPS-10XSeq	HET_UNT_ACGCCAGAGAACAATC	KOLF2_A53T	PD	gPD_aSyn	17487	52.8771	3258	77	PASS
sc-iPS-10XSeq	HET_UNT_ACGCCAGAGAGTGAGA	KOLF2_A53T	PD	gPD_aSyn	4286	87.309	582	71	FAIL
sc-iPS-10XSeq	HET_UNT_ACGCCAGAGATCCGAG	KOLF2_A53T	PD	gPD_aSyn	15484	55.6018	2480	75	PASS
sc-iPS-10XSeq	HET_UNT_ACGCCAGAGCCGATTT	KOLF2_A53T	PD	gPD_aSyn	22231	59.4714	3430	76	PASS
sc-iPS-10XSeq	HET_UNT_ACGCCAGCAAGGTGTG	KOLF2_A53T	PD	gPD_aSyn	35264	66.108	4117	76	PASS
sc-iPS-10XSeq	HET_UNT_ACGCCAGCACGGCTAC	KOLF2_A53T	PD	gPD_aSyn	21050	44.2366	3766	75	FAIL
sc-iPS-10XSeq	HET_UNT_ACGCCAGGTAAGAGGA	KOLF2_A53T	PD	gPD_aSyn	31189	59.1283	4473	80	PASS
sc-iPS-10XSeq	HET_UNT_ACGCCAGTCAGCAACT	KOLF2_A53T	PD	gPD_aSyn	1676	81.1622	470	51	FAIL
sc-iPS-10XSeq	HET_UNT_ACGCCAGTCATGTCCC	KOLF2_A53T	PD	gPD_aSyn	24108	54.9658	3930	77	PASS
sc-iPS-10XSeq	HET_UNT_ACGCCAGTCTGTACGA	KOLF2_A53T	PD	gPD_aSyn	25999	56.7342	4156	77	PASS
sc-iPS-10XSeq	HET_UNT_ACGCCAGTCTTCTGGC	KOLF2_A53T	PD	gPD_aSyn	42378	64.981	4250	80	PASS
sc-iPS-10XSeq	HET_UNT_ACGCCGAAGGAGTAGA	KOLF2_A53T	PD	gPD_aSyn	19667	50.9323	3639	75	PASS
sc-iPS-10XSeq	HET_UNT_ACGCCGACACAAGACG	KOLF2_A53T	PD	gPD_aSyn	34424	60.8897	3899	78	PASS
sc-iPS-10XSeq	HET_UNT_ACGCCGACAGTGAGTG	KOLF2_A53T	PD	gPD_aSyn	40523	65.9629	4617	78	PASS
sc-iPS-10XSeq	HET_UNT_ACGCCGACATGGATGG	KOLF2_A53T	PD	gPD_aSyn	14233	56.2836	2850	77	PASS
sc-iPS-10XSeq	HET_UNT_ACGCCGACATTACGAC	KOLF2_A53T	PD	gPD_aSyn	40162	57.2263	4257	78	PASS
sc-iPS-10XSeq	HET_UNT_ACGCCGAGTATATGAG	KOLF2_A53T	PD	gPD_aSyn	43259	63.3256	5079	82	PASS
sc-iPS-10XSeq	HET_UNT_ACGCCGAGTCGCGAAA	KOLF2_A53T	PD	gPD_aSyn	2683	78.9118	747	66	FAIL
sc-iPS-10XSeq	HET_UNT_ACGCCGAGTGCGATAG	KOLF2_A53T	PD	gPD_aSyn	42806	53.3156	4481	80	PASS
sc-iPS-10XSeq	HET_UNT_ACGCCGATCACGCATA	KOLF2_A53T	PD	gPD_aSyn	3141	81.0162	793	69	FAIL
sc-iPS-10XSeq	HET_UNT_ACGCCGATCGCCGTGA	KOLF2_A53T	PD	gPD_aSyn	1751	78.3445	600	61	FAIL
sc-iPS-10XSeq	HET_UNT_ACGCCGATCTGGTGTA	KOLF2_A53T	PD	gPD_aSyn	29181	64.223	3429	77	PASS
sc-iPS-10XSeq	HET_UNT_ACGCGAGTCACATACG	KOLF2_A53T	PD	gPD_aSyn	1292	56.1251	615	60	FAIL
sc-iPS-10XSeq	HET_UNT_ACGCGTTCAGTACACT	KOLF2_A53T	PD	gPD_aSyn	1078	56.4103	545	42	FAIL
sc-iPS-10XSeq	HET_UNT_ACGGAGAAGACTAGGC	KOLF2_A53T	PD	gPD_aSyn	3912	37.5865	1140	64	FAIL
sc-iPS-10XSeq	HET_UNT_ACGGAGACAGGTCTCG	KOLF2_A53T	PD	gPD_aSyn	31765	65.9586	3193	76	PASS
sc-iPS-10XSeq	HET_UNT_ACGGAGACATTAGGCT	KOLF2_A53T	PD	gPD_aSyn	22092	55.2618	3369	75	PASS
sc-iPS-10XSeq	HET_UNT_ACGGAGAGTAGTAGTA	KOLF2_A53T	PD	gPD_aSyn	21806	55.3241	3228	77	PASS
sc-iPS-10XSeq	HET_UNT_ACGGCCAAGAATTCCC	KOLF2_A53T	PD	gPD_aSyn	25837	58.4878	3747	76	PASS
sc-iPS-10XSeq	HET_UNT_ACGGCCAAGTGAACAT	KOLF2_A53T	PD	gPD_aSyn	58252	62.6952	5563	80	PASS
sc-iPS-10XSeq	HET_UNT_ACGGCCACAAAGGCGT	KOLF2_A53T	PD	gPD_aSyn	28282	64.3621	3548	78	PASS
sc-iPS-10XSeq	HET_UNT_ACGGCCACACAGCGTC	KOLF2_A53T	PD	gPD_aSyn	30853	57.0718	4183	78	PASS
sc-iPS-10XSeq	HET_UNT_ACGGCCACAGACAAGC	KOLF2_A53T	PD	gPD_aSyn	22504	63.6786	3005	76	PASS
sc-iPS-10XSeq	HET_UNT_ACGGCCACAGATGAGC	KOLF2_A53T	PD	gPD_aSyn	7915	46.9789	1724	67	FAIL
sc-iPS-10XSeq	HET_UNT_ACGGCCAGTCAAGCGA	KOLF2_A53T	PD	gPD_aSyn	1902	74.4714	407	62	FAIL
sc-iPS-10XSeq	HET_UNT_ACGGCCAGTCATTAGC	KOLF2_A53T	PD	gPD_aSyn	25838	61.2841	3424	76	PASS
sc-iPS-10XSeq	HET_UNT_ACGGCCAGTCCATGAT	KOLF2_A53T	PD	gPD_aSyn	31221	59.481	3693	75	PASS
sc-iPS-10XSeq	HET_UNT_ACGGCCAGTCTCGTTC	KOLF2_A53T	PD	gPD_aSyn	654	10.9328	207	3	FAIL
sc-iPS-10XSeq	HET_UNT_ACGGGATCATGAGCGA	KOLF2_A53T	PD	gPD_aSyn	1142	65.3318	678	49	FAIL
sc-iPS-10XSeq	HET_UNT_ACGGGATGTTGGTAAA	KOLF2_A53T	PD	gPD_aSyn	1292	59.5117	795	58	FAIL
sc-iPS-10XSeq	HET_UNT_ACGGGCTAGCACCGCT	KOLF2_A53T	PD	gPD_aSyn	30595	64.0103	3636	76	PASS
sc-iPS-10XSeq	HET_UNT_ACGGGCTAGCGATTCT	KOLF2_A53T	PD	gPD_aSyn	50412	70.894	4750	81	PASS
sc-iPS-10XSeq	HET_UNT_ACGGGCTCAACACCCG	KOLF2_A53T	PD	gPD_aSyn	44774	64.6397	5048	80	PASS
sc-iPS-10XSeq	HET_UNT_ACGGGCTCATAAGACA	KOLF2_A53T	PD	gPD_aSyn	43523	69.3207	4906	81	PASS
sc-iPS-10XSeq	HET_UNT_ACGGGCTCATCCGTGG	KOLF2_A53T	PD	gPD_aSyn	28910	61.1865	3801	79	PASS
sc-iPS-10XSeq	HET_UNT_ACGGGCTCATTCACTT	KOLF2_A53T	PD	gPD_aSyn	43809	60.7589	4694	78	PASS
sc-iPS-10XSeq	HET_UNT_ACGGGCTGTATCACCA	KOLF2_A53T	PD	gPD_aSyn	26789	55.8651	4192	78	PASS
sc-iPS-10XSeq	HET_UNT_ACGGGCTGTCAGTGGA	KOLF2_A53T	PD	gPD_aSyn	19935	59.4276	3237	75	PASS
sc-iPS-10XSeq	HET_UNT_ACGGGCTTCCGTCATC	KOLF2_A53T	PD	gPD_aSyn	1587	82.8288	434	66	FAIL
sc-iPS-10XSeq	HET_UNT_ACGGGTCAGAGACGAA	KOLF2_A53T	PD	gPD_aSyn	7132	39.5782	1804	58	FAIL
sc-iPS-10XSeq	HET_UNT_ACGGGTCAGCGATGAC	KOLF2_A53T	PD	gPD_aSyn	323	12.6221	147	13	FAIL
sc-iPS-10XSeq	HET_UNT_ACGGGTCCACCCATTC	KOLF2_A53T	PD	gPD_aSyn	56217	59.922	5158	78	PASS
sc-iPS-10XSeq	HET_UNT_ACGGGTCCACTGAAGG	KOLF2_A53T	PD	gPD_aSyn	41837	65.2083	4046	75	PASS
sc-iPS-10XSeq	HET_UNT_ACGGGTCCAGCTCGAC	KOLF2_A53T	PD	gPD_aSyn	22857	59.0513	3331	79	PASS
sc-iPS-10XSeq	HET_UNT_ACGGGTCCAGTATGCT	KOLF2_A53T	PD	gPD_aSyn	32194	64.9859	3793	75	PASS
sc-iPS-10XSeq	HET_UNT_ACGGGTCGTAGCGTAG	KOLF2_A53T	PD	gPD_aSyn	8690	54.4759	1935	65	PASS
sc-iPS-10XSeq	HET_UNT_ACGGGTCGTCCGTTAA	KOLF2_A53T	PD	gPD_aSyn	16637	54.9675	2859	72	PASS
sc-iPS-10XSeq	HET_UNT_ACGGGTCGTCGCGTGT	KOLF2_A53T	PD	gPD_aSyn	19435	64.1461	2906	75	PASS
sc-iPS-10XSeq	HET_UNT_ACGGGTCTCTCATTCA	KOLF2_A53T	PD	gPD_aSyn	136615	72.5194	7331	85	FAIL
sc-iPS-10XSeq	HET_UNT_ACGGGTCTCTCGATGA	KOLF2_A53T	PD	gPD_aSyn	31516	63.7821	3689	78	PASS
sc-iPS-10XSeq	HET_UNT_ACGGTAGCACAACGCC	KOLF2_A53T	PD	gPD_aSyn	1047	60.8367	627	60	FAIL
sc-iPS-10XSeq	HET_UNT_ACGTAGACAGGCAGTA	KOLF2_A53T	PD	gPD_aSyn	970	54.4944	556	49	FAIL
sc-iPS-10XSeq	HET_UNT_ACGTCAAAGAAGGCCT	KOLF2_A53T	PD	gPD_aSyn	34949	58.0413	3881	80	PASS
sc-iPS-10XSeq	HET_UNT_ACGTCAAAGCACGCCT	KOLF2_A53T	PD	gPD_aSyn	23280	55.5185	3983	77	PASS
sc-iPS-10XSeq	HET_UNT_ACGTCAAAGCGATTCT	KOLF2_A53T	PD	gPD_aSyn	21580	55.8084	3357	74	PASS
sc-iPS-10XSeq	HET_UNT_ACGTCAACAGTATCTG	KOLF2_A53T	PD	gPD_aSyn	54805	56.971	5461	78	PASS
sc-iPS-10XSeq	HET_UNT_ACGTCAACATGTCCTC	KOLF2_A53T	PD	gPD_aSyn	6118	83.0911	1008	73	PASS
sc-iPS-10XSeq	HET_UNT_ACGTCAAGTAAATGTG	KOLF2_A53T	PD	gPD_aSyn	21571	57.8932	3224	76	PASS
sc-iPS-10XSeq	HET_UNT_ACGTCAAGTGGCCCTA	KOLF2_A53T	PD	gPD_aSyn	1051	10.5437	328	8	FAIL
sc-iPS-10XSeq	HET_UNT_ACGTCAATCCGTAGTA	KOLF2_A53T	PD	gPD_aSyn	26252	63.238	3603	76	PASS
sc-iPS-10XSeq	HET_UNT_ACGTCAATCGTGGTCG	KOLF2_A53T	PD	gPD_aSyn	1866	36.5452	572	28	FAIL
sc-iPS-10XSeq	HET_UNT_ACGTCAATCGTTTATC	KOLF2_A53T	PD	gPD_aSyn	1397	78.9712	435	60	FAIL
sc-iPS-10XSeq	HET_UNT_ACTACACCACTTCTGC	KOLF2_A53T	PD	gPD_aSyn	1371	54.7305	722	65	FAIL
sc-iPS-10XSeq	HET_UNT_ACTACCAAGACAATAC	KOLF2_A53T	PD	gPD_aSyn	1042	51.5331	716	49	FAIL
sc-iPS-10XSeq	HET_UNT_ACTAGCTTCCCTAACC	KOLF2_A53T	PD	gPD_aSyn	995	58.495	668	55	FAIL
sc-iPS-10XSeq	HET_UNT_ACTATCTAGACCCACC	KOLF2_A53T	PD	gPD_aSyn	25701	54.5889	3784	79	PASS
sc-iPS-10XSeq	HET_UNT_ACTATCTAGCTGAAAT	KOLF2_A53T	PD	gPD_aSyn	42806	60.4878	4210	77	PASS
sc-iPS-10XSeq	HET_UNT_ACTATCTCAAATTGCC	KOLF2_A53T	PD	gPD_aSyn	30327	57.2024	3609	75	PASS
sc-iPS-10XSeq	HET_UNT_ACTATCTGTCACTGGC	KOLF2_A53T	PD	gPD_aSyn	4281	82.1531	1101	70	PASS
sc-iPS-10XSeq	HET_UNT_ACTATCTTCAACTCTT	KOLF2_A53T	PD	gPD_aSyn	3756	27.5994	985	35	FAIL
sc-iPS-10XSeq	HET_UNT_ACTATCTTCCTTGACC	KOLF2_A53T	PD	gPD_aSyn	15280	58.3251	2771	75	PASS
sc-iPS-10XSeq	HET_UNT_ACTATCTTCTCCGGTT	KOLF2_A53T	PD	gPD_aSyn	22703	53.9482	3280	77	PASS
sc-iPS-10XSeq	HET_UNT_ACTATCTTCTGCCAGG	KOLF2_A53T	PD	gPD_aSyn	24525	62.78	3322	73	PASS
sc-iPS-10XSeq	HET_UNT_ACTCATAAGCTCCTCT	KOLF2_A53T	PD	gPD_aSyn	951	52.804	545	51	FAIL
sc-iPS-10XSeq	HET_UNT_ACTCATACAAAGAATC	KOLF2_A53T	PD	gPD_aSyn	928	56.0386	570	54	FAIL
sc-iPS-10XSeq	HET_UNT_ACTCATAGTGAAGGCT	KOLF2_A53T	PD	gPD_aSyn	1303	58.1178	672	62	FAIL
sc-iPS-10XSeq	HET_UNT_ACTCATAGTGCAGGTA	KOLF2_A53T	PD	gPD_aSyn	1026	53.7454	642	62	FAIL
sc-iPS-10XSeq	HET_UNT_ACTCATAGTTGCCTCT	KOLF2_A53T	PD	gPD_aSyn	1009	55.6536	622	43	FAIL
sc-iPS-10XSeq	HET_UNT_ACTCATATCCTTTCTC	KOLF2_A53T	PD	gPD_aSyn	813	48.2493	468	29	FAIL
sc-iPS-10XSeq	HET_UNT_ACTCATATCTGCCCTA	KOLF2_A53T	PD	gPD_aSyn	1282	61.7236	586	64	FAIL
sc-iPS-10XSeq	HET_UNT_ACTCCTACAGTAACGG	KOLF2_A53T	PD	gPD_aSyn	981	55.6438	513	58	FAIL
sc-iPS-10XSeq	HET_UNT_ACTGAACAGAAGGTTT	KOLF2_A53T	PD	gPD_aSyn	12218	45.9928	2424	75	FAIL
sc-iPS-10XSeq	HET_UNT_ACTGAACAGACTTGAA	KOLF2_A53T	PD	gPD_aSyn	39339	59.1137	4349	78	PASS
sc-iPS-10XSeq	HET_UNT_ACTGAACAGAGCCTAG	KOLF2_A53T	PD	gPD_aSyn	2724	20.1405	928	45	FAIL
sc-iPS-10XSeq	HET_UNT_ACTGAACAGGACAGAA	KOLF2_A53T	PD	gPD_aSyn	3787	83.3407	851	72	FAIL
sc-iPS-10XSeq	HET_UNT_ACTGAACCACAACTGT	KOLF2_A53T	PD	gPD_aSyn	43816	57.7507	4540	81	PASS
sc-iPS-10XSeq	HET_UNT_ACTGAACCAGAGCCAA	KOLF2_A53T	PD	gPD_aSyn	14010	51.6803	2767	67	PASS
sc-iPS-10XSeq	HET_UNT_ACTGAACCAGGTCCAC	KOLF2_A53T	PD	gPD_aSyn	43952	63.2694	5084	78	PASS
sc-iPS-10XSeq	HET_UNT_ACTGAACGTACATCCA	KOLF2_A53T	PD	gPD_aSyn	12550	52.5522	2452	72	PASS
sc-iPS-10XSeq	HET_UNT_ACTGAACGTACCTACA	KOLF2_A53T	PD	gPD_aSyn	57199	51.4741	6513	82	PASS
sc-iPS-10XSeq	HET_UNT_ACTGAACGTCTTCAAG	KOLF2_A53T	PD	gPD_aSyn	30127	54.5977	4019	77	PASS
sc-iPS-10XSeq	HET_UNT_ACTGAGTCATGTTCCC	KOLF2_A53T	PD	gPD_aSyn	85785	73.6263	6068	83	PASS
sc-iPS-10XSeq	HET_UNT_ACTGAGTGTAAGAGGA	KOLF2_A53T	PD	gPD_aSyn	49733	54.2652	5401	79	PASS
sc-iPS-10XSeq	HET_UNT_ACTGAGTGTCCCGACA	KOLF2_A53T	PD	gPD_aSyn	41040	62.5171	4365	77	PASS
sc-iPS-10XSeq	HET_UNT_ACTGAGTGTCGGCACT	KOLF2_A53T	PD	gPD_aSyn	5169	47.4568	1301	49	FAIL
sc-iPS-10XSeq	HET_UNT_ACTGAGTTCCCTTGCA	KOLF2_A53T	PD	gPD_aSyn	17476	51.4242	3020	75	PASS
sc-iPS-10XSeq	HET_UNT_ACTGAGTTCGCAGGCT	KOLF2_A53T	PD	gPD_aSyn	1393	83.1146	61	3	FAIL
sc-iPS-10XSeq	HET_UNT_ACTGAGTTCGGAAACG	KOLF2_A53T	PD	gPD_aSyn	6597	47.6731	1374	71	FAIL
sc-iPS-10XSeq	HET_UNT_ACTGAGTTCGGTTAAC	KOLF2_A53T	PD	gPD_aSyn	22042	60.6299	3471	79	PASS
sc-iPS-10XSeq	HET_UNT_ACTGATGAGTTAACGA	KOLF2_A53T	PD	gPD_aSyn	5299	83.8184	1039	72	PASS
sc-iPS-10XSeq	HET_UNT_ACTGATGCAGCCTATA	KOLF2_A53T	PD	gPD_aSyn	222	13.0742	84	7	FAIL
sc-iPS-10XSeq	HET_UNT_ACTGATGCAGTACACT	KOLF2_A53T	PD	gPD_aSyn	1981	16.9287	336	8	FAIL
sc-iPS-10XSeq	HET_UNT_ACTGATGCATCAGTCA	KOLF2_A53T	PD	gPD_aSyn	7218	81.9296	1508	73	PASS
sc-iPS-10XSeq	HET_UNT_ACTGATGGTCCGAAGA	KOLF2_A53T	PD	gPD_aSyn	87454	63.2629	6498	86	FAIL
sc-iPS-10XSeq	HET_UNT_ACTGATGGTTCAGCGC	KOLF2_A53T	PD	gPD_aSyn	26022	62.6523	3348	73	PASS
sc-iPS-10XSeq	HET_UNT_ACTGATGGTTTGTTTC	KOLF2_A53T	PD	gPD_aSyn	10668	49.681	2013	74	FAIL
sc-iPS-10XSeq	HET_UNT_ACTGATGTCTTGAGGT	KOLF2_A53T	PD	gPD_aSyn	20775	46.5067	3319	76	FAIL
sc-iPS-10XSeq	HET_UNT_ACTGCTCAGCGTAATA	KOLF2_A53T	PD	gPD_aSyn	1581	84.2302	88	9	FAIL
sc-iPS-10XSeq	HET_UNT_ACTGCTCAGTGAACAT	KOLF2_A53T	PD	gPD_aSyn	7681	40.666	1810	66	FAIL
sc-iPS-10XSeq	HET_UNT_ACTGCTCCAGTCTTCC	KOLF2_A53T	PD	gPD_aSyn	36158	61.3971	4763	76	PASS
sc-iPS-10XSeq	HET_UNT_ACTGCTCGTGCAACTT	KOLF2_A53T	PD	gPD_aSyn	44211	58.5351	4814	79	PASS
sc-iPS-10XSeq	HET_UNT_ACTGCTCGTTACAGAA	KOLF2_A53T	PD	gPD_aSyn	9025	45.116	1921	64	FAIL
sc-iPS-10XSeq	HET_UNT_ACTGCTCGTTGAGTTC	KOLF2_A53T	PD	gPD_aSyn	15105	55.8886	2645	73	PASS
sc-iPS-10XSeq	HET_UNT_ACTGCTCGTTGATTGC	KOLF2_A53T	PD	gPD_aSyn	20427	57.9489	3349	74	PASS
sc-iPS-10XSeq	HET_UNT_ACTGCTCTCCTGTAGA	KOLF2_A53T	PD	gPD_aSyn	25124	55.4663	4030	75	PASS
sc-iPS-10XSeq	HET_UNT_ACTGCTCTCGCGTAGC	KOLF2_A53T	PD	gPD_aSyn	32069	63.22	3706	77	PASS
sc-iPS-10XSeq	HET_UNT_ACTGCTCTCGTCACGG	KOLF2_A53T	PD	gPD_aSyn	38653	62.92	4018	78	PASS
sc-iPS-10XSeq	HET_UNT_ACTGGAAAGTGCCAGA	KOLF2_A53T	PD	gPD_aSyn	713	43.1859	438	42	FAIL
sc-iPS-10XSeq	HET_UNT_ACTGTCCAGCCAACAG	KOLF2_A53T	PD	gPD_aSyn	39776	61.8254	4312	78	PASS
sc-iPS-10XSeq	HET_UNT_ACTGTCCAGCCACGTC	KOLF2_A53T	PD	gPD_aSyn	510	22.5964	194	25	FAIL
sc-iPS-10XSeq	HET_UNT_ACTGTCCAGTACATGA	KOLF2_A53T	PD	gPD_aSyn	65205	53.788	6011	82	PASS
sc-iPS-10XSeq	HET_UNT_ACTGTCCAGTCTCGGC	KOLF2_A53T	PD	gPD_aSyn	12450	53.4106	2240	74	PASS
sc-iPS-10XSeq	HET_UNT_ACTGTCCAGTTCCACA	KOLF2_A53T	PD	gPD_aSyn	3983	82.2085	936	70	FAIL
sc-iPS-10XSeq	HET_UNT_ACTGTCCCATCGATTG	KOLF2_A53T	PD	gPD_aSyn	25674	61.7104	3578	77	PASS
sc-iPS-10XSeq	HET_UNT_ACTGTCCGTAGCTTGT	KOLF2_A53T	PD	gPD_aSyn	25193	61.3132	3764	74	PASS
sc-iPS-10XSeq	HET_UNT_ACTGTCCGTTCTGGTA	KOLF2_A53T	PD	gPD_aSyn	11670	53.5542	2215	76	PASS
sc-iPS-10XSeq	HET_UNT_ACTGTCCTCACCATAG	KOLF2_A53T	PD	gPD_aSyn	29217	59.348	3228	77	PASS
sc-iPS-10XSeq	HET_UNT_ACTGTCCTCATCGGAT	KOLF2_A53T	PD	gPD_aSyn	23277	61.7067	3145	76	PASS
sc-iPS-10XSeq	HET_UNT_ACTGTCCTCCACGACG	KOLF2_A53T	PD	gPD_aSyn	19568	52.5696	3447	75	PASS
sc-iPS-10XSeq	HET_UNT_ACTTACTAGACTAGGC	KOLF2_A53T	PD	gPD_aSyn	11725	46.2817	2454	74	FAIL
sc-iPS-10XSeq	HET_UNT_ACTTACTAGCTCCTCT	KOLF2_A53T	PD	gPD_aSyn	28532	49.8132	3689	78	FAIL
sc-iPS-10XSeq	HET_UNT_ACTTACTAGTACTTGC	KOLF2_A53T	PD	gPD_aSyn	75882	61.8294	6012	81	PASS
sc-iPS-10XSeq	HET_UNT_ACTTACTCAAGAAAGG	KOLF2_A53T	PD	gPD_aSyn	15014	47.2049	2713	74	FAIL
sc-iPS-10XSeq	HET_UNT_ACTTACTCACCAGGTC	KOLF2_A53T	PD	gPD_aSyn	10032	44.8017	1948	70	FAIL
sc-iPS-10XSeq	HET_UNT_ACTTACTCAGCTGTAT	KOLF2_A53T	PD	gPD_aSyn	20785	50.0337	3567	71	PASS
sc-iPS-10XSeq	HET_UNT_ACTTACTGTCGGCTCA	KOLF2_A53T	PD	gPD_aSyn	16016	53.4812	2808	74	PASS
sc-iPS-10XSeq	HET_UNT_ACTTACTTCAACGGCC	KOLF2_A53T	PD	gPD_aSyn	23836	51.0494	3607	77	PASS
sc-iPS-10XSeq	HET_UNT_ACTTACTTCCAAATGC	KOLF2_A53T	PD	gPD_aSyn	9781	46.6539	1828	76	FAIL
sc-iPS-10XSeq	HET_UNT_ACTTACTTCGTTACGA	KOLF2_A53T	PD	gPD_aSyn	15748	46.4228	2632	74	FAIL
sc-iPS-10XSeq	HET_UNT_ACTTCCAAGAGCAATT	KOLF2_A53T	PD	gPD_aSyn	1051	52.0297	575	56	FAIL
sc-iPS-10XSeq	HET_UNT_ACTTCCATCATTTGGG	KOLF2_A53T	PD	gPD_aSyn	1268	54.3041	701	55	FAIL
sc-iPS-10XSeq	HET_UNT_ACTTCGGCACGTCAGC	KOLF2_A53T	PD	gPD_aSyn	1137	53.007	489	33	FAIL
sc-iPS-10XSeq	HET_UNT_ACTTGTTAGATGCCTT	KOLF2_A53T	PD	gPD_aSyn	40684	56.57	4690	78	PASS
sc-iPS-10XSeq	HET_UNT_ACTTGTTCAAGTAGTA	KOLF2_A53T	PD	gPD_aSyn	16626	51.4753	2722	73	PASS
sc-iPS-10XSeq	HET_UNT_ACTTGTTCAGATAATG	KOLF2_A53T	PD	gPD_aSyn	20302	47.9228	3256	75	FAIL
sc-iPS-10XSeq	HET_UNT_ACTTGTTCAGCTCGCA	KOLF2_A53T	PD	gPD_aSyn	21115	59.7296	3343	75	PASS
sc-iPS-10XSeq	HET_UNT_ACTTGTTGTATAGGGC	KOLF2_A53T	PD	gPD_aSyn	43873	68.2328	4627	77	PASS
sc-iPS-10XSeq	HET_UNT_ACTTGTTGTCAAAGAT	KOLF2_A53T	PD	gPD_aSyn	26051	54.8396	3667	77	PASS
sc-iPS-10XSeq	HET_UNT_ACTTGTTGTGTTCTTT	KOLF2_A53T	PD	gPD_aSyn	23075	45.2336	3619	74	FAIL
sc-iPS-10XSeq	HET_UNT_ACTTGTTTCGCCAAAT	KOLF2_A53T	PD	gPD_aSyn	29070	55.2137	3543	78	PASS
sc-iPS-10XSeq	HET_UNT_ACTTGTTTCGCCATAA	KOLF2_A53T	PD	gPD_aSyn	27678	58.9332	3717	76	PASS
sc-iPS-10XSeq	HET_UNT_ACTTTCAAGGAGCGAG	KOLF2_A53T	PD	gPD_aSyn	33460	57.3063	4994	81	PASS
sc-iPS-10XSeq	HET_UNT_ACTTTCAAGTTCGCAT	KOLF2_A53T	PD	gPD_aSyn	4542	41.2122	954	71	FAIL
sc-iPS-10XSeq	HET_UNT_ACTTTCACACATGTGT	KOLF2_A53T	PD	gPD_aSyn	3417	30.9595	1004	37	FAIL
sc-iPS-10XSeq	HET_UNT_ACTTTCACAGGAATCG	KOLF2_A53T	PD	gPD_aSyn	950	54.3789	215	20	FAIL
sc-iPS-10XSeq	HET_UNT_ACTTTCAGTACTTCTT	KOLF2_A53T	PD	gPD_aSyn	22893	57.4623	3158	75	PASS
sc-iPS-10XSeq	HET_UNT_ACTTTCAGTATATCCG	KOLF2_A53T	PD	gPD_aSyn	20210	51.8245	3258	78	PASS
sc-iPS-10XSeq	HET_UNT_ACTTTCAGTCAGTGGA	KOLF2_A53T	PD	gPD_aSyn	45249	63.0525	4525	76	PASS
sc-iPS-10XSeq	HET_UNT_ACTTTCAGTGTAACGG	KOLF2_A53T	PD	gPD_aSyn	13291	50.4039	2384	75	PASS
sc-iPS-10XSeq	HET_UNT_ACTTTCAGTTAAAGTG	KOLF2_A53T	PD	gPD_aSyn	9242	47.7203	1769	73	FAIL
sc-iPS-10XSeq	HET_UNT_ACTTTCATCATGGTCA	KOLF2_A53T	PD	gPD_aSyn	9648	53.8123	1863	71	PASS
sc-iPS-10XSeq	HET_UNT_ACTTTCATCCCATTAT	KOLF2_A53T	PD	gPD_aSyn	4108	31.8129	1023	57	FAIL
sc-iPS-10XSeq	HET_UNT_ACTTTCATCCTTTCGG	KOLF2_A53T	PD	gPD_aSyn	31569	58.2486	3842	78	PASS
sc-iPS-10XSeq	HET_UNT_ACTTTCCCAAGGACAC	KOLF2_A53T	PD	gPD_aSyn	1031	60.1517	669	54	FAIL
sc-iPS-10XSeq	HET_UNT_AGAAAGATCATGCAAC	KOLF2_A53T	PD	gPD_aSyn	1280	59.3692	727	60	FAIL
sc-iPS-10XSeq	HET_UNT_AGAAAGCAGACTGGGT	KOLF2_A53T	PD	gPD_aSyn	1101	62.0631	526	54	FAIL
sc-iPS-10XSeq	HET_UNT_AGAACTTAGGAGTTGC	KOLF2_A53T	PD	gPD_aSyn	974	58.3933	500	50	FAIL
sc-iPS-10XSeq	HET_UNT_AGAACTTTCAAACCGT	KOLF2_A53T	PD	gPD_aSyn	862	53.3746	568	59	FAIL
sc-iPS-10XSeq	HET_UNT_AGAATAGAGAGGGATA	KOLF2_A53T	PD	gPD_aSyn	5262	81.3795	912	74	FAIL
sc-iPS-10XSeq	HET_UNT_AGAATAGGTTATCGGT	KOLF2_A53T	PD	gPD_aSyn	15109	50.4289	2990	78	PASS
sc-iPS-10XSeq	HET_UNT_AGAATGTGTACCGCTG	KOLF2_A53T	PD	gPD_aSyn	1094	60.4754	663	57	FAIL
sc-iPS-10XSeq	HET_UNT_AGACAACGTACCGCTG	KOLF2_A53T	PD	gPD_aSyn	1269	55.102	565	62	FAIL
sc-iPS-10XSeq	HET_UNT_AGACAGACAGGATCGA	KOLF2_A53T	PD	gPD_aSyn	982	51.0395	573	56	FAIL
sc-iPS-10XSeq	HET_UNT_AGACATTTCTGTCTCG	KOLF2_A53T	PD	gPD_aSyn	1148	50.7965	639	50	FAIL
sc-iPS-10XSeq	HET_UNT_AGACCTTCAGACTCGC	KOLF2_A53T	PD	gPD_aSyn	1961	66.8371	850	66	FAIL
sc-iPS-10XSeq	HET_UNT_AGACCTTGTCTAAACC	KOLF2_A53T	PD	gPD_aSyn	1395	60.5206	621	55	FAIL
sc-iPS-10XSeq	HET_UNT_AGACGGCGTCCTCCAT	KOLF2_A53T	PD	gPD_aSyn	825	50.9259	474	63	FAIL
sc-iPS-10XSeq	HET_UNT_AGACGTTAGATTACCC	KOLF2_A53T	PD	gPD_aSyn	5383	28.5555	1139	40	FAIL
sc-iPS-10XSeq	HET_UNT_AGACGTTCAGCTTCGG	KOLF2_A53T	PD	gPD_aSyn	30710	65.098	3891	76	PASS
sc-iPS-10XSeq	HET_UNT_AGACGTTCATCTCGCT	KOLF2_A53T	PD	gPD_aSyn	35893	54.5644	4532	81	PASS
sc-iPS-10XSeq	HET_UNT_AGACGTTGTACAGTGG	KOLF2_A53T	PD	gPD_aSyn	1960	82.9454	527	58	FAIL
sc-iPS-10XSeq	HET_UNT_AGACGTTGTTCCGTCT	KOLF2_A53T	PD	gPD_aSyn	20783	63.4363	3349	77	PASS
sc-iPS-10XSeq	HET_UNT_AGACGTTTCAACACAC	KOLF2_A53T	PD	gPD_aSyn	4545	47.6615	1269	54	FAIL
sc-iPS-10XSeq	HET_UNT_AGACGTTTCATTCACT	KOLF2_A53T	PD	gPD_aSyn	15145	54.0526	2682	76	PASS
sc-iPS-10XSeq	HET_UNT_AGACGTTTCGATAGAA	KOLF2_A53T	PD	gPD_aSyn	56272	69.9031	4267	79	PASS
sc-iPS-10XSeq	HET_UNT_AGACTTCTCTCGATGA	KOLF2_A53T	PD	gPD_aSyn	903	44.243	533	44	FAIL
sc-iPS-10XSeq	HET_UNT_AGACTTTGTGGCAAAC	KOLF2_A53T	PD	gPD_aSyn	1635	60.713	987	60	FAIL
sc-iPS-10XSeq	HET_UNT_AGAGAGGTCCGAAGAG	KOLF2_A53T	PD	gPD_aSyn	1248	61.0866	578	47	FAIL
sc-iPS-10XSeq	HET_UNT_AGAGCAACATGCAACT	KOLF2_A53T	PD	gPD_aSyn	1251	59.261	698	55	FAIL
sc-iPS-10XSeq	HET_UNT_AGAGCATCATCATCCC	KOLF2_A53T	PD	gPD_aSyn	1378	58.2418	866	67	FAIL
sc-iPS-10XSeq	HET_UNT_AGAGCGAAGGCTATCT	KOLF2_A53T	PD	gPD_aSyn	53441	68.5739	5018	79	PASS
sc-iPS-10XSeq	HET_UNT_AGAGCGAAGTAAGTAC	KOLF2_A53T	PD	gPD_aSyn	361	15.9664	159	19	FAIL
sc-iPS-10XSeq	HET_UNT_AGAGCGAAGTGTTTGC	KOLF2_A53T	PD	gPD_aSyn	36896	58.7787	4207	79	PASS
sc-iPS-10XSeq	HET_UNT_AGAGCGACAATAGAGT	KOLF2_A53T	PD	gPD_aSyn	19366	58.2103	3543	74	PASS
sc-iPS-10XSeq	HET_UNT_AGAGCGACATATGGTC	KOLF2_A53T	PD	gPD_aSyn	73417	64.651	5764	80	PASS
sc-iPS-10XSeq	HET_UNT_AGAGCGACATCTGGTA	KOLF2_A53T	PD	gPD_aSyn	3794	84.5177	762	67	FAIL
sc-iPS-10XSeq	HET_UNT_AGAGCGAGTCCGTTAA	KOLF2_A53T	PD	gPD_aSyn	12804	54.941	2685	70	PASS
sc-iPS-10XSeq	HET_UNT_AGAGCGAGTCTCTCTG	KOLF2_A53T	PD	gPD_aSyn	44863	61.6292	5248	82	PASS
sc-iPS-10XSeq	HET_UNT_AGAGCGAGTGCGCTTG	KOLF2_A53T	PD	gPD_aSyn	11971	57.3818	2252	73	PASS
sc-iPS-10XSeq	HET_UNT_AGAGCGATCCGAAGAG	KOLF2_A53T	PD	gPD_aSyn	276	12.8972	137	12	FAIL
sc-iPS-10XSeq	HET_UNT_AGAGCGATCGTATCAG	KOLF2_A53T	PD	gPD_aSyn	27901	61.7251	3811	76	PASS
sc-iPS-10XSeq	HET_UNT_AGAGCTTAGCAATATG	KOLF2_A53T	PD	gPD_aSyn	43083	57.3431	4684	79	PASS
sc-iPS-10XSeq	HET_UNT_AGAGCTTAGCGAAGGG	KOLF2_A53T	PD	gPD_aSyn	16124	59.0493	2574	74	PASS
sc-iPS-10XSeq	HET_UNT_AGAGCTTAGCGTTCCG	KOLF2_A53T	PD	gPD_aSyn	1389	83.5238	459	62	FAIL
sc-iPS-10XSeq	HET_UNT_AGAGCTTCAACACCTA	KOLF2_A53T	PD	gPD_aSyn	7188	84.1982	1466	73	PASS
sc-iPS-10XSeq	HET_UNT_AGAGCTTCATGGTCTA	KOLF2_A53T	PD	gPD_aSyn	722	9.16593	247	4	FAIL
sc-iPS-10XSeq	HET_UNT_AGAGCTTTCAGCTTAG	KOLF2_A53T	PD	gPD_aSyn	7605	41.5392	2289	53	FAIL
sc-iPS-10XSeq	HET_UNT_AGAGCTTTCAGTGCAT	KOLF2_A53T	PD	gPD_aSyn	18795	54.6366	2943	74	PASS
sc-iPS-10XSeq	HET_UNT_AGAGCTTTCCCTAACC	KOLF2_A53T	PD	gPD_aSyn	20095	55.7219	2834	74	PASS
sc-iPS-10XSeq	HET_UNT_AGAGCTTTCTACTTAC	KOLF2_A53T	PD	gPD_aSyn	15835	62.4926	2643	76	PASS
sc-iPS-10XSeq	HET_UNT_AGAGCTTTCTAGAGTC	KOLF2_A53T	PD	gPD_aSyn	6472	55.1325	1517	69	PASS
sc-iPS-10XSeq	HET_UNT_AGAGTGGAGCCTTGAT	KOLF2_A53T	PD	gPD_aSyn	27211	57.7459	3684	75	PASS
sc-iPS-10XSeq	HET_UNT_AGAGTGGAGCTGAAAT	KOLF2_A53T	PD	gPD_aSyn	36694	67.513	3887	77	PASS
sc-iPS-10XSeq	HET_UNT_AGAGTGGCATGCCTAA	KOLF2_A53T	PD	gPD_aSyn	19372	57.3441	2501	77	PASS
sc-iPS-10XSeq	HET_UNT_AGAGTGGGTGAGTGAC	KOLF2_A53T	PD	gPD_aSyn	25540	62.0008	3374	78	PASS
sc-iPS-10XSeq	HET_UNT_AGAGTGGGTGGCTCCA	KOLF2_A53T	PD	gPD_aSyn	17322	56.222	2983	71	PASS
sc-iPS-10XSeq	HET_UNT_AGAGTGGGTTCCACTC	KOLF2_A53T	PD	gPD_aSyn	1304	76.1238	362	50	FAIL
sc-iPS-10XSeq	HET_UNT_AGAGTGGTCGTATCAG	KOLF2_A53T	PD	gPD_aSyn	27806	66.2552	3612	77	PASS
sc-iPS-10XSeq	HET_UNT_AGATCTGAGACAATAC	KOLF2_A53T	PD	gPD_aSyn	24120	64.2309	3289	76	PASS
sc-iPS-10XSeq	HET_UNT_AGATCTGAGCGTCTAT	KOLF2_A53T	PD	gPD_aSyn	13400	54.7162	2866	76	PASS
sc-iPS-10XSeq	HET_UNT_AGATCTGAGTACGCCC	KOLF2_A53T	PD	gPD_aSyn	246	13.106	107	6	FAIL
sc-iPS-10XSeq	HET_UNT_AGATCTGCATCACGTA	KOLF2_A53T	PD	gPD_aSyn	11845	37.8592	2804	61	FAIL
sc-iPS-10XSeq	HET_UNT_AGATCTGGTATATGAG	KOLF2_A53T	PD	gPD_aSyn	23742	52.953	3705	76	PASS
sc-iPS-10XSeq	HET_UNT_AGATCTGGTCCGTGAC	KOLF2_A53T	PD	gPD_aSyn	6816	83.1321	1165	67	PASS
sc-iPS-10XSeq	HET_UNT_AGATCTGGTCTGATCA	KOLF2_A53T	PD	gPD_aSyn	16164	52.624	2941	74	PASS
sc-iPS-10XSeq	HET_UNT_AGATCTGTCACGATGT	KOLF2_A53T	PD	gPD_aSyn	32782	63.8341	4457	76	PASS
sc-iPS-10XSeq	HET_UNT_AGATCTGTCCCAGGTG	KOLF2_A53T	PD	gPD_aSyn	22386	55.5898	3337	74	PASS
sc-iPS-10XSeq	HET_UNT_AGATCTGTCTACGAGT	KOLF2_A53T	PD	gPD_aSyn	18720	54.9957	3216	76	PASS
sc-iPS-10XSeq	HET_UNT_AGATTGCAGATCACGG	KOLF2_A53T	PD	gPD_aSyn	23163	62.2845	3402	78	PASS
sc-iPS-10XSeq	HET_UNT_AGATTGCAGTATCGAA	KOLF2_A53T	PD	gPD_aSyn	49406	62.0094	4767	78	PASS
sc-iPS-10XSeq	HET_UNT_AGATTGCCAAACAACA	KOLF2_A53T	PD	gPD_aSyn	27272	53.7644	4203	79	PASS
sc-iPS-10XSeq	HET_UNT_AGATTGCCACGCATCG	KOLF2_A53T	PD	gPD_aSyn	36664	58.3664	3863	78	PASS
sc-iPS-10XSeq	HET_UNT_AGATTGCCACTGTGTA	KOLF2_A53T	PD	gPD_aSyn	48435	58.4237	5194	80	PASS
sc-iPS-10XSeq	HET_UNT_AGATTGCGTCCGAATT	KOLF2_A53T	PD	gPD_aSyn	42093	66.8482	4571	81	PASS
sc-iPS-10XSeq	HET_UNT_AGATTGCGTGCCTTGG	KOLF2_A53T	PD	gPD_aSyn	9524	46.242	2282	71	FAIL
sc-iPS-10XSeq	HET_UNT_AGATTGCTCCACGCAG	KOLF2_A53T	PD	gPD_aSyn	2741	69.9413	223	7	FAIL
sc-iPS-10XSeq	HET_UNT_AGATTGCTCCGTAGTA	KOLF2_A53T	PD	gPD_aSyn	43894	65.1885	4819	79	PASS
sc-iPS-10XSeq	HET_UNT_AGATTGCTCTAAGCCA	KOLF2_A53T	PD	gPD_aSyn	3852	67.9245	957	64	FAIL
sc-iPS-10XSeq	HET_UNT_AGATTTCAGTGACATA	KOLF2_A53T	PD	gPD_aSyn	984	52.7331	637	50	FAIL
sc-iPS-10XSeq	HET_UNT_AGCAATTTCGTTTGCC	KOLF2_A53T	PD	gPD_aSyn	1027	53.9108	644	54	FAIL
sc-iPS-10XSeq	HET_UNT_AGCACCTAGTACGTAA	KOLF2_A53T	PD	gPD_aSyn	912	48.7701	589	52	FAIL
sc-iPS-10XSeq	HET_UNT_AGCAGCCAGAAGGCCT	KOLF2_A53T	PD	gPD_aSyn	4388	81.6828	1082	66	PASS
sc-iPS-10XSeq	HET_UNT_AGCAGCCAGACGCACA	KOLF2_A53T	PD	gPD_aSyn	32267	58.5003	3968	80	PASS
sc-iPS-10XSeq	HET_UNT_AGCAGCCAGCGATCCC	KOLF2_A53T	PD	gPD_aSyn	13348	57.5717	2718	69	PASS
sc-iPS-10XSeq	HET_UNT_AGCAGCCAGTATCGAA	KOLF2_A53T	PD	gPD_aSyn	30176	59.1582	3940	76	PASS
sc-iPS-10XSeq	HET_UNT_AGCAGCCCACTGCCAG	KOLF2_A53T	PD	gPD_aSyn	9412	38.1408	1978	40	FAIL
sc-iPS-10XSeq	HET_UNT_AGCAGCCCAGGGAGAG	KOLF2_A53T	PD	gPD_aSyn	2085	81.0023	528	64	FAIL
sc-iPS-10XSeq	HET_UNT_AGCAGCCGTACCGGCT	KOLF2_A53T	PD	gPD_aSyn	23256	56.0467	3507	76	PASS
sc-iPS-10XSeq	HET_UNT_AGCAGCCGTATCACCA	KOLF2_A53T	PD	gPD_aSyn	14685	67.276	2430	74	PASS
sc-iPS-10XSeq	HET_UNT_AGCAGCCGTCACTTCC	KOLF2_A53T	PD	gPD_aSyn	26390	59.2781	3720	77	PASS
sc-iPS-10XSeq	HET_UNT_AGCAGCCGTCGCGGTT	KOLF2_A53T	PD	gPD_aSyn	9045	47.0212	2130	59	FAIL
sc-iPS-10XSeq	HET_UNT_AGCAGCCTCGCCGTGA	KOLF2_A53T	PD	gPD_aSyn	48022	68.2383	4401	80	PASS
sc-iPS-10XSeq	HET_UNT_AGCATACAGACTAGGC	KOLF2_A53T	PD	gPD_aSyn	79327	63.6071	5754	81	PASS
sc-iPS-10XSeq	HET_UNT_AGCATACAGCGCTCCA	KOLF2_A53T	PD	gPD_aSyn	7885	57.7233	1776	67	PASS
sc-iPS-10XSeq	HET_UNT_AGCATACAGCTGGAAC	KOLF2_A53T	PD	gPD_aSyn	28196	62.4579	3554	76	PASS
sc-iPS-10XSeq	HET_UNT_AGCATACAGGGCACTA	KOLF2_A53T	PD	gPD_aSyn	5115	39.7127	1375	67	FAIL
sc-iPS-10XSeq	HET_UNT_AGCATACCAACTGGCC	KOLF2_A53T	PD	gPD_aSyn	10123	43.8301	2232	68	FAIL
sc-iPS-10XSeq	HET_UNT_AGCATACCACGAAATA	KOLF2_A53T	PD	gPD_aSyn	16710	56.5272	2644	75	PASS
sc-iPS-10XSeq	HET_UNT_AGCATACCATGTCGAT	KOLF2_A53T	PD	gPD_aSyn	46100	62.1579	5056	81	PASS
sc-iPS-10XSeq	HET_UNT_AGCATACGTAAATACG	KOLF2_A53T	PD	gPD_aSyn	10803	30.8032	2358	52	FAIL
sc-iPS-10XSeq	HET_UNT_AGCATACGTGAGGCTA	KOLF2_A53T	PD	gPD_aSyn	30575	59.6539	3994	79	PASS
sc-iPS-10XSeq	HET_UNT_AGCATACGTTGATTGC	KOLF2_A53T	PD	gPD_aSyn	14908	51.4193	2692	74	PASS
sc-iPS-10XSeq	HET_UNT_AGCATACTCAACACAC	KOLF2_A53T	PD	gPD_aSyn	30911	67.8007	3830	79	PASS
sc-iPS-10XSeq	HET_UNT_AGCATACTCCGCGTTT	KOLF2_A53T	PD	gPD_aSyn	33910	59.8746	4089	77	PASS
sc-iPS-10XSeq	HET_UNT_AGCCCATCACCAACCG	KOLF2_A53T	PD	gPD_aSyn	1195	44.4403	771	38	FAIL
sc-iPS-10XSeq	HET_UNT_AGCCGATCAGCTCCGA	KOLF2_A53T	PD	gPD_aSyn	1901	64.3534	966	68	FAIL
sc-iPS-10XSeq	HET_UNT_AGCCTAAAGTACCGGA	KOLF2_A53T	PD	gPD_aSyn	35551	72.7699	3911	81	PASS
sc-iPS-10XSeq	HET_UNT_AGCCTAACACAAGCCC	KOLF2_A53T	PD	gPD_aSyn	21387	56.536	2956	77	PASS
sc-iPS-10XSeq	HET_UNT_AGCCTAACACGGCCAT	KOLF2_A53T	PD	gPD_aSyn	35348	61.7594	4110	79	PASS
sc-iPS-10XSeq	HET_UNT_AGCCTAACACTTAACG	KOLF2_A53T	PD	gPD_aSyn	32213	56.3874	3985	77	PASS
sc-iPS-10XSeq	HET_UNT_AGCCTAACAGTAACGG	KOLF2_A53T	PD	gPD_aSyn	13479	49.6226	2370	75	FAIL
sc-iPS-10XSeq	HET_UNT_AGCCTAAGTCCAGTGC	KOLF2_A53T	PD	gPD_aSyn	27570	61.9467	3458	76	PASS
sc-iPS-10XSeq	HET_UNT_AGCCTAAGTCGGCTCA	KOLF2_A53T	PD	gPD_aSyn	64200	63.913	5518	83	PASS
sc-iPS-10XSeq	HET_UNT_AGCCTAATCCTCAATT	KOLF2_A53T	PD	gPD_aSyn	6632	49.7674	1576	70	FAIL
sc-iPS-10XSeq	HET_UNT_AGCCTAATCTAGAGTC	KOLF2_A53T	PD	gPD_aSyn	805	12.2508	305	21	FAIL
sc-iPS-10XSeq	HET_UNT_AGCGACTTCTTAACCT	KOLF2_A53T	PD	gPD_aSyn	1397	59.2451	750	56	FAIL
sc-iPS-10XSeq	HET_UNT_AGCGCAGCAGTATCTG	KOLF2_A53T	PD	gPD_aSyn	1134	63.6364	641	59	FAIL
sc-iPS-10XSeq	HET_UNT_AGCGGGTTCCTCTAGC	KOLF2_A53T	PD	gPD_aSyn	1239	52.8358	747	60	FAIL
sc-iPS-10XSeq	HET_UNT_AGCGGTCAGCAAATCA	KOLF2_A53T	PD	gPD_aSyn	34493	59.755	3800	76	PASS
sc-iPS-10XSeq	HET_UNT_AGCGGTCCAAGCCGTC	KOLF2_A53T	PD	gPD_aSyn	23783	55.0163	3322	75	PASS
sc-iPS-10XSeq	HET_UNT_AGCGGTCCAAGTCTGT	KOLF2_A53T	PD	gPD_aSyn	429	22.1591	175	24	FAIL
sc-iPS-10XSeq	HET_UNT_AGCGGTCCACGCATCG	KOLF2_A53T	PD	gPD_aSyn	8138	35.6836	1922	47	FAIL
sc-iPS-10XSeq	HET_UNT_AGCGGTCCAGGATCGA	KOLF2_A53T	PD	gPD_aSyn	65327	64.1549	5683	79	PASS
sc-iPS-10XSeq	HET_UNT_AGCGGTCGTAGCTTGT	KOLF2_A53T	PD	gPD_aSyn	2409	86.9048	407	66	FAIL
sc-iPS-10XSeq	HET_UNT_AGCGGTCGTGAAATCA	KOLF2_A53T	PD	gPD_aSyn	14186	59.6151	2471	73	PASS
sc-iPS-10XSeq	HET_UNT_AGCGGTCGTTCAACCA	KOLF2_A53T	PD	gPD_aSyn	1600	80.281	462	51	FAIL
sc-iPS-10XSeq	HET_UNT_AGCGGTCTCCTAGTGA	KOLF2_A53T	PD	gPD_aSyn	6612	48.9814	1541	68	FAIL
sc-iPS-10XSeq	HET_UNT_AGCGGTCTCGTTTGCC	KOLF2_A53T	PD	gPD_aSyn	37098	67.6206	4686	82	PASS
sc-iPS-10XSeq	HET_UNT_AGCGGTCTCTGGCGAC	KOLF2_A53T	PD	gPD_aSyn	17126	55.4006	2838	76	PASS
sc-iPS-10XSeq	HET_UNT_AGCGTATAGTCCATAC	KOLF2_A53T	PD	gPD_aSyn	3452	81.7816	948	71	FAIL
sc-iPS-10XSeq	HET_UNT_AGCGTATCAGATCGGA	KOLF2_A53T	PD	gPD_aSyn	9497	50.6615	2252	67	PASS
sc-iPS-10XSeq	HET_UNT_AGCGTATCAGATTGCT	KOLF2_A53T	PD	gPD_aSyn	13357	54.3476	2553	72	PASS
sc-iPS-10XSeq	HET_UNT_AGCGTATCATCCCATC	KOLF2_A53T	PD	gPD_aSyn	10567	52.748	2117	70	PASS
sc-iPS-10XSeq	HET_UNT_AGCGTATGTAGCGTGA	KOLF2_A53T	PD	gPD_aSyn	19172	56.4115	3113	79	PASS
sc-iPS-10XSeq	HET_UNT_AGCGTATGTAGCTTGT	KOLF2_A53T	PD	gPD_aSyn	8887	48.4622	1943	73	FAIL
sc-iPS-10XSeq	HET_UNT_AGCGTATGTTGCGCAC	KOLF2_A53T	PD	gPD_aSyn	5219	83.9878	881	72	FAIL
sc-iPS-10XSeq	HET_UNT_AGCGTATTCACGCGGT	KOLF2_A53T	PD	gPD_aSyn	32048	55.1363	4956	79	PASS
sc-iPS-10XSeq	HET_UNT_AGCGTATTCGTTGACA	KOLF2_A53T	PD	gPD_aSyn	2844	79.7309	828	57	FAIL
sc-iPS-10XSeq	HET_UNT_AGCGTCGAGCTAGGCA	KOLF2_A53T	PD	gPD_aSyn	9213	59.5501	2211	72	PASS
sc-iPS-10XSeq	HET_UNT_AGCGTCGAGGAGTCTG	KOLF2_A53T	PD	gPD_aSyn	8386	61.2967	2100	71	PASS
sc-iPS-10XSeq	HET_UNT_AGCGTCGAGGCAGTCA	KOLF2_A53T	PD	gPD_aSyn	3248	86.9146	976	69	FAIL
sc-iPS-10XSeq	HET_UNT_AGCGTCGCATAACCTG	KOLF2_A53T	PD	gPD_aSyn	12718	62.6935	2684	74	PASS
sc-iPS-10XSeq	HET_UNT_AGCGTCGCATCACAAC	KOLF2_A53T	PD	gPD_aSyn	19784	70.8494	3451	80	PASS
sc-iPS-10XSeq	HET_UNT_AGCGTCGGTCATCCCT	KOLF2_A53T	PD	gPD_aSyn	18458	63.778	3249	76	PASS
sc-iPS-10XSeq	HET_UNT_AGCGTCGTCCAATGGT	KOLF2_A53T	PD	gPD_aSyn	9856	66.1432	2299	75	PASS
sc-iPS-10XSeq	HET_UNT_AGCGTCGTCTATCCTA	KOLF2_A53T	PD	gPD_aSyn	10185	66.7825	2669	76	PASS
sc-iPS-10XSeq	HET_UNT_AGCGTCGTCTGATACG	KOLF2_A53T	PD	gPD_aSyn	12839	67.4672	2895	75	PASS
sc-iPS-10XSeq	HET_UNT_AGCGTGGTCTTGTACT	KOLF2_A53T	PD	gPD_aSyn	1221	62.1058	677	64	FAIL
sc-iPS-10XSeq	HET_UNT_AGCTACCAGAGTCTGG	KOLF2_A53T	PD	gPD_aSyn	988	56.7164	492	62	FAIL
sc-iPS-10XSeq	HET_UNT_AGCTCCTAGACGCTTT	KOLF2_A53T	PD	gPD_aSyn	26067	60.2872	3584	76	PASS
sc-iPS-10XSeq	HET_UNT_AGCTCCTAGCGATTCT	KOLF2_A53T	PD	gPD_aSyn	8678	80.1515	1316	76	PASS
sc-iPS-10XSeq	HET_UNT_AGCTCCTAGCGGCTTC	KOLF2_A53T	PD	gPD_aSyn	64908	67.8266	5794	79	PASS
sc-iPS-10XSeq	HET_UNT_AGCTCCTAGCGTAATA	KOLF2_A53T	PD	gPD_aSyn	1991	27.3151	443	13	FAIL
sc-iPS-10XSeq	HET_UNT_AGCTCCTGTGTTCGAT	KOLF2_A53T	PD	gPD_aSyn	6567	45.3898	1381	66	FAIL
sc-iPS-10XSeq	HET_UNT_AGCTCCTTCGACCAGC	KOLF2_A53T	PD	gPD_aSyn	21017	54.9651	3107	73	PASS
sc-iPS-10XSeq	HET_UNT_AGCTCTCAGCAGATCG	KOLF2_A53T	PD	gPD_aSyn	36099	62.7176	4544	77	PASS
sc-iPS-10XSeq	HET_UNT_AGCTCTCAGGATATAC	KOLF2_A53T	PD	gPD_aSyn	1857	82.754	548	64	FAIL
sc-iPS-10XSeq	HET_UNT_AGCTCTCCAAAGGTGC	KOLF2_A53T	PD	gPD_aSyn	19975	58.311	2886	75	PASS
sc-iPS-10XSeq	HET_UNT_AGCTCTCCACGCCAGT	KOLF2_A53T	PD	gPD_aSyn	45239	63.4452	5175	84	PASS
sc-iPS-10XSeq	HET_UNT_AGCTCTCCAGTTAACC	KOLF2_A53T	PD	gPD_aSyn	18296	56.5005	3176	75	PASS
sc-iPS-10XSeq	HET_UNT_AGCTCTCTCTTTACGT	KOLF2_A53T	PD	gPD_aSyn	1472	82.1429	445	48	FAIL
sc-iPS-10XSeq	HET_UNT_AGCTGGAAGCAATATG	KOLF2_A53T	PD	gPD_aSyn	1103	57.2987	585	57	FAIL
sc-iPS-10XSeq	HET_UNT_AGCTGGAGTTGGAGGT	KOLF2_A53T	PD	gPD_aSyn	1113	66.4081	614	60	FAIL
sc-iPS-10XSeq	HET_UNT_AGCTTCATCAAACACT	KOLF2_A53T	PD	gPD_aSyn	10324	96.7301	1	0	FAIL
sc-iPS-10XSeq	HET_UNT_AGCTTGAAGACCTAGG	KOLF2_A53T	PD	gPD_aSyn	37202	59.1099	4274	80	PASS
sc-iPS-10XSeq	HET_UNT_AGCTTGACATATGGTC	KOLF2_A53T	PD	gPD_aSyn	11760	51.5292	2305	77	PASS
sc-iPS-10XSeq	HET_UNT_AGCTTGAGTACCGTTA	KOLF2_A53T	PD	gPD_aSyn	18001	53.6335	2987	75	PASS
sc-iPS-10XSeq	HET_UNT_AGCTTGAGTATAGGGC	KOLF2_A53T	PD	gPD_aSyn	24913	57.8793	3311	78	PASS
sc-iPS-10XSeq	HET_UNT_AGCTTGATCACAGGCC	KOLF2_A53T	PD	gPD_aSyn	10038	54.5929	1688	72	PASS
sc-iPS-10XSeq	HET_UNT_AGCTTGATCAGCTTAG	KOLF2_A53T	PD	gPD_aSyn	6246	22.8156	1574	45	FAIL
sc-iPS-10XSeq	HET_UNT_AGCTTGATCATGCAAC	KOLF2_A53T	PD	gPD_aSyn	37614	65.7932	3961	76	PASS
sc-iPS-10XSeq	HET_UNT_AGCTTGATCGCCTGTT	KOLF2_A53T	PD	gPD_aSyn	3552	83.6552	797	71	FAIL
sc-iPS-10XSeq	HET_UNT_AGCTTGATCTACCTGC	KOLF2_A53T	PD	gPD_aSyn	11602	50.0388	2207	74	PASS
sc-iPS-10XSeq	HET_UNT_AGCTTGATCTCCAGGG	KOLF2_A53T	PD	gPD_aSyn	77901	60.964	6087	85	PASS
sc-iPS-10XSeq	HET_UNT_AGCTTGATCTGATACG	KOLF2_A53T	PD	gPD_aSyn	21056	47.5176	3500	81	FAIL
sc-iPS-10XSeq	HET_UNT_AGGACCTAGAGACGAA	KOLF2_A53T	PD	gPD_aSyn	1169	51.9325	572	56	FAIL
sc-iPS-10XSeq	HET_UNT_AGGACGCAGAGCTGCA	KOLF2_A53T	PD	gPD_aSyn	1445	52.8143	734	65	FAIL
sc-iPS-10XSeq	HET_UNT_AGGACGCAGGTGACCA	KOLF2_A53T	PD	gPD_aSyn	905	54.3544	542	50	FAIL
sc-iPS-10XSeq	HET_UNT_AGGAGATAGGTGATTA	KOLF2_A53T	PD	gPD_aSyn	1013	52.1896	596	45	FAIL
sc-iPS-10XSeq	HET_UNT_AGGAGATCATTCGACA	KOLF2_A53T	PD	gPD_aSyn	1294	63.7125	669	65	FAIL
sc-iPS-10XSeq	HET_UNT_AGGAGATGTTGTCTTT	KOLF2_A53T	PD	gPD_aSyn	828	47.5862	525	45	FAIL
sc-iPS-10XSeq	HET_UNT_AGGAGTCGTAGCCTCG	KOLF2_A53T	PD	gPD_aSyn	970	54.6787	514	59	FAIL
sc-iPS-10XSeq	HET_UNT_AGGATGAAGTCTCGGC	KOLF2_A53T	PD	gPD_aSyn	941	52.2488	498	66	FAIL
sc-iPS-10XSeq	HET_UNT_AGGATGATCAGCTGGC	KOLF2_A53T	PD	gPD_aSyn	967	59.6178	568	54	FAIL
sc-iPS-10XSeq	HET_UNT_AGGCACTCAGCTGGCT	KOLF2_A53T	PD	gPD_aSyn	960	59.4796	598	49	FAIL
sc-iPS-10XSeq	HET_UNT_AGGCACTGTCGCGGTT	KOLF2_A53T	PD	gPD_aSyn	1157	62.8122	584	62	FAIL
sc-iPS-10XSeq	HET_UNT_AGGCCACCACTAAGTC	KOLF2_A53T	PD	gPD_aSyn	25253	60.4587	3508	76	PASS
sc-iPS-10XSeq	HET_UNT_AGGCCACCAGATGGCA	KOLF2_A53T	PD	gPD_aSyn	40555	58.1334	4357	75	PASS
sc-iPS-10XSeq	HET_UNT_AGGCCACCAGCTGCTG	KOLF2_A53T	PD	gPD_aSyn	18836	53.1265	3249	80	PASS
sc-iPS-10XSeq	HET_UNT_AGGCCACCATTGAGCT	KOLF2_A53T	PD	gPD_aSyn	36915	68.5134	3899	76	PASS
sc-iPS-10XSeq	HET_UNT_AGGCCACGTAACGTTC	KOLF2_A53T	PD	gPD_aSyn	390	10.3586	169	11	FAIL
sc-iPS-10XSeq	HET_UNT_AGGCCACGTATCGCAT	KOLF2_A53T	PD	gPD_aSyn	59339	66.6715	5337	82	PASS
sc-iPS-10XSeq	HET_UNT_AGGCCACGTCTCTCGT	KOLF2_A53T	PD	gPD_aSyn	1623	81.7632	130	15	FAIL
sc-iPS-10XSeq	HET_UNT_AGGCCACGTTGCTCCT	KOLF2_A53T	PD	gPD_aSyn	24588	54.9489	3988	74	PASS
sc-iPS-10XSeq	HET_UNT_AGGCCACTCACCGTAA	KOLF2_A53T	PD	gPD_aSyn	4234	83.2318	992	37	FAIL
sc-iPS-10XSeq	HET_UNT_AGGCCACTCAGTTCGA	KOLF2_A53T	PD	gPD_aSyn	24180	61.0252	3367	75	PASS
sc-iPS-10XSeq	HET_UNT_AGGCCAGCAGGACCCT	KOLF2_A53T	PD	gPD_aSyn	949	58.6164	604	40	FAIL
sc-iPS-10XSeq	HET_UNT_AGGCCGTAGCTAGTCT	KOLF2_A53T	PD	gPD_aSyn	28159	56.5226	4343	81	PASS
sc-iPS-10XSeq	HET_UNT_AGGCCGTAGTCTCCTC	KOLF2_A53T	PD	gPD_aSyn	278	12.9967	110	8	FAIL
sc-iPS-10XSeq	HET_UNT_AGGCCGTAGTTGTAGA	KOLF2_A53T	PD	gPD_aSyn	25452	61.4901	3488	80	PASS
sc-iPS-10XSeq	HET_UNT_AGGCCGTCAGATCCAT	KOLF2_A53T	PD	gPD_aSyn	27283	61.0331	3796	75	PASS
sc-iPS-10XSeq	HET_UNT_AGGCCGTCAGATGGGT	KOLF2_A53T	PD	gPD_aSyn	24706	64.7296	3790	78	PASS
sc-iPS-10XSeq	HET_UNT_AGGCCGTGTGAGTATA	KOLF2_A53T	PD	gPD_aSyn	21501	60.0369	3061	77	PASS
sc-iPS-10XSeq	HET_UNT_AGGCCGTGTGTTGAGG	KOLF2_A53T	PD	gPD_aSyn	26821	60.692	3352	76	PASS
sc-iPS-10XSeq	HET_UNT_AGGGAGTAGTGTACTC	KOLF2_A53T	PD	gPD_aSyn	40788	63.2166	4595	80	PASS
sc-iPS-10XSeq	HET_UNT_AGGGAGTCACCAGGTC	KOLF2_A53T	PD	gPD_aSyn	9765	82.287	1831	74	PASS
sc-iPS-10XSeq	HET_UNT_AGGGAGTCAGTCAGCC	KOLF2_A53T	PD	gPD_aSyn	191	7.32643	93	6	FAIL
sc-iPS-10XSeq	HET_UNT_AGGGAGTCATTGCGGC	KOLF2_A53T	PD	gPD_aSyn	22701	58.8795	3087	74	PASS
sc-iPS-10XSeq	HET_UNT_AGGGAGTGTGCACCAC	KOLF2_A53T	PD	gPD_aSyn	31928	63.6688	4077	80	PASS
sc-iPS-10XSeq	HET_UNT_AGGGAGTTCCAACCAA	KOLF2_A53T	PD	gPD_aSyn	25930	56.7421	3674	76	PASS
sc-iPS-10XSeq	HET_UNT_AGGGAGTTCCCGGATG	KOLF2_A53T	PD	gPD_aSyn	13882	52.5734	2647	75	PASS
sc-iPS-10XSeq	HET_UNT_AGGGAGTTCTGTGCAA	KOLF2_A53T	PD	gPD_aSyn	40268	66.6159	5051	79	PASS
sc-iPS-10XSeq	HET_UNT_AGGGATGAGCGTGTCC	KOLF2_A53T	PD	gPD_aSyn	2218	83.1334	643	61	FAIL
sc-iPS-10XSeq	HET_UNT_AGGGATGAGGCATTGG	KOLF2_A53T	PD	gPD_aSyn	42551	64.6701	4287	76	PASS
sc-iPS-10XSeq	HET_UNT_AGGGATGAGGCTCTTA	KOLF2_A53T	PD	gPD_aSyn	10139	53.905	1977	70	PASS
sc-iPS-10XSeq	HET_UNT_AGGGATGCAATGTTGC	KOLF2_A53T	PD	gPD_aSyn	32968	63.1256	4171	77	PASS
sc-iPS-10XSeq	HET_UNT_AGGGATGCAGACAGGT	KOLF2_A53T	PD	gPD_aSyn	32844	55.6999	4558	80	PASS
sc-iPS-10XSeq	HET_UNT_AGGGATGCATCCAACA	KOLF2_A53T	PD	gPD_aSyn	9884	84.7103	1253	74	PASS
sc-iPS-10XSeq	HET_UNT_AGGGATGGTTCAGTAC	KOLF2_A53T	PD	gPD_aSyn	29546	60.2574	3703	77	PASS
sc-iPS-10XSeq	HET_UNT_AGGGATGGTTCGTCTC	KOLF2_A53T	PD	gPD_aSyn	16354	54.7873	2750	77	PASS
sc-iPS-10XSeq	HET_UNT_AGGGATGTCAACCATG	KOLF2_A53T	PD	gPD_aSyn	713	40.4884	293	30	FAIL
sc-iPS-10XSeq	HET_UNT_AGGGATGTCAGCGACC	KOLF2_A53T	PD	gPD_aSyn	48099	61.2945	4900	78	PASS
sc-iPS-10XSeq	HET_UNT_AGGGATGTCAGCTCGG	KOLF2_A53T	PD	gPD_aSyn	51082	64.6935	4628	80	PASS
sc-iPS-10XSeq	HET_UNT_AGGGATGTCCCTGACT	KOLF2_A53T	PD	gPD_aSyn	25910	61.1951	3528	77	PASS
sc-iPS-10XSeq	HET_UNT_AGGGCGTAGAAGATTC	KOLF2_A53T	PD	gPD_aSyn	932	57.0729	560	51	FAIL
sc-iPS-10XSeq	HET_UNT_AGGGTGAAGTCAATAG	KOLF2_A53T	PD	gPD_aSyn	29185	55.3019	4525	77	PASS
sc-iPS-10XSeq	HET_UNT_AGGGTGACAATGACCT	KOLF2_A53T	PD	gPD_aSyn	8342	40.9967	1745	70	FAIL
sc-iPS-10XSeq	HET_UNT_AGGGTGACAGTGGAGT	KOLF2_A53T	PD	gPD_aSyn	2074	79.9846	549	67	FAIL
sc-iPS-10XSeq	HET_UNT_AGGGTGACATCCTAGA	KOLF2_A53T	PD	gPD_aSyn	76210	66.2926	5739	80	PASS
sc-iPS-10XSeq	HET_UNT_AGGGTGATCAAGGTAA	KOLF2_A53T	PD	gPD_aSyn	16675	56.1486	2735	79	PASS
sc-iPS-10XSeq	HET_UNT_AGGGTGATCGATCCCT	KOLF2_A53T	PD	gPD_aSyn	2168	38.2768	706	54	FAIL
sc-iPS-10XSeq	HET_UNT_AGGGTGATCGCATGGC	KOLF2_A53T	PD	gPD_aSyn	30990	59.2758	3873	74	PASS
sc-iPS-10XSeq	HET_UNT_AGGTCATAGGTGGGTT	KOLF2_A53T	PD	gPD_aSyn	1464	85.614	337	61	FAIL
sc-iPS-10XSeq	HET_UNT_AGGTCATAGTAGGCCA	KOLF2_A53T	PD	gPD_aSyn	22064	59.1433	3311	73	PASS
sc-iPS-10XSeq	HET_UNT_AGGTCATAGTGAATTG	KOLF2_A53T	PD	gPD_aSyn	28144	54.7772	3980	79	PASS
sc-iPS-10XSeq	HET_UNT_AGGTCATAGTGCAAGC	KOLF2_A53T	PD	gPD_aSyn	64288	64.0778	5446	79	PASS
sc-iPS-10XSeq	HET_UNT_AGGTCATCAACACCTA	KOLF2_A53T	PD	gPD_aSyn	1978	80.1459	580	64	FAIL
sc-iPS-10XSeq	HET_UNT_AGGTCATGTACGCTGC	KOLF2_A53T	PD	gPD_aSyn	8377	57.6412	1767	72	PASS
sc-iPS-10XSeq	HET_UNT_AGGTCATGTTAAAGTG	KOLF2_A53T	PD	gPD_aSyn	38013	60.1814	4088	76	PASS
sc-iPS-10XSeq	HET_UNT_AGGTCATTCCTCAATT	KOLF2_A53T	PD	gPD_aSyn	31476	49.2005	4196	75	FAIL
sc-iPS-10XSeq	HET_UNT_AGGTCATTCGTCGTTC	KOLF2_A53T	PD	gPD_aSyn	31449	62.7049	4110	76	PASS
sc-iPS-10XSeq	HET_UNT_AGGTCATTCTGACCTC	KOLF2_A53T	PD	gPD_aSyn	36252	65.6038	3916	77	PASS
sc-iPS-10XSeq	HET_UNT_AGGTCATTCTTCCTTC	KOLF2_A53T	PD	gPD_aSyn	2901	58.4643	900	62	FAIL
sc-iPS-10XSeq	HET_UNT_AGGTCCGCAAACTGCT	KOLF2_A53T	PD	gPD_aSyn	58323	76.2312	5036	82	PASS
sc-iPS-10XSeq	HET_UNT_AGGTCCGCACAAGCCC	KOLF2_A53T	PD	gPD_aSyn	14106	58.5846	2459	73	PASS
sc-iPS-10XSeq	HET_UNT_AGGTCCGCAGGGTACA	KOLF2_A53T	PD	gPD_aSyn	39311	56.9791	5471	77	PASS
sc-iPS-10XSeq	HET_UNT_AGGTCCGGTTCCACGG	KOLF2_A53T	PD	gPD_aSyn	19482	62.4363	2884	74	PASS
sc-iPS-10XSeq	HET_UNT_AGGTCCGTCCGTACAA	KOLF2_A53T	PD	gPD_aSyn	2005	83.5765	606	54	FAIL
sc-iPS-10XSeq	HET_UNT_AGGTCCGTCTTTAGTC	KOLF2_A53T	PD	gPD_aSyn	7164	56.5787	1553	70	PASS
sc-iPS-10XSeq	HET_UNT_AGGTCTGCATAGTAAG	KOLF2_A53T	PD	gPD_aSyn	1515	62.0139	772	65	FAIL
sc-iPS-10XSeq	HET_UNT_AGGTTAGTCATAGCAC	KOLF2_A53T	PD	gPD_aSyn	967	57.0501	532	59	FAIL
sc-iPS-10XSeq	HET_UNT_AGGTTAGTCGTGGACC	KOLF2_A53T	PD	gPD_aSyn	1128	65.5052	707	59	FAIL
sc-iPS-10XSeq	HET_UNT_AGGTTCCAGTTAGGTA	KOLF2_A53T	PD	gPD_aSyn	966	53.9363	547	59	FAIL
sc-iPS-10XSeq	HET_UNT_AGGTTCCGTCCTCTTG	KOLF2_A53T	PD	gPD_aSyn	1261	59.0909	778	59	FAIL
sc-iPS-10XSeq	HET_UNT_AGGTTGCCACTGAAGG	KOLF2_A53T	PD	gPD_aSyn	1215	54.6805	697	51	FAIL
sc-iPS-10XSeq	HET_UNT_AGTAGCGTCACCGTAA	KOLF2_A53T	PD	gPD_aSyn	1283	60.6046	640	59	FAIL
sc-iPS-10XSeq	HET_UNT_AGTAGGCGTGACTACT	KOLF2_A53T	PD	gPD_aSyn	1245	59.655	702	67	FAIL
sc-iPS-10XSeq	HET_UNT_AGTAGTCAGCCGATTT	KOLF2_A53T	PD	gPD_aSyn	18406	53.2073	3086	74	PASS
sc-iPS-10XSeq	HET_UNT_AGTAGTCCAATGAATG	KOLF2_A53T	PD	gPD_aSyn	2803	81.9591	713	67	FAIL
sc-iPS-10XSeq	HET_UNT_AGTAGTCCAGCTCGCA	KOLF2_A53T	PD	gPD_aSyn	28682	63.0194	3640	74	PASS
sc-iPS-10XSeq	HET_UNT_AGTAGTCCATAGACTC	KOLF2_A53T	PD	gPD_aSyn	573	7.87304	210	7	FAIL
sc-iPS-10XSeq	HET_UNT_AGTAGTCTCATGTGGT	KOLF2_A53T	PD	gPD_aSyn	2823	82.0163	727	66	FAIL
sc-iPS-10XSeq	HET_UNT_AGTAGTCTCCGCATAA	KOLF2_A53T	PD	gPD_aSyn	30677	55.882	4458	82	PASS
sc-iPS-10XSeq	HET_UNT_AGTATTGCACGCCAGT	KOLF2_A53T	PD	gPD_aSyn	935	54.5826	566	52	FAIL
sc-iPS-10XSeq	HET_UNT_AGTCAGGAGTTTAGGA	KOLF2_A53T	PD	gPD_aSyn	1381	56.9015	782	66	FAIL
sc-iPS-10XSeq	HET_UNT_AGTCTTTAGGGTTTCT	KOLF2_A53T	PD	gPD_aSyn	27928	56.4225	4204	80	PASS
sc-iPS-10XSeq	HET_UNT_AGTCTTTAGTGAACAT	KOLF2_A53T	PD	gPD_aSyn	15922	49.8981	2760	74	FAIL
sc-iPS-10XSeq	HET_UNT_AGTCTTTAGTGTCCCG	KOLF2_A53T	PD	gPD_aSyn	21950	58.1057	3251	76	PASS
sc-iPS-10XSeq	HET_UNT_AGTCTTTCAACTGGCC	KOLF2_A53T	PD	gPD_aSyn	60380	64.1699	4851	79	PASS
sc-iPS-10XSeq	HET_UNT_AGTCTTTCAATGTAAG	KOLF2_A53T	PD	gPD_aSyn	1552	68.5815	91	7	FAIL
sc-iPS-10XSeq	HET_UNT_AGTCTTTCAGTAGAGC	KOLF2_A53T	PD	gPD_aSyn	1712	80.6406	518	57	FAIL
sc-iPS-10XSeq	HET_UNT_AGTCTTTCAGTATGCT	KOLF2_A53T	PD	gPD_aSyn	100168	56.5994	7013	79	FAIL
sc-iPS-10XSeq	HET_UNT_AGTCTTTCATCGGACC	KOLF2_A53T	PD	gPD_aSyn	48995	61.2675	4883	78	PASS
sc-iPS-10XSeq	HET_UNT_AGTCTTTCATCTCCCA	KOLF2_A53T	PD	gPD_aSyn	2269	83.6961	695	67	FAIL
sc-iPS-10XSeq	HET_UNT_AGTCTTTGTACGCTGC	KOLF2_A53T	PD	gPD_aSyn	5038	44.7902	1214	71	FAIL
sc-iPS-10XSeq	HET_UNT_AGTCTTTGTGCAGTAG	KOLF2_A53T	PD	gPD_aSyn	264	11.5587	106	5	FAIL
sc-iPS-10XSeq	HET_UNT_AGTCTTTTCGCCATAA	KOLF2_A53T	PD	gPD_aSyn	16770	54.5135	2972	78	PASS
sc-iPS-10XSeq	HET_UNT_AGTCTTTTCGTCTGCT	KOLF2_A53T	PD	gPD_aSyn	17128	52.0782	3551	70	PASS
sc-iPS-10XSeq	HET_UNT_AGTGAAGCACTAGTAC	KOLF2_A53T	PD	gPD_aSyn	933	57.5216	626	53	FAIL
sc-iPS-10XSeq	HET_UNT_AGTGAAGTCCGCATAA	KOLF2_A53T	PD	gPD_aSyn	1249	62.7638	766	55	FAIL
sc-iPS-10XSeq	HET_UNT_AGTGAGCTCTGGTGTA	KOLF2_A53T	PD	gPD_aSyn	1643	68.2026	813	64	FAIL
sc-iPS-10XSeq	HET_UNT_AGTGAGGAGTCATCCA	KOLF2_A53T	PD	gPD_aSyn	14388	51.1192	2565	75	PASS
sc-iPS-10XSeq	HET_UNT_AGTGAGGAGTTGTAGA	KOLF2_A53T	PD	gPD_aSyn	29711	56.1496	4566	79	PASS
sc-iPS-10XSeq	HET_UNT_AGTGAGGCACAAGTAA	KOLF2_A53T	PD	gPD_aSyn	33780	63.3308	4153	77	PASS
sc-iPS-10XSeq	HET_UNT_AGTGAGGCACAGCCCA	KOLF2_A53T	PD	gPD_aSyn	3282	85.5356	548	69	FAIL
sc-iPS-10XSeq	HET_UNT_AGTGAGGCACTTACGA	KOLF2_A53T	PD	gPD_aSyn	35632	57.2917	4225	79	PASS
sc-iPS-10XSeq	HET_UNT_AGTGAGGCAGCGAACA	KOLF2_A53T	PD	gPD_aSyn	34779	65.4811	3811	78	PASS
sc-iPS-10XSeq	HET_UNT_AGTGAGGCATAGGATA	KOLF2_A53T	PD	gPD_aSyn	21604	66.7738	3272	76	PASS
sc-iPS-10XSeq	HET_UNT_AGTGAGGGTCTCCATC	KOLF2_A53T	PD	gPD_aSyn	67296	58.0573	5878	80	PASS
sc-iPS-10XSeq	HET_UNT_AGTGAGGGTGCCTTGG	KOLF2_A53T	PD	gPD_aSyn	47074	60.4753	4848	82	PASS
sc-iPS-10XSeq	HET_UNT_AGTGCGTTCGATGAGG	KOLF2_A53T	PD	gPD_aSyn	1018	58.0388	541	52	FAIL
sc-iPS-10XSeq	HET_UNT_AGTGGGACAGGCGATA	KOLF2_A53T	PD	gPD_aSyn	27058	58.5963	4077	74	PASS
sc-iPS-10XSeq	HET_UNT_AGTGGGAGTCACCTAA	KOLF2_A53T	PD	gPD_aSyn	34928	63.6003	3768	77	PASS
sc-iPS-10XSeq	HET_UNT_AGTGGGAGTCCTGCTT	KOLF2_A53T	PD	gPD_aSyn	11181	50.6363	2345	69	PASS
sc-iPS-10XSeq	HET_UNT_AGTGGGATCATCGATG	KOLF2_A53T	PD	gPD_aSyn	446	10.7912	193	11	FAIL
sc-iPS-10XSeq	HET_UNT_AGTGGTATCCACGTGG	KOLF2_A53T	PD	gPD_aSyn	1084	47.6274	686	47	FAIL
sc-iPS-10XSeq	HET_UNT_AGTGGTATCCGCGCAA	KOLF2_A53T	PD	gPD_aSyn	1048	55.0999	598	59	FAIL
sc-iPS-10XSeq	HET_UNT_AGTGTCAAGACGACGT	KOLF2_A53T	PD	gPD_aSyn	60733	61.3266	5911	82	PASS
sc-iPS-10XSeq	HET_UNT_AGTGTCAAGCTGCAAG	KOLF2_A53T	PD	gPD_aSyn	17184	57.5736	3172	70	PASS
sc-iPS-10XSeq	HET_UNT_AGTGTCAAGGCCCGTT	KOLF2_A53T	PD	gPD_aSyn	9545	52.3128	2054	66	PASS
sc-iPS-10XSeq	HET_UNT_AGTGTCAAGTCCCACG	KOLF2_A53T	PD	gPD_aSyn	14432	56.8637	2644	76	PASS
sc-iPS-10XSeq	HET_UNT_AGTGTCAAGTTGAGTA	KOLF2_A53T	PD	gPD_aSyn	7004	46.5042	1539	70	FAIL
sc-iPS-10XSeq	HET_UNT_AGTGTCAGTAAATGAC	KOLF2_A53T	PD	gPD_aSyn	36401	53.575	4402	75	PASS
sc-iPS-10XSeq	HET_UNT_AGTGTCAGTTCGTTGA	KOLF2_A53T	PD	gPD_aSyn	15512	50.4275	3105	75	PASS
sc-iPS-10XSeq	HET_UNT_AGTGTCATCCAAGCCG	KOLF2_A53T	PD	gPD_aSyn	1553	82.7384	432	57	FAIL
sc-iPS-10XSeq	HET_UNT_AGTGTCATCTGTGCAA	KOLF2_A53T	PD	gPD_aSyn	21784	59.5663	3306	74	PASS
sc-iPS-10XSeq	HET_UNT_AGTGTTTTCAAACCGT	KOLF2_A53T	PD	gPD_aSyn	1014	55.7756	613	56	FAIL
sc-iPS-10XSeq	HET_UNT_AGTTGGTAGGAGTTGC	KOLF2_A53T	PD	gPD_aSyn	1001	32.4053	218	25	FAIL
sc-iPS-10XSeq	HET_UNT_AGTTGGTAGGCCGAAT	KOLF2_A53T	PD	gPD_aSyn	4844	38.5454	1277	46	FAIL
sc-iPS-10XSeq	HET_UNT_AGTTGGTAGGGATCTG	KOLF2_A53T	PD	gPD_aSyn	34423	64.8854	4078	78	PASS
sc-iPS-10XSeq	HET_UNT_AGTTGGTAGTGGAGTC	KOLF2_A53T	PD	gPD_aSyn	4589	39.6047	1158	39	FAIL
sc-iPS-10XSeq	HET_UNT_AGTTGGTCACTGTGTA	KOLF2_A53T	PD	gPD_aSyn	14920	63.3357	2382	75	PASS
sc-iPS-10XSeq	HET_UNT_AGTTGGTGTAGCGTAG	KOLF2_A53T	PD	gPD_aSyn	46825	55.3749	5861	80	PASS
sc-iPS-10XSeq	HET_UNT_AGTTGGTGTCCAGTAT	KOLF2_A53T	PD	gPD_aSyn	14724	53.3749	2507	72	PASS
sc-iPS-10XSeq	HET_UNT_AGTTGGTGTGCAACGA	KOLF2_A53T	PD	gPD_aSyn	14097	41.5951	3092	75	FAIL
sc-iPS-10XSeq	HET_UNT_AGTTGGTGTGGTCCGT	KOLF2_A53T	PD	gPD_aSyn	19106	61.367	2949	76	PASS
sc-iPS-10XSeq	HET_UNT_AGTTGGTGTGTTCTTT	KOLF2_A53T	PD	gPD_aSyn	38420	64.1595	4727	80	PASS
sc-iPS-10XSeq	HET_UNT_ATAACGCAGGCCCGTT	KOLF2_A53T	PD	gPD_aSyn	2277	83.6517	553	63	FAIL
sc-iPS-10XSeq	HET_UNT_ATAACGCCATGCAATC	KOLF2_A53T	PD	gPD_aSyn	19284	49.6844	3351	76	FAIL
sc-iPS-10XSeq	HET_UNT_ATAACGCCATTAGGCT	KOLF2_A53T	PD	gPD_aSyn	32078	55.689	4383	74	PASS
sc-iPS-10XSeq	HET_UNT_ATAACGCGTCACCCAG	KOLF2_A53T	PD	gPD_aSyn	38135	56.8305	4356	75	PASS
sc-iPS-10XSeq	HET_UNT_ATAACGCGTCCCGACA	KOLF2_A53T	PD	gPD_aSyn	26128	56.5137	4126	77	PASS
sc-iPS-10XSeq	HET_UNT_ATAACGCTCAAGCCTA	KOLF2_A53T	PD	gPD_aSyn	9025	42.4586	1854	72	FAIL
sc-iPS-10XSeq	HET_UNT_ATAACGCTCGGAAATA	KOLF2_A53T	PD	gPD_aSyn	26339	64.2838	3415	79	PASS
sc-iPS-10XSeq	HET_UNT_ATAACGCTCTCACATT	KOLF2_A53T	PD	gPD_aSyn	10575	53.4172	1794	69	PASS
sc-iPS-10XSeq	HET_UNT_ATAACGTAGCGATCCC	KOLF2_A53T	PD	gPD_aSyn	1446	49.4867	814	64	FAIL
sc-iPS-10XSeq	HET_UNT_ATAACTCGTTCGGCAC	KOLF2_A53T	PD	gPD_aSyn	1084	52.6725	634	58	FAIL
sc-iPS-10XSeq	HET_UNT_ATAACTGGTCATGCCG	KOLF2_A53T	PD	gPD_aSyn	945	48.8372	526	42	FAIL
sc-iPS-10XSeq	HET_UNT_ATAAGACGTGTTGAGG	KOLF2_A53T	PD	gPD_aSyn	1003	57.6106	525	64	FAIL
sc-iPS-10XSeq	HET_UNT_ATAAGAGAGATCCTGT	KOLF2_A53T	PD	gPD_aSyn	10337	49.0906	1986	72	FAIL
sc-iPS-10XSeq	HET_UNT_ATAAGAGAGGAGTAGA	KOLF2_A53T	PD	gPD_aSyn	11283	49.1677	2252	70	FAIL
sc-iPS-10XSeq	HET_UNT_ATAAGAGAGTCACGCC	KOLF2_A53T	PD	gPD_aSyn	20404	55.0478	3232	75	PASS
sc-iPS-10XSeq	HET_UNT_ATAAGAGCAAAGAATC	KOLF2_A53T	PD	gPD_aSyn	1498	79.936	515	37	FAIL
sc-iPS-10XSeq	HET_UNT_ATAAGAGCACCCTATC	KOLF2_A53T	PD	gPD_aSyn	19592	56.0332	2977	79	PASS
sc-iPS-10XSeq	HET_UNT_ATAAGAGCACTTAACG	KOLF2_A53T	PD	gPD_aSyn	23480	48.8556	4240	76	FAIL
sc-iPS-10XSeq	HET_UNT_ATAAGAGGTAGAAAGG	KOLF2_A53T	PD	gPD_aSyn	24327	56.4864	3614	76	PASS
sc-iPS-10XSeq	HET_UNT_ATAAGAGGTCATCGGC	KOLF2_A53T	PD	gPD_aSyn	2216	85.2636	625	60	FAIL
sc-iPS-10XSeq	HET_UNT_ATAAGAGGTGTGCCTG	KOLF2_A53T	PD	gPD_aSyn	42221	62.6871	4511	78	PASS
sc-iPS-10XSeq	HET_UNT_ATAAGAGTCGGATGGA	KOLF2_A53T	PD	gPD_aSyn	13548	51.5918	2822	66	PASS
sc-iPS-10XSeq	HET_UNT_ATAAGAGTCTCAAGTG	KOLF2_A53T	PD	gPD_aSyn	17178	52.3368	2770	73	PASS
sc-iPS-10XSeq	HET_UNT_ATAATGGAGACGACGT	KOLF2_A53T	PD	gPD_aSyn	1018	57.1268	585	57	FAIL
sc-iPS-10XSeq	HET_UNT_ATACACCAGTGTACCT	KOLF2_A53T	PD	gPD_aSyn	1515	60.8434	652	64	FAIL
sc-iPS-10XSeq	HET_UNT_ATACACCGTCGTTGTA	KOLF2_A53T	PD	gPD_aSyn	1140	58.1336	501	65	FAIL
sc-iPS-10XSeq	HET_UNT_ATACCCAAGCGTAATA	KOLF2_A53T	PD	gPD_aSyn	752	42.8734	522	20	FAIL
sc-iPS-10XSeq	HET_UNT_ATACGTAAGAGAGCTC	KOLF2_A53T	PD	gPD_aSyn	990	55.3073	586	56	FAIL
sc-iPS-10XSeq	HET_UNT_ATACTCCGTTGCGCAC	KOLF2_A53T	PD	gPD_aSyn	975	58.0357	574	53	FAIL
sc-iPS-10XSeq	HET_UNT_ATACTTTCAACGCACC	KOLF2_A53T	PD	gPD_aSyn	1043	56.2567	588	48	FAIL
sc-iPS-10XSeq	HET_UNT_ATAGACCAGCTGCCCA	KOLF2_A53T	PD	gPD_aSyn	1094	20.6727	307	14	FAIL
sc-iPS-10XSeq	HET_UNT_ATAGACCAGGCAATTA	KOLF2_A53T	PD	gPD_aSyn	11629	49.5674	2332	72	FAIL
sc-iPS-10XSeq	HET_UNT_ATAGACCAGTGGTAGC	KOLF2_A53T	PD	gPD_aSyn	33638	62.2903	4174	75	PASS
sc-iPS-10XSeq	HET_UNT_ATAGACCAGTTAGCGG	KOLF2_A53T	PD	gPD_aSyn	24918	55.8124	3570	73	PASS
sc-iPS-10XSeq	HET_UNT_ATAGACCAGTTATCGC	KOLF2_A53T	PD	gPD_aSyn	39705	60.4964	4798	77	PASS
sc-iPS-10XSeq	HET_UNT_ATAGACCCAACACCCG	KOLF2_A53T	PD	gPD_aSyn	50729	54.0792	6067	81	PASS
sc-iPS-10XSeq	HET_UNT_ATAGACCCACCGAAAG	KOLF2_A53T	PD	gPD_aSyn	23455	57.4188	3765	77	PASS
sc-iPS-10XSeq	HET_UNT_ATAGACCGTAGCCTAT	KOLF2_A53T	PD	gPD_aSyn	62792	65.093	4802	79	PASS
sc-iPS-10XSeq	HET_UNT_ATAGACCGTTACGACT	KOLF2_A53T	PD	gPD_aSyn	2939	83.6369	637	69	FAIL
sc-iPS-10XSeq	HET_UNT_ATAGACCTCACGCGGT	KOLF2_A53T	PD	gPD_aSyn	7687	42.8245	1804	57	FAIL
sc-iPS-10XSeq	HET_UNT_ATAGACCTCTGGCGTG	KOLF2_A53T	PD	gPD_aSyn	390	11.6662	141	5	FAIL
sc-iPS-10XSeq	HET_UNT_ATAGCCTAGGAGTTGC	KOLF2_A53T	PD	gPD_aSyn	921	54.4326	546	50	FAIL
sc-iPS-10XSeq	HET_UNT_ATAGCCTCAGATGGGT	KOLF2_A53T	PD	gPD_aSyn	1024	57.2067	670	44	FAIL
sc-iPS-10XSeq	HET_UNT_ATAGGCATCTCTGAGA	KOLF2_A53T	PD	gPD_aSyn	1096	42.2676	626	52	FAIL
sc-iPS-10XSeq	HET_UNT_ATAGGCCAGCTGAAAT	KOLF2_A53T	PD	gPD_aSyn	1365	63.4589	703	67	FAIL
sc-iPS-10XSeq	HET_UNT_ATAGTCAAGATGTGTA	KOLF2_A53T	PD	gPD_aSyn	1286	54.7234	731	62	FAIL
sc-iPS-10XSeq	HET_UNT_ATAGTCAAGTGTTAGA	KOLF2_A53T	PD	gPD_aSyn	1029	48.3099	548	53	FAIL
sc-iPS-10XSeq	HET_UNT_ATAGTCAGTTGGTGGA	KOLF2_A53T	PD	gPD_aSyn	1205	57.8215	744	61	FAIL
sc-iPS-10XSeq	HET_UNT_ATAGTGAAGGCTCATT	KOLF2_A53T	PD	gPD_aSyn	1462	51.6425	762	63	FAIL
sc-iPS-10XSeq	HET_UNT_ATAGTTCGTGCTCTTC	KOLF2_A53T	PD	gPD_aSyn	1118	58.2899	546	61	FAIL
sc-iPS-10XSeq	HET_UNT_ATATCTTCATGTAGTC	KOLF2_A53T	PD	gPD_aSyn	1179	58.8617	748	54	FAIL
sc-iPS-10XSeq	HET_UNT_ATATGCTCAGATGAGC	KOLF2_A53T	PD	gPD_aSyn	1451	60.7367	728	53	FAIL
sc-iPS-10XSeq	HET_UNT_ATATGCTTCAAGCCTA	KOLF2_A53T	PD	gPD_aSyn	1201	44.8134	666	60	FAIL
sc-iPS-10XSeq	HET_UNT_ATATTCTCAACACGCC	KOLF2_A53T	PD	gPD_aSyn	1526	55.3299	830	58	FAIL
sc-iPS-10XSeq	HET_UNT_ATATTCTCAAGAGTCG	KOLF2_A53T	PD	gPD_aSyn	894	50.537	469	55	FAIL
sc-iPS-10XSeq	HET_UNT_ATATTCTCAATGTTGC	KOLF2_A53T	PD	gPD_aSyn	829	46.1581	450	37	FAIL
sc-iPS-10XSeq	HET_UNT_ATCAAGTGTCAAACTC	KOLF2_A53T	PD	gPD_aSyn	1164	52.6935	646	47	FAIL
sc-iPS-10XSeq	HET_UNT_ATCACGAAGTCAAGCG	KOLF2_A53T	PD	gPD_aSyn	45685	53.2813	5567	79	PASS
sc-iPS-10XSeq	HET_UNT_ATCACGACAGGTGCCT	KOLF2_A53T	PD	gPD_aSyn	25609	54.9255	3370	77	PASS
sc-iPS-10XSeq	HET_UNT_ATCACGAGTACAAGTA	KOLF2_A53T	PD	gPD_aSyn	58075	60.8568	5282	80	PASS
sc-iPS-10XSeq	HET_UNT_ATCACGAGTTCCATGA	KOLF2_A53T	PD	gPD_aSyn	37856	65.522	3685	77	PASS
sc-iPS-10XSeq	HET_UNT_ATCACGATCGCCCTTA	KOLF2_A53T	PD	gPD_aSyn	6836	31.9798	1722	42	FAIL
sc-iPS-10XSeq	HET_UNT_ATCACGATCGTCCAGG	KOLF2_A53T	PD	gPD_aSyn	15258	51.9368	2630	74	PASS
sc-iPS-10XSeq	HET_UNT_ATCACGATCTTGTACT	KOLF2_A53T	PD	gPD_aSyn	7117	35.4132	1762	60	FAIL
sc-iPS-10XSeq	HET_UNT_ATCACGGGTAGTACCT	KOLF2_A53T	PD	gPD_aSyn	888	54.3452	585	59	FAIL
sc-iPS-10XSeq	HET_UNT_ATCAGAAAGACTTTCG	KOLF2_A53T	PD	gPD_aSyn	874	53.1307	585	60	FAIL
sc-iPS-10XSeq	HET_UNT_ATCAGAACAGATGAGC	KOLF2_A53T	PD	gPD_aSyn	1019	58.6644	528	63	FAIL
sc-iPS-10XSeq	HET_UNT_ATCAGAATCATCTGCC	KOLF2_A53T	PD	gPD_aSyn	897	42.1127	589	49	FAIL
sc-iPS-10XSeq	HET_UNT_ATCAGAATCTGATACG	KOLF2_A53T	PD	gPD_aSyn	750	45.5373	517	51	FAIL
sc-iPS-10XSeq	HET_UNT_ATCATCTAGCAGACTG	KOLF2_A53T	PD	gPD_aSyn	20962	54.8844	3404	79	PASS
sc-iPS-10XSeq	HET_UNT_ATCATCTCACCGAATT	KOLF2_A53T	PD	gPD_aSyn	15085	52.2406	2823	72	PASS
sc-iPS-10XSeq	HET_UNT_ATCATCTGTACGAAAT	KOLF2_A53T	PD	gPD_aSyn	1183	9.06513	334	6	FAIL
sc-iPS-10XSeq	HET_UNT_ATCATCTGTATGGTTC	KOLF2_A53T	PD	gPD_aSyn	14689	50.5176	2665	75	PASS
sc-iPS-10XSeq	HET_UNT_ATCATCTGTTCGAATC	KOLF2_A53T	PD	gPD_aSyn	37180	53.3368	5012	81	PASS
sc-iPS-10XSeq	HET_UNT_ATCATCTGTTGTCGCG	KOLF2_A53T	PD	gPD_aSyn	5000	79.8722	1312	62	FAIL
sc-iPS-10XSeq	HET_UNT_ATCATCTTCTGATTCT	KOLF2_A53T	PD	gPD_aSyn	13325	49.9363	2262	74	FAIL
sc-iPS-10XSeq	HET_UNT_ATCATGGAGATATACG	KOLF2_A53T	PD	gPD_aSyn	14089	49.4854	2671	75	FAIL
sc-iPS-10XSeq	HET_UNT_ATCATGGCAAGGTTTC	KOLF2_A53T	PD	gPD_aSyn	2367	80.9231	713	61	FAIL
sc-iPS-10XSeq	HET_UNT_ATCATGGCAATCCAAC	KOLF2_A53T	PD	gPD_aSyn	1564	83.1473	511	58	FAIL
sc-iPS-10XSeq	HET_UNT_ATCATGGCAGTAAGAT	KOLF2_A53T	PD	gPD_aSyn	17439	53.244	2948	76	PASS
sc-iPS-10XSeq	HET_UNT_ATCATGGCATCCGCGA	KOLF2_A53T	PD	gPD_aSyn	21828	60.5408	3491	78	PASS
sc-iPS-10XSeq	HET_UNT_ATCATGGGTCTAAAGA	KOLF2_A53T	PD	gPD_aSyn	72838	58.6387	5905	86	PASS
sc-iPS-10XSeq	HET_UNT_ATCATGGGTCTGCGGT	KOLF2_A53T	PD	gPD_aSyn	15979	61.9437	2688	78	PASS
sc-iPS-10XSeq	HET_UNT_ATCATGGGTTCAGACT	KOLF2_A53T	PD	gPD_aSyn	8575	42.7106	2034	70	FAIL
sc-iPS-10XSeq	HET_UNT_ATCATGGTCAGCTCGG	KOLF2_A53T	PD	gPD_aSyn	17631	61.3893	3124	77	PASS
sc-iPS-10XSeq	HET_UNT_ATCATGGTCTAACTTC	KOLF2_A53T	PD	gPD_aSyn	13535	56.4335	2439	73	PASS
sc-iPS-10XSeq	HET_UNT_ATCCACCAGAGTGAGA	KOLF2_A53T	PD	gPD_aSyn	25316	56.3366	3120	76	PASS
sc-iPS-10XSeq	HET_UNT_ATCCACCAGTGGGCTA	KOLF2_A53T	PD	gPD_aSyn	48060	66.2513	4444	81	PASS
sc-iPS-10XSeq	HET_UNT_ATCCACCCAACTTGAC	KOLF2_A53T	PD	gPD_aSyn	15555	51.8586	2764	75	PASS
sc-iPS-10XSeq	HET_UNT_ATCCACCTCAGCCTAA	KOLF2_A53T	PD	gPD_aSyn	15152	60.2322	2371	72	PASS
sc-iPS-10XSeq	HET_UNT_ATCCACCTCGAATCCA	KOLF2_A53T	PD	gPD_aSyn	35978	54.657	4706	81	PASS
sc-iPS-10XSeq	HET_UNT_ATCCACCTCGAATGGG	KOLF2_A53T	PD	gPD_aSyn	55832	57.9904	5552	79	PASS
sc-iPS-10XSeq	HET_UNT_ATCCACCTCGCCGTGA	KOLF2_A53T	PD	gPD_aSyn	42205	66.8361	4196	76	PASS
sc-iPS-10XSeq	HET_UNT_ATCCGAAAGAGCCCAA	KOLF2_A53T	PD	gPD_aSyn	11723	57.7943	2317	73	PASS
sc-iPS-10XSeq	HET_UNT_ATCCGAAAGCGCTCCA	KOLF2_A53T	PD	gPD_aSyn	17735	60.8593	2693	77	PASS
sc-iPS-10XSeq	HET_UNT_ATCCGAACACCAGGTC	KOLF2_A53T	PD	gPD_aSyn	1249	68.7775	424	50	FAIL
sc-iPS-10XSeq	HET_UNT_ATCCGAACAGGACCCT	KOLF2_A53T	PD	gPD_aSyn	18694	48.3712	2996	77	FAIL
sc-iPS-10XSeq	HET_UNT_ATCCGAACATGATCCA	KOLF2_A53T	PD	gPD_aSyn	3182	83.3421	434	55	FAIL
sc-iPS-10XSeq	HET_UNT_ATCCGAAGTACTCTCC	KOLF2_A53T	PD	gPD_aSyn	17103	54.8789	2795	74	PASS
sc-iPS-10XSeq	HET_UNT_ATCCGAAGTTACGTCA	KOLF2_A53T	PD	gPD_aSyn	524	11.72	143	13	FAIL
sc-iPS-10XSeq	HET_UNT_ATCCGAATCAGGATCT	KOLF2_A53T	PD	gPD_aSyn	24715	57.0614	3476	78	PASS
sc-iPS-10XSeq	HET_UNT_ATCCGAATCCAAACAC	KOLF2_A53T	PD	gPD_aSyn	36284	53.0235	5098	80	PASS
sc-iPS-10XSeq	HET_UNT_ATCCGAATCGGTCTAA	KOLF2_A53T	PD	gPD_aSyn	35405	57.4458	4486	80	PASS
sc-iPS-10XSeq	HET_UNT_ATCCGAATCTAACTGG	KOLF2_A53T	PD	gPD_aSyn	11329	44.2695	2284	72	FAIL
sc-iPS-10XSeq	HET_UNT_ATCCTAGGTCCGAGTC	KOLF2_A53T	PD	gPD_aSyn	1265	59.057	706	58	FAIL
sc-iPS-10XSeq	HET_UNT_ATCCTCAGTACCATCA	KOLF2_A53T	PD	gPD_aSyn	1034	57.7654	644	49	FAIL
sc-iPS-10XSeq	HET_UNT_ATCGAAATCAAGAAGT	KOLF2_A53T	PD	gPD_aSyn	1504	58.7959	729	65	FAIL
sc-iPS-10XSeq	HET_UNT_ATCGAAGCACGCATCG	KOLF2_A53T	PD	gPD_aSyn	1243	67.8123	684	63	FAIL
sc-iPS-10XSeq	HET_UNT_ATCGAGGCATATGGTC	KOLF2_A53T	PD	gPD_aSyn	1035	54.1885	594	60	FAIL
sc-iPS-10XSeq	HET_UNT_ATCGAGTAGAGATGAG	KOLF2_A53T	PD	gPD_aSyn	28426	71.4796	3331	76	PASS
sc-iPS-10XSeq	HET_UNT_ATCGAGTAGCCACGCT	KOLF2_A53T	PD	gPD_aSyn	4558	41.5648	1131	67	FAIL
sc-iPS-10XSeq	HET_UNT_ATCGAGTAGGCGACAT	KOLF2_A53T	PD	gPD_aSyn	28082	59.8393	4428	79	PASS
sc-iPS-10XSeq	HET_UNT_ATCGAGTCACATTAGC	KOLF2_A53T	PD	gPD_aSyn	5603	34.8207	1320	42	FAIL
sc-iPS-10XSeq	HET_UNT_ATCGAGTCAGGCTCAC	KOLF2_A53T	PD	gPD_aSyn	34986	58.5001	4887	80	PASS
sc-iPS-10XSeq	HET_UNT_ATCGAGTGTATCACCA	KOLF2_A53T	PD	gPD_aSyn	30296	58.2324	3961	76	PASS
sc-iPS-10XSeq	HET_UNT_ATCGAGTTCGTGGTCG	KOLF2_A53T	PD	gPD_aSyn	40252	56.4996	5438	77	PASS
sc-iPS-10XSeq	HET_UNT_ATCGAGTTCTGGCGTG	KOLF2_A53T	PD	gPD_aSyn	37636	58.3721	4726	77	PASS
sc-iPS-10XSeq	HET_UNT_ATCGTACAGGGCTCTC	KOLF2_A53T	PD	gPD_aSyn	1266	53.6896	687	57	FAIL
sc-iPS-10XSeq	HET_UNT_ATCTAATGTAATAGCA	KOLF2_A53T	PD	gPD_aSyn	1188	47.73	670	58	FAIL
sc-iPS-10XSeq	HET_UNT_ATCTAATTCGGCTTGG	KOLF2_A53T	PD	gPD_aSyn	986	48.3097	496	55	FAIL
sc-iPS-10XSeq	HET_UNT_ATCTACAGTAGCTAAA	KOLF2_A53T	PD	gPD_aSyn	876	51.5901	591	47	FAIL
sc-iPS-10XSeq	HET_UNT_ATCTACTAGACGACGT	KOLF2_A53T	PD	gPD_aSyn	1687	81.7741	509	59	FAIL
sc-iPS-10XSeq	HET_UNT_ATCTACTAGACTGGGT	KOLF2_A53T	PD	gPD_aSyn	19031	50.3253	3163	76	PASS
sc-iPS-10XSeq	HET_UNT_ATCTACTAGCGTAGTG	KOLF2_A53T	PD	gPD_aSyn	31946	60.9284	4008	79	PASS
sc-iPS-10XSeq	HET_UNT_ATCTACTAGGAATGGA	KOLF2_A53T	PD	gPD_aSyn	6137	36.5363	1799	64	FAIL
sc-iPS-10XSeq	HET_UNT_ATCTACTAGGCATGGT	KOLF2_A53T	PD	gPD_aSyn	23979	45.5148	3997	74	FAIL
sc-iPS-10XSeq	HET_UNT_ATCTACTCATCCAACA	KOLF2_A53T	PD	gPD_aSyn	36973	59.7688	3810	78	PASS
sc-iPS-10XSeq	HET_UNT_ATCTACTGTGTCTGAT	KOLF2_A53T	PD	gPD_aSyn	103207	68.7446	6711	85	FAIL
sc-iPS-10XSeq	HET_UNT_ATCTACTGTGTGGTTT	KOLF2_A53T	PD	gPD_aSyn	31335	62.2232	3797	77	PASS
sc-iPS-10XSeq	HET_UNT_ATCTACTGTTACGTCA	KOLF2_A53T	PD	gPD_aSyn	40396	57.0654	4732	79	PASS
sc-iPS-10XSeq	HET_UNT_ATCTACTTCTCAACTT	KOLF2_A53T	PD	gPD_aSyn	2175	83.3653	124	23	FAIL
sc-iPS-10XSeq	HET_UNT_ATCTCAAGTAAATACG	KOLF2_A53T	PD	gPD_aSyn	1014	52.785	582	63	FAIL
sc-iPS-10XSeq	HET_UNT_ATCTCAAGTATTCTCT	KOLF2_A53T	PD	gPD_aSyn	1188	50.9653	737	51	FAIL
sc-iPS-10XSeq	HET_UNT_ATCTCGTCACACTGCG	KOLF2_A53T	PD	gPD_aSyn	1015	58.4005	495	57	FAIL
sc-iPS-10XSeq	HET_UNT_ATCTGCCAGCCAGTAG	KOLF2_A53T	PD	gPD_aSyn	19301	57.6511	3212	76	PASS
sc-iPS-10XSeq	HET_UNT_ATCTGCCAGTAGGTGC	KOLF2_A53T	PD	gPD_aSyn	12556	57.8671	2349	75	PASS
sc-iPS-10XSeq	HET_UNT_ATCTGCCGTCCAGTAT	KOLF2_A53T	PD	gPD_aSyn	9760	34.9445	2301	60	FAIL
sc-iPS-10XSeq	HET_UNT_ATCTGCCGTGCTTCTC	KOLF2_A53T	PD	gPD_aSyn	39307	55.476	4425	78	PASS
sc-iPS-10XSeq	HET_UNT_ATCTGCCGTGGTCCGT	KOLF2_A53T	PD	gPD_aSyn	37597	66.9677	4078	78	PASS
sc-iPS-10XSeq	HET_UNT_ATCTGCCTCAGTACGT	KOLF2_A53T	PD	gPD_aSyn	450	8.83219	171	8	FAIL
sc-iPS-10XSeq	HET_UNT_ATCTGCCTCAGTTTGG	KOLF2_A53T	PD	gPD_aSyn	26313	55.7857	3580	76	PASS
sc-iPS-10XSeq	HET_UNT_ATCTGCCTCCCTAATT	KOLF2_A53T	PD	gPD_aSyn	7895	36.1658	1998	61	FAIL
sc-iPS-10XSeq	HET_UNT_ATCTGGTGTCGCATCG	KOLF2_A53T	PD	gPD_aSyn	971	58.0048	508	35	FAIL
sc-iPS-10XSeq	HET_UNT_ATCTGGTTCAAGATCC	KOLF2_A53T	PD	gPD_aSyn	992	47.8534	666	48	FAIL
sc-iPS-10XSeq	HET_UNT_ATGAACGGTTTCGCTC	KOLF2_A53T	PD	gPD_aSyn	1647	60.507	764	67	FAIL
sc-iPS-10XSeq	HET_UNT_ATGAAGTCAAGCGATG	KOLF2_A53T	PD	gPD_aSyn	982	49.002	590	49	FAIL
sc-iPS-10XSeq	HET_UNT_ATGAAGTTCAGCGACC	KOLF2_A53T	PD	gPD_aSyn	968	49.2872	601	44	FAIL
sc-iPS-10XSeq	HET_UNT_ATGAGGGCAACACGCC	KOLF2_A53T	PD	gPD_aSyn	23989	60.2663	3642	74	PASS
sc-iPS-10XSeq	HET_UNT_ATGAGGGCACATAACC	KOLF2_A53T	PD	gPD_aSyn	30040	59.4392	3721	74	PASS
sc-iPS-10XSeq	HET_UNT_ATGAGGGCACCGCTAG	KOLF2_A53T	PD	gPD_aSyn	3035	36.0923	688	18	FAIL
sc-iPS-10XSeq	HET_UNT_ATGAGGGCAGGTCTCG	KOLF2_A53T	PD	gPD_aSyn	16872	55.6905	2844	75	PASS
sc-iPS-10XSeq	HET_UNT_ATGAGGGGTAGCCTAT	KOLF2_A53T	PD	gPD_aSyn	8270	45.7361	1752	68	FAIL
sc-iPS-10XSeq	HET_UNT_ATGAGGGGTCCGACGT	KOLF2_A53T	PD	gPD_aSyn	43569	63.1316	5600	83	PASS
sc-iPS-10XSeq	HET_UNT_ATGAGGGTCAATCACG	KOLF2_A53T	PD	gPD_aSyn	2653	80.8349	666	62	FAIL
sc-iPS-10XSeq	HET_UNT_ATGAGGGTCCACTCCA	KOLF2_A53T	PD	gPD_aSyn	21176	60.2515	3255	77	PASS
sc-iPS-10XSeq	HET_UNT_ATGAGGGTCGAACTGT	KOLF2_A53T	PD	gPD_aSyn	3915	56.5261	999	62	FAIL
sc-iPS-10XSeq	HET_UNT_ATGCAGCAGATGCCTT	KOLF2_A53T	PD	gPD_aSyn	1375	48.3644	722	60	FAIL
sc-iPS-10XSeq	HET_UNT_ATGCATAGTTCAGTAC	KOLF2_A53T	PD	gPD_aSyn	1186	53.1362	719	59	FAIL
sc-iPS-10XSeq	HET_UNT_ATGCCTAGTTGGTTTG	KOLF2_A53T	PD	gPD_aSyn	2023	57.0341	971	70	FAIL
sc-iPS-10XSeq	HET_UNT_ATGCGATAGAGGACGG	KOLF2_A53T	PD	gPD_aSyn	8149	49.8654	1880	67	FAIL
sc-iPS-10XSeq	HET_UNT_ATGCGATAGCGTGTCC	KOLF2_A53T	PD	gPD_aSyn	21509	65.0762	3388	77	PASS
sc-iPS-10XSeq	HET_UNT_ATGCGATAGGGAGTAA	KOLF2_A53T	PD	gPD_aSyn	34169	55.2262	4726	81	PASS
sc-iPS-10XSeq	HET_UNT_ATGCGATAGTCCAGGA	KOLF2_A53T	PD	gPD_aSyn	3896	77.118	988	72	FAIL
sc-iPS-10XSeq	HET_UNT_ATGCGATAGTCTCCTC	KOLF2_A53T	PD	gPD_aSyn	32985	58.5567	4117	79	PASS
sc-iPS-10XSeq	HET_UNT_ATGCGATCACAGGCCT	KOLF2_A53T	PD	gPD_aSyn	18047	52.342	2730	76	PASS
sc-iPS-10XSeq	HET_UNT_ATGCGATGTACTCTCC	KOLF2_A53T	PD	gPD_aSyn	4211	45.8066	1153	38	FAIL
sc-iPS-10XSeq	HET_UNT_ATGCGATGTGATGATA	KOLF2_A53T	PD	gPD_aSyn	26382	55.4081	3796	78	PASS
sc-iPS-10XSeq	HET_UNT_ATGCGATGTTACGACT	KOLF2_A53T	PD	gPD_aSyn	11971	48.9652	2547	71	FAIL
sc-iPS-10XSeq	HET_UNT_ATGCGATGTTTGTTTC	KOLF2_A53T	PD	gPD_aSyn	30533	54.3195	4065	77	PASS
sc-iPS-10XSeq	HET_UNT_ATGCGGAGTCATACTG	KOLF2_A53T	PD	gPD_aSyn	1143	63.3592	665	56	FAIL
sc-iPS-10XSeq	HET_UNT_ATGCGGTAGCCGATTT	KOLF2_A53T	PD	gPD_aSyn	1436	50.2449	756	59	FAIL
sc-iPS-10XSeq	HET_UNT_ATGCTTCCAATGGATA	KOLF2_A53T	PD	gPD_aSyn	1149	57.9425	557	59	FAIL
sc-iPS-10XSeq	HET_UNT_ATGGCAACAGCCTGTG	KOLF2_A53T	PD	gPD_aSyn	979	56.9186	500	57	FAIL
sc-iPS-10XSeq	HET_UNT_ATGGGAGAGGGAAACA	KOLF2_A53T	PD	gPD_aSyn	8932	40.2034	2003	49	FAIL
sc-iPS-10XSeq	HET_UNT_ATGGGAGAGTCTCGGC	KOLF2_A53T	PD	gPD_aSyn	35724	64.2495	3902	77	PASS
sc-iPS-10XSeq	HET_UNT_ATGGGAGAGTTAAGTG	KOLF2_A53T	PD	gPD_aSyn	6684	42.3574	1466	74	FAIL
sc-iPS-10XSeq	HET_UNT_ATGGGAGCACGGTAGA	KOLF2_A53T	PD	gPD_aSyn	3228	82.1583	869	62	FAIL
sc-iPS-10XSeq	HET_UNT_ATGGGAGGTCACTGGC	KOLF2_A53T	PD	gPD_aSyn	2906	81.1959	771	68	FAIL
sc-iPS-10XSeq	HET_UNT_ATGGGAGTCTGCCAGG	KOLF2_A53T	PD	gPD_aSyn	18253	57.0478	2824	75	PASS
sc-iPS-10XSeq	HET_UNT_ATGGGAGTCTTAACCT	KOLF2_A53T	PD	gPD_aSyn	1546	70.2408	418	28	FAIL
sc-iPS-10XSeq	HET_UNT_ATGGGTCGTTCGGCAC	KOLF2_A53T	PD	gPD_aSyn	1143	60.6366	585	57	FAIL
sc-iPS-10XSeq	HET_UNT_ATGGTCTAGGGCTCTC	KOLF2_A53T	PD	gPD_aSyn	808	50.062	578	41	FAIL
sc-iPS-10XSeq	HET_UNT_ATGGTCTCATTCGACA	KOLF2_A53T	PD	gPD_aSyn	1133	58.1921	594	64	FAIL
sc-iPS-10XSeq	HET_UNT_ATGTGCTGTTGCCTCT	KOLF2_A53T	PD	gPD_aSyn	919	55.8663	471	56	FAIL
sc-iPS-10XSeq	HET_UNT_ATGTGTGAGACCCACC	KOLF2_A53T	PD	gPD_aSyn	3233	80.503	794	68	FAIL
sc-iPS-10XSeq	HET_UNT_ATGTGTGAGCGTAGTG	KOLF2_A53T	PD	gPD_aSyn	3671	27.2107	1009	40	FAIL
sc-iPS-10XSeq	HET_UNT_ATGTGTGAGTTAGGTA	KOLF2_A53T	PD	gPD_aSyn	1159	67.3837	431	26	FAIL
sc-iPS-10XSeq	HET_UNT_ATGTGTGCAATGAAAC	KOLF2_A53T	PD	gPD_aSyn	7321	65.2379	1481	68	PASS
sc-iPS-10XSeq	HET_UNT_ATGTGTGTCCACTGGG	KOLF2_A53T	PD	gPD_aSyn	25158	65.1222	3287	77	PASS
sc-iPS-10XSeq	HET_UNT_ATGTGTGTCTCGAGTA	KOLF2_A53T	PD	gPD_aSyn	36176	59.6196	4088	79	PASS
sc-iPS-10XSeq	HET_UNT_ATGTTAGCAGTATAAG	KOLF2_A53T	PD	gPD_aSyn	1220	47.7682	691	51	FAIL
sc-iPS-10XSeq	HET_UNT_ATTAAGCCATGTCGAT	KOLF2_A53T	PD	gPD_aSyn	1575	61.5234	833	63	FAIL
sc-iPS-10XSeq	HET_UNT_ATTACCGGTAAACCTC	KOLF2_A53T	PD	gPD_aSyn	914	56.6646	517	61	FAIL
sc-iPS-10XSeq	HET_UNT_ATTACTCAGGATGGAA	KOLF2_A53T	PD	gPD_aSyn	1654	57.9132	548	54	FAIL
sc-iPS-10XSeq	HET_UNT_ATTACTCCACATTTCT	KOLF2_A53T	PD	gPD_aSyn	51085	58.257	4915	80	PASS
sc-iPS-10XSeq	HET_UNT_ATTACTCGTAAGAGGA	KOLF2_A53T	PD	gPD_aSyn	13797	55.3874	2401	77	PASS
sc-iPS-10XSeq	HET_UNT_ATTACTCGTGTGAATA	KOLF2_A53T	PD	gPD_aSyn	5321	80.6334	1176	72	PASS
sc-iPS-10XSeq	HET_UNT_ATTACTCGTTCGTCTC	KOLF2_A53T	PD	gPD_aSyn	35526	63.411	3971	76	PASS
sc-iPS-10XSeq	HET_UNT_ATTACTCGTTCTCATT	KOLF2_A53T	PD	gPD_aSyn	20016	57.8347	3218	76	PASS
sc-iPS-10XSeq	HET_UNT_ATTAGGAAGAATTGTG	KOLF2_A53T	PD	gPD_aSyn	1045	50.6298	655	56	FAIL
sc-iPS-10XSeq	HET_UNT_ATTAGGACAGCCAGAA	KOLF2_A53T	PD	gPD_aSyn	1158	55.3802	650	59	FAIL
sc-iPS-10XSeq	HET_UNT_ATTATCCAGAAACGAG	KOLF2_A53T	PD	gPD_aSyn	12874	51.6075	2467	77	PASS
sc-iPS-10XSeq	HET_UNT_ATTATCCAGGCATGTG	KOLF2_A53T	PD	gPD_aSyn	18991	63.4705	2850	75	PASS
sc-iPS-10XSeq	HET_UNT_ATTATCCAGGTGTGGT	KOLF2_A53T	PD	gPD_aSyn	5763	35.0483	1586	55	FAIL
sc-iPS-10XSeq	HET_UNT_ATTATCCCATTCGACA	KOLF2_A53T	PD	gPD_aSyn	2417	80.7551	717	65	FAIL
sc-iPS-10XSeq	HET_UNT_ATTATCCGTCCGTGAC	KOLF2_A53T	PD	gPD_aSyn	31648	59.3015	3825	76	PASS
sc-iPS-10XSeq	HET_UNT_ATTATCCGTCGAGATG	KOLF2_A53T	PD	gPD_aSyn	378	13.7555	120	1	FAIL
sc-iPS-10XSeq	HET_UNT_ATTATCCGTTGTACAC	KOLF2_A53T	PD	gPD_aSyn	29563	55.458	3739	77	PASS
sc-iPS-10XSeq	HET_UNT_ATTATGCGTGAAGGCT	KOLF2_A53T	PD	gPD_aSyn	1820	63.7701	902	61	FAIL
sc-iPS-10XSeq	HET_UNT_ATTCATTCACAACGCC	KOLF2_A53T	PD	gPD_aSyn	1037	55.9935	633	64	FAIL
sc-iPS-10XSeq	HET_UNT_ATTCCTCCAATGTAAG	KOLF2_A53T	PD	gPD_aSyn	861	50.1456	527	51	FAIL
sc-iPS-10XSeq	HET_UNT_ATTCCTCGTATCACCA	KOLF2_A53T	PD	gPD_aSyn	956	50.9323	620	50	FAIL
sc-iPS-10XSeq	HET_UNT_ATTCTACAGAGACTAT	KOLF2_A53T	PD	gPD_aSyn	53992	61.2113	5464	82	PASS
sc-iPS-10XSeq	HET_UNT_ATTCTACAGATAGTCA	KOLF2_A53T	PD	gPD_aSyn	43640	57.7104	4288	80	PASS
sc-iPS-10XSeq	HET_UNT_ATTCTACAGCGCTCCA	KOLF2_A53T	PD	gPD_aSyn	15167	46.9131	2984	74	FAIL
sc-iPS-10XSeq	HET_UNT_ATTCTACCATAGGATA	KOLF2_A53T	PD	gPD_aSyn	7093	43.7407	1698	60	FAIL
sc-iPS-10XSeq	HET_UNT_ATTCTACGTACACCGC	KOLF2_A53T	PD	gPD_aSyn	26550	57.6197	4151	79	PASS
sc-iPS-10XSeq	HET_UNT_ATTCTACGTCAATACC	KOLF2_A53T	PD	gPD_aSyn	2718	78.9199	785	62	FAIL
sc-iPS-10XSeq	HET_UNT_ATTCTACGTCTAGTCA	KOLF2_A53T	PD	gPD_aSyn	13799	50.3191	2592	74	PASS
sc-iPS-10XSeq	HET_UNT_ATTCTACGTGGTCTCG	KOLF2_A53T	PD	gPD_aSyn	15951	54.8993	2994	73	PASS
sc-iPS-10XSeq	HET_UNT_ATTCTACTCAACACGT	KOLF2_A53T	PD	gPD_aSyn	20630	59.4507	3356	80	PASS
sc-iPS-10XSeq	HET_UNT_ATTCTACTCTACTATC	KOLF2_A53T	PD	gPD_aSyn	30521	45.2914	4541	76	FAIL
sc-iPS-10XSeq	HET_UNT_ATTCTACTCTGGGCCA	KOLF2_A53T	PD	gPD_aSyn	41144	60.3399	4513	76	PASS
sc-iPS-10XSeq	HET_UNT_ATTCTCGAGGCAGGTT	KOLF2_A53T	PD	gPD_aSyn	1040	46.0381	646	52	FAIL
sc-iPS-10XSeq	HET_UNT_ATTCTCGCACCGGAAA	KOLF2_A53T	PD	gPD_aSyn	1157	58.0532	602	64	FAIL
sc-iPS-10XSeq	HET_UNT_ATTCTCTGTTCAGACT	KOLF2_A53T	PD	gPD_aSyn	1032	53.1685	626	44	FAIL
sc-iPS-10XSeq	HET_UNT_ATTCTCTTCTCCGGTT	KOLF2_A53T	PD	gPD_aSyn	1078	55.1407	639	54	FAIL
sc-iPS-10XSeq	HET_UNT_ATTGCGCAGAAGGCCT	KOLF2_A53T	PD	gPD_aSyn	1012	61.9718	527	61	FAIL
sc-iPS-10XSeq	HET_UNT_ATTGGACAGCTCCTCT	KOLF2_A53T	PD	gPD_aSyn	13419	59.5712	2421	73	PASS
sc-iPS-10XSeq	HET_UNT_ATTGGACAGTACCGGA	KOLF2_A53T	PD	gPD_aSyn	47819	51.0619	6039	83	PASS
sc-iPS-10XSeq	HET_UNT_ATTGGACCAATAGCGG	KOLF2_A53T	PD	gPD_aSyn	5896	34.7028	1350	35	FAIL
sc-iPS-10XSeq	HET_UNT_ATTGGACCATCCCACT	KOLF2_A53T	PD	gPD_aSyn	47169	61.0231	4943	78	PASS
sc-iPS-10XSeq	HET_UNT_ATTGGACGTATGCTTG	KOLF2_A53T	PD	gPD_aSyn	1009	14.2253	221	11	FAIL
sc-iPS-10XSeq	HET_UNT_ATTGGACGTCGGCTCA	KOLF2_A53T	PD	gPD_aSyn	20264	55.8237	3251	76	PASS
sc-iPS-10XSeq	HET_UNT_ATTGGACGTTTGGCGC	KOLF2_A53T	PD	gPD_aSyn	6705	47.3617	1470	54	FAIL
sc-iPS-10XSeq	HET_UNT_ATTGGACTCCTGTAGA	KOLF2_A53T	PD	gPD_aSyn	220	10.5414	93	10	FAIL
sc-iPS-10XSeq	HET_UNT_ATTGGACTCTCTGTCG	KOLF2_A53T	PD	gPD_aSyn	8845	45.7106	1902	70	FAIL
sc-iPS-10XSeq	HET_UNT_ATTGGTGAGACAATAC	KOLF2_A53T	PD	gPD_aSyn	44868	68.5866	4235	80	PASS
sc-iPS-10XSeq	HET_UNT_ATTGGTGAGGGATGGG	KOLF2_A53T	PD	gPD_aSyn	11829	45.4577	2391	72	FAIL
sc-iPS-10XSeq	HET_UNT_ATTGGTGAGTACCGGA	KOLF2_A53T	PD	gPD_aSyn	6337	81.1396	1225	71	PASS
sc-iPS-10XSeq	HET_UNT_ATTGGTGCAATGGTCT	KOLF2_A53T	PD	gPD_aSyn	26451	55.6934	4224	76	PASS
sc-iPS-10XSeq	HET_UNT_ATTGGTGCACCGAATT	KOLF2_A53T	PD	gPD_aSyn	44381	65.5806	4472	81	PASS
sc-iPS-10XSeq	HET_UNT_ATTGGTGCATGCATGT	KOLF2_A53T	PD	gPD_aSyn	35580	53.4917	5077	75	PASS
sc-iPS-10XSeq	HET_UNT_ATTGGTGCATTATCTC	KOLF2_A53T	PD	gPD_aSyn	25843	50.5269	4091	77	PASS
sc-iPS-10XSeq	HET_UNT_ATTGGTGTCACAAACC	KOLF2_A53T	PD	gPD_aSyn	4469	82.3324	1070	70	PASS
sc-iPS-10XSeq	HET_UNT_ATTGGTGTCCAACCAA	KOLF2_A53T	PD	gPD_aSyn	1613	19.3707	476	23	FAIL
sc-iPS-10XSeq	HET_UNT_ATTGGTGTCCAGTAGT	KOLF2_A53T	PD	gPD_aSyn	27325	82.8658	3648	76	PASS
sc-iPS-10XSeq	HET_UNT_ATTGGTGTCCTAGTGA	KOLF2_A53T	PD	gPD_aSyn	29013	56.0779	4211	77	PASS
sc-iPS-10XSeq	HET_UNT_ATTGGTGTCCTTGACC	KOLF2_A53T	PD	gPD_aSyn	13435	54.6516	2344	74	PASS
sc-iPS-10XSeq	HET_UNT_ATTGGTGTCTCTGAGA	KOLF2_A53T	PD	gPD_aSyn	3079	40.4493	518	52	FAIL
sc-iPS-10XSeq	HET_UNT_ATTTCTGAGTCAAGCG	KOLF2_A53T	PD	gPD_aSyn	19770	55.5103	3064	75	PASS
sc-iPS-10XSeq	HET_UNT_ATTTCTGCAAAGGTGC	KOLF2_A53T	PD	gPD_aSyn	15130	55.7747	2773	77	PASS
sc-iPS-10XSeq	HET_UNT_ATTTCTGCATGGTTGG	KOLF2_A53T	PD	gPD_aSyn	2925	58.3367	673	58	FAIL
sc-iPS-10XSeq	HET_UNT_ATTTCTGCATGGTTGT	KOLF2_A53T	PD	gPD_aSyn	22325	57.9765	2955	78	PASS
sc-iPS-10XSeq	HET_UNT_ATTTCTGGTTACGGAG	KOLF2_A53T	PD	gPD_aSyn	10966	46.64	2487	67	FAIL
sc-iPS-10XSeq	HET_UNT_ATTTCTGTCGTCACGG	KOLF2_A53T	PD	gPD_aSyn	15946	47.2908	3288	74	FAIL
sc-iPS-10XSeq	HET_UNT_ATTTGCGGTACGACCC	KOLF2_A53T	PD	gPD_aSyn	964	59.5062	531	59	FAIL
sc-iPS-10XSeq	HET_UNT_CAACCAAAGCACGCCT	KOLF2_A53T	PD	gPD_aSyn	48487	66.8823	4427	79	PASS
sc-iPS-10XSeq	HET_UNT_CAACCAAAGGGATCTG	KOLF2_A53T	PD	gPD_aSyn	14628	54.1718	2668	72	PASS
sc-iPS-10XSeq	HET_UNT_CAACCAAGTTCGTTGA	KOLF2_A53T	PD	gPD_aSyn	24343	55.8774	3716	79	PASS
sc-iPS-10XSeq	HET_UNT_CAACCAAGTTTGGCGC	KOLF2_A53T	PD	gPD_aSyn	1941	81.2134	626	49	FAIL
sc-iPS-10XSeq	HET_UNT_CAACCAATCACTTACT	KOLF2_A53T	PD	gPD_aSyn	28551	60.0013	3821	76	PASS
sc-iPS-10XSeq	HET_UNT_CAACCAATCCCATTAT	KOLF2_A53T	PD	gPD_aSyn	13395	50.8561	2410	69	PASS
sc-iPS-10XSeq	HET_UNT_CAACCAATCTATCCCG	KOLF2_A53T	PD	gPD_aSyn	32211	57.6597	4648	78	PASS
sc-iPS-10XSeq	HET_UNT_CAACCTCAGAAACCGC	KOLF2_A53T	PD	gPD_aSyn	25725	58.4115	3610	75	PASS
sc-iPS-10XSeq	HET_UNT_CAACCTCAGCACCGCT	KOLF2_A53T	PD	gPD_aSyn	1610	33.5417	260	18	FAIL
sc-iPS-10XSeq	HET_UNT_CAACCTCAGCTGATAA	KOLF2_A53T	PD	gPD_aSyn	16423	52.4361	2772	74	PASS
sc-iPS-10XSeq	HET_UNT_CAACCTCAGTGAAGAG	KOLF2_A53T	PD	gPD_aSyn	1008	51.6129	400	35	FAIL
sc-iPS-10XSeq	HET_UNT_CAACCTCAGTGGAGAA	KOLF2_A53T	PD	gPD_aSyn	31086	60.3038	3870	80	PASS
sc-iPS-10XSeq	HET_UNT_CAACCTCCAATGGAGC	KOLF2_A53T	PD	gPD_aSyn	50738	64.0631	4407	81	PASS
sc-iPS-10XSeq	HET_UNT_CAACCTCCACTGTGTA	KOLF2_A53T	PD	gPD_aSyn	40313	66.6937	3816	77	PASS
sc-iPS-10XSeq	HET_UNT_CAACCTCCAGACAAGC	KOLF2_A53T	PD	gPD_aSyn	9599	49.6663	1950	64	FAIL
sc-iPS-10XSeq	HET_UNT_CAACCTCCAGATAATG	KOLF2_A53T	PD	gPD_aSyn	39633	60.1466	4376	81	PASS
sc-iPS-10XSeq	HET_UNT_CAACCTCCAGCTTAAC	KOLF2_A53T	PD	gPD_aSyn	7936	45.429	1812	70	FAIL
sc-iPS-10XSeq	HET_UNT_CAACCTCCAGTATAAG	KOLF2_A53T	PD	gPD_aSyn	16670	52.7081	2600	77	PASS
sc-iPS-10XSeq	HET_UNT_CAACCTCGTACCATCA	KOLF2_A53T	PD	gPD_aSyn	24033	53.4174	3605	76	PASS
sc-iPS-10XSeq	HET_UNT_CAACCTCGTTCAGCGC	KOLF2_A53T	PD	gPD_aSyn	14456	54.1423	2723	73	PASS
sc-iPS-10XSeq	HET_UNT_CAACCTCTCTAACTGG	KOLF2_A53T	PD	gPD_aSyn	36604	48.5909	4936	81	FAIL
sc-iPS-10XSeq	HET_UNT_CAACTAGAGGCATGGT	KOLF2_A53T	PD	gPD_aSyn	10679	49.3735	2184	71	FAIL
sc-iPS-10XSeq	HET_UNT_CAACTAGCACTTAACG	KOLF2_A53T	PD	gPD_aSyn	31971	57.4109	3923	78	PASS
sc-iPS-10XSeq	HET_UNT_CAACTAGGTGATGATA	KOLF2_A53T	PD	gPD_aSyn	21634	62.0793	3228	77	PASS
sc-iPS-10XSeq	HET_UNT_CAACTAGGTGGTTTCA	KOLF2_A53T	PD	gPD_aSyn	29283	56.5789	4345	79	PASS
sc-iPS-10XSeq	HET_UNT_CAACTAGTCACCGGGT	KOLF2_A53T	PD	gPD_aSyn	25753	47.1511	4360	76	FAIL
sc-iPS-10XSeq	HET_UNT_CAACTAGTCATCACCC	KOLF2_A53T	PD	gPD_aSyn	18255	41.3243	3689	68	FAIL
sc-iPS-10XSeq	HET_UNT_CAACTAGTCATTGCCC	KOLF2_A53T	PD	gPD_aSyn	97612	57.776	7172	85	FAIL
sc-iPS-10XSeq	HET_UNT_CAACTAGTCCACGTGG	KOLF2_A53T	PD	gPD_aSyn	4477	28.0848	801	29	FAIL
sc-iPS-10XSeq	HET_UNT_CAAGAAAAGAGGGCTT	KOLF2_A53T	PD	gPD_aSyn	22103	60.1115	3386	78	PASS
sc-iPS-10XSeq	HET_UNT_CAAGAAAAGAGGTTAT	KOLF2_A53T	PD	gPD_aSyn	2360	81.4636	647	62	FAIL
sc-iPS-10XSeq	HET_UNT_CAAGAAAAGTATCGAA	KOLF2_A53T	PD	gPD_aSyn	14231	50.6099	2476	73	PASS
sc-iPS-10XSeq	HET_UNT_CAAGAAACACGGTAAG	KOLF2_A53T	PD	gPD_aSyn	1870	80.0857	584	43	FAIL
sc-iPS-10XSeq	HET_UNT_CAAGAAACATCATCCC	KOLF2_A53T	PD	gPD_aSyn	20849	52.4345	3558	73	PASS
sc-iPS-10XSeq	HET_UNT_CAAGAAATCACGATGT	KOLF2_A53T	PD	gPD_aSyn	35983	59.5213	3885	79	PASS
sc-iPS-10XSeq	HET_UNT_CAAGAAATCATATCGG	KOLF2_A53T	PD	gPD_aSyn	32710	54.4586	3840	78	PASS
sc-iPS-10XSeq	HET_UNT_CAAGAAATCATCACCC	KOLF2_A53T	PD	gPD_aSyn	8821	49.4978	1832	73	FAIL
sc-iPS-10XSeq	HET_UNT_CAAGATCCAGAGTGTG	KOLF2_A53T	PD	gPD_aSyn	280	15.7215	99	7	FAIL
sc-iPS-10XSeq	HET_UNT_CAAGATCCATTGAGCT	KOLF2_A53T	PD	gPD_aSyn	25311	60.1111	3620	76	PASS
sc-iPS-10XSeq	HET_UNT_CAAGATCCATTGGCGC	KOLF2_A53T	PD	gPD_aSyn	12018	58.2324	2264	73	PASS
sc-iPS-10XSeq	HET_UNT_CAAGATCCATTGTGCA	KOLF2_A53T	PD	gPD_aSyn	23949	61.7306	3170	76	PASS
sc-iPS-10XSeq	HET_UNT_CAAGATCGTAAACGCG	KOLF2_A53T	PD	gPD_aSyn	26866	66.5676	3430	78	PASS
sc-iPS-10XSeq	HET_UNT_CAAGATCGTAGCCTCG	KOLF2_A53T	PD	gPD_aSyn	43632	64.4757	5152	77	PASS
sc-iPS-10XSeq	HET_UNT_CAAGATCGTAGGCTGA	KOLF2_A53T	PD	gPD_aSyn	8679	46.9034	1841	70	FAIL
sc-iPS-10XSeq	HET_UNT_CAAGATCGTATAGGGC	KOLF2_A53T	PD	gPD_aSyn	24486	61.631	3449	77	PASS
sc-iPS-10XSeq	HET_UNT_CAAGATCTCCGCAGTG	KOLF2_A53T	PD	gPD_aSyn	1901	76.8081	322	24	FAIL
sc-iPS-10XSeq	HET_UNT_CAAGATCTCGTTACGA	KOLF2_A53T	PD	gPD_aSyn	26716	57.7169	3970	72	PASS
sc-iPS-10XSeq	HET_UNT_CAAGATCTCTGATACG	KOLF2_A53T	PD	gPD_aSyn	8280	34.894	1815	66	FAIL
sc-iPS-10XSeq	HET_UNT_CAAGATCTCTGCAAGT	KOLF2_A53T	PD	gPD_aSyn	4318	41.372	1125	39	FAIL
sc-iPS-10XSeq	HET_UNT_CAAGATCTCTTCGAGA	KOLF2_A53T	PD	gPD_aSyn	29353	58.0259	4141	77	PASS
sc-iPS-10XSeq	HET_UNT_CAAGGCCAGATGAGAG	KOLF2_A53T	PD	gPD_aSyn	43937	63.2578	4635	80	PASS
sc-iPS-10XSeq	HET_UNT_CAAGGCCAGCCAGGAT	KOLF2_A53T	PD	gPD_aSyn	2048	80.6935	656	51	FAIL
sc-iPS-10XSeq	HET_UNT_CAAGGCCCACAACTGT	KOLF2_A53T	PD	gPD_aSyn	19308	58.4453	2938	77	PASS
sc-iPS-10XSeq	HET_UNT_CAAGGCCCACCCAGTG	KOLF2_A53T	PD	gPD_aSyn	1444	79.4279	471	41	FAIL
sc-iPS-10XSeq	HET_UNT_CAAGGCCCAGGGTTAG	KOLF2_A53T	PD	gPD_aSyn	16928	46.787	2937	72	FAIL
sc-iPS-10XSeq	HET_UNT_CAAGGCCCATGTCCTC	KOLF2_A53T	PD	gPD_aSyn	14618	58.9032	2573	74	PASS
sc-iPS-10XSeq	HET_UNT_CAAGGCCGTGGTCCGT	KOLF2_A53T	PD	gPD_aSyn	56203	67.0672	4722	79	PASS
sc-iPS-10XSeq	HET_UNT_CAAGGCCGTGTGACCC	KOLF2_A53T	PD	gPD_aSyn	15985	48.6873	3081	68	FAIL
sc-iPS-10XSeq	HET_UNT_CAAGGCCTCGTCTGAA	KOLF2_A53T	PD	gPD_aSyn	16671	49.1465	3184	72	FAIL
sc-iPS-10XSeq	HET_UNT_CAAGGCCTCTTACCTA	KOLF2_A53T	PD	gPD_aSyn	3322	83.5723	763	67	FAIL
sc-iPS-10XSeq	HET_UNT_CAAGTTGAGACTGGGT	KOLF2_A53T	PD	gPD_aSyn	14220	54.5727	2845	77	PASS
sc-iPS-10XSeq	HET_UNT_CAAGTTGAGCAACGGT	KOLF2_A53T	PD	gPD_aSyn	31549	60.5814	3931	74	PASS
sc-iPS-10XSeq	HET_UNT_CAAGTTGCAAAGAATC	KOLF2_A53T	PD	gPD_aSyn	30516	59.9128	3731	77	PASS
sc-iPS-10XSeq	HET_UNT_CAAGTTGCAGTCGTGC	KOLF2_A53T	PD	gPD_aSyn	22037	53.4905	3500	78	PASS
sc-iPS-10XSeq	HET_UNT_CAAGTTGCATAAGACA	KOLF2_A53T	PD	gPD_aSyn	26955	64.0003	3805	76	PASS
sc-iPS-10XSeq	HET_UNT_CAAGTTGGTAAGAGAG	KOLF2_A53T	PD	gPD_aSyn	12802	43.1552	2875	64	FAIL
sc-iPS-10XSeq	HET_UNT_CAAGTTGGTATAGGGC	KOLF2_A53T	PD	gPD_aSyn	2147	80.5326	668	58	FAIL
sc-iPS-10XSeq	HET_UNT_CAAGTTGGTTAAAGTG	KOLF2_A53T	PD	gPD_aSyn	24293	54.5996	3432	76	PASS
sc-iPS-10XSeq	HET_UNT_CAAGTTGTCATATCGG	KOLF2_A53T	PD	gPD_aSyn	7349	85.1564	1015	70	PASS
sc-iPS-10XSeq	HET_UNT_CAAGTTGTCGATGAGG	KOLF2_A53T	PD	gPD_aSyn	2349	80.6385	753	24	FAIL
sc-iPS-10XSeq	HET_UNT_CAAGTTGTCGCTGATA	KOLF2_A53T	PD	gPD_aSyn	40346	64.7214	4242	75	PASS
sc-iPS-10XSeq	HET_UNT_CACAAACAGAATCTCC	KOLF2_A53T	PD	gPD_aSyn	4539	25.0746	1428	54	FAIL
sc-iPS-10XSeq	HET_UNT_CACAAACCACATTCGA	KOLF2_A53T	PD	gPD_aSyn	1398	83.9136	443	56	FAIL
sc-iPS-10XSeq	HET_UNT_CACAAACGTCCGTCAG	KOLF2_A53T	PD	gPD_aSyn	1835	78.9927	541	58	FAIL
sc-iPS-10XSeq	HET_UNT_CACAAACTCCTCGCAT	KOLF2_A53T	PD	gPD_aSyn	24176	57.5729	3453	76	PASS
sc-iPS-10XSeq	HET_UNT_CACAAACTCGGTTCGG	KOLF2_A53T	PD	gPD_aSyn	8537	40.9547	1887	47	FAIL
sc-iPS-10XSeq	HET_UNT_CACACAAAGTGCAAGC	KOLF2_A53T	PD	gPD_aSyn	1618	71.498	393	63	FAIL
sc-iPS-10XSeq	HET_UNT_CACACAACAATTCCTT	KOLF2_A53T	PD	gPD_aSyn	35172	54.3424	4368	75	PASS
sc-iPS-10XSeq	HET_UNT_CACACAACAGATCGGA	KOLF2_A53T	PD	gPD_aSyn	25315	59.6124	3901	76	PASS
sc-iPS-10XSeq	HET_UNT_CACACAAGTAGAGGAA	KOLF2_A53T	PD	gPD_aSyn	43967	61.2721	4752	80	PASS
sc-iPS-10XSeq	HET_UNT_CACACAAGTAGGGACT	KOLF2_A53T	PD	gPD_aSyn	33231	57.7388	3967	77	PASS
sc-iPS-10XSeq	HET_UNT_CACACAAGTCGCCATG	KOLF2_A53T	PD	gPD_aSyn	24861	61.4079	3879	74	PASS
sc-iPS-10XSeq	HET_UNT_CACACAAGTTACGGAG	KOLF2_A53T	PD	gPD_aSyn	21503	63.5169	3170	71	PASS
sc-iPS-10XSeq	HET_UNT_CACACAATCGTAGGTT	KOLF2_A53T	PD	gPD_aSyn	38317	61.3818	4341	80	PASS
sc-iPS-10XSeq	HET_UNT_CACACCTAGCCACGCT	KOLF2_A53T	PD	gPD_aSyn	8586	84.317	1532	73	PASS
sc-iPS-10XSeq	HET_UNT_CACACCTAGTAGGTGC	KOLF2_A53T	PD	gPD_aSyn	30816	49.2371	4281	78	FAIL
sc-iPS-10XSeq	HET_UNT_CACACCTCACCAGGTC	KOLF2_A53T	PD	gPD_aSyn	722	28.6849	265	24	FAIL
sc-iPS-10XSeq	HET_UNT_CACACCTTCCGAACGC	KOLF2_A53T	PD	gPD_aSyn	26250	59.9219	3665	76	PASS
sc-iPS-10XSeq	HET_UNT_CACACTCAGCAGCCTC	KOLF2_A53T	PD	gPD_aSyn	21519	48.3378	3281	72	FAIL
sc-iPS-10XSeq	HET_UNT_CACACTCCAGGAATGC	KOLF2_A53T	PD	gPD_aSyn	10904	53.3908	2126	65	PASS
sc-iPS-10XSeq	HET_UNT_CACACTCGTCTGATTG	KOLF2_A53T	PD	gPD_aSyn	9631	48.2322	2249	63	FAIL
sc-iPS-10XSeq	HET_UNT_CACACTCGTTCCATGA	KOLF2_A53T	PD	gPD_aSyn	19601	52.0722	3581	75	PASS
sc-iPS-10XSeq	HET_UNT_CACAGGCAGATATACG	KOLF2_A53T	PD	gPD_aSyn	48129	63.9486	4038	77	PASS
sc-iPS-10XSeq	HET_UNT_CACAGGCAGTCCCACG	KOLF2_A53T	PD	gPD_aSyn	27407	64.2618	3421	75	PASS
sc-iPS-10XSeq	HET_UNT_CACAGGCCAAAGGCGT	KOLF2_A53T	PD	gPD_aSyn	1769	81.9741	423	61	FAIL
sc-iPS-10XSeq	HET_UNT_CACAGGCCACGCCAGT	KOLF2_A53T	PD	gPD_aSyn	20478	59.4116	2961	76	PASS
sc-iPS-10XSeq	HET_UNT_CACAGGCCAGACAAGC	KOLF2_A53T	PD	gPD_aSyn	27995	59.4248	3535	76	PASS
sc-iPS-10XSeq	HET_UNT_CACAGGCGTAGGGACT	KOLF2_A53T	PD	gPD_aSyn	45795	60.9706	4739	80	PASS
sc-iPS-10XSeq	HET_UNT_CACAGGCGTCATACTG	KOLF2_A53T	PD	gPD_aSyn	21715	63.2187	3319	75	PASS
sc-iPS-10XSeq	HET_UNT_CACAGGCGTCCTAGCG	KOLF2_A53T	PD	gPD_aSyn	26686	59.197	3750	77	PASS
sc-iPS-10XSeq	HET_UNT_CACAGGCTCGGATGTT	KOLF2_A53T	PD	gPD_aSyn	11567	54.1881	2132	70	PASS
sc-iPS-10XSeq	HET_UNT_CACAGGCTCTGCAAGT	KOLF2_A53T	PD	gPD_aSyn	6552	81.6856	1275	71	PASS
sc-iPS-10XSeq	HET_UNT_CACAGTAAGATGGCGT	KOLF2_A53T	PD	gPD_aSyn	6781	65.0456	1144	70	PASS
sc-iPS-10XSeq	HET_UNT_CACAGTAAGCGATCCC	KOLF2_A53T	PD	gPD_aSyn	36840	62.4132	4194	79	PASS
sc-iPS-10XSeq	HET_UNT_CACAGTAAGTTTAGGA	KOLF2_A53T	PD	gPD_aSyn	22219	50.3193	3377	77	PASS
sc-iPS-10XSeq	HET_UNT_CACAGTACAAACGCGA	KOLF2_A53T	PD	gPD_aSyn	24948	57.5011	3095	76	PASS
sc-iPS-10XSeq	HET_UNT_CACAGTACACAGGCCT	KOLF2_A53T	PD	gPD_aSyn	24998	65.8154	3259	76	PASS
sc-iPS-10XSeq	HET_UNT_CACAGTACACCAACCG	KOLF2_A53T	PD	gPD_aSyn	24800	67.0035	3406	79	PASS
sc-iPS-10XSeq	HET_UNT_CACAGTACACGTAAGG	KOLF2_A53T	PD	gPD_aSyn	16661	49.8385	2884	75	FAIL
sc-iPS-10XSeq	HET_UNT_CACAGTACATGCCACG	KOLF2_A53T	PD	gPD_aSyn	4797	79.9367	1000	70	PASS
sc-iPS-10XSeq	HET_UNT_CACAGTAGTATATCCG	KOLF2_A53T	PD	gPD_aSyn	25901	49.8077	3766	76	FAIL
sc-iPS-10XSeq	HET_UNT_CACAGTAGTTCAGACT	KOLF2_A53T	PD	gPD_aSyn	18132	52.5093	2784	77	PASS
sc-iPS-10XSeq	HET_UNT_CACAGTAGTTCGCGAC	KOLF2_A53T	PD	gPD_aSyn	23969	56.9551	3735	78	PASS
sc-iPS-10XSeq	HET_UNT_CACAGTATCCAAAGTC	KOLF2_A53T	PD	gPD_aSyn	30659	55.5749	4413	80	PASS
sc-iPS-10XSeq	HET_UNT_CACAGTATCGTCTGCT	KOLF2_A53T	PD	gPD_aSyn	2610	83.6003	576	68	FAIL
sc-iPS-10XSeq	HET_UNT_CACAGTATCTACTCAT	KOLF2_A53T	PD	gPD_aSyn	17986	47.1813	2822	73	FAIL
sc-iPS-10XSeq	HET_UNT_CACAGTATCTGAGGGA	KOLF2_A53T	PD	gPD_aSyn	59944	58.9959	5458	79	PASS
sc-iPS-10XSeq	HET_UNT_CACATAGAGATATGGT	KOLF2_A53T	PD	gPD_aSyn	17224	51.8701	2887	74	PASS
sc-iPS-10XSeq	HET_UNT_CACATAGAGGACAGCT	KOLF2_A53T	PD	gPD_aSyn	26370	55.714	3574	79	PASS
sc-iPS-10XSeq	HET_UNT_CACATAGCAATCGGTT	KOLF2_A53T	PD	gPD_aSyn	19278	53.7321	2867	76	PASS
sc-iPS-10XSeq	HET_UNT_CACATAGCAGACAAGC	KOLF2_A53T	PD	gPD_aSyn	21735	57.5823	3057	76	PASS
sc-iPS-10XSeq	HET_UNT_CACATAGTCGGACAAG	KOLF2_A53T	PD	gPD_aSyn	30422	63.275	3327	75	PASS
sc-iPS-10XSeq	HET_UNT_CACATTTAGATGCCAG	KOLF2_A53T	PD	gPD_aSyn	27005	66.3905	3749	79	PASS
sc-iPS-10XSeq	HET_UNT_CACATTTAGCTGCAAG	KOLF2_A53T	PD	gPD_aSyn	16654	56.0797	2653	76	PASS
sc-iPS-10XSeq	HET_UNT_CACATTTAGGAATTAC	KOLF2_A53T	PD	gPD_aSyn	46699	58.322	5093	80	PASS
sc-iPS-10XSeq	HET_UNT_CACATTTCACCGGAAA	KOLF2_A53T	PD	gPD_aSyn	35446	61.1338	3632	77	PASS
sc-iPS-10XSeq	HET_UNT_CACATTTCATCGGTTA	KOLF2_A53T	PD	gPD_aSyn	23651	52.8467	3345	73	PASS
sc-iPS-10XSeq	HET_UNT_CACATTTGTATGCTTG	KOLF2_A53T	PD	gPD_aSyn	19500	41.477	3705	79	FAIL
sc-iPS-10XSeq	HET_UNT_CACATTTGTCAGATAA	KOLF2_A53T	PD	gPD_aSyn	11512	45.4894	2286	69	FAIL
sc-iPS-10XSeq	HET_UNT_CACATTTGTCATTAGC	KOLF2_A53T	PD	gPD_aSyn	43710	51.9973	5084	81	PASS
sc-iPS-10XSeq	HET_UNT_CACATTTTCACGACTA	KOLF2_A53T	PD	gPD_aSyn	2290	81.932	642	62	FAIL
sc-iPS-10XSeq	HET_UNT_CACATTTTCTTAACCT	KOLF2_A53T	PD	gPD_aSyn	33290	51.7319	3954	78	PASS
sc-iPS-10XSeq	HET_UNT_CACCACTAGGAATGGA	KOLF2_A53T	PD	gPD_aSyn	1640	81.7955	443	65	FAIL
sc-iPS-10XSeq	HET_UNT_CACCACTAGGGCATGT	KOLF2_A53T	PD	gPD_aSyn	16702	46.6588	2938	72	FAIL
sc-iPS-10XSeq	HET_UNT_CACCACTAGTCCGTAT	KOLF2_A53T	PD	gPD_aSyn	75111	68.4046	5880	78	PASS
sc-iPS-10XSeq	HET_UNT_CACCACTAGTTCGCGC	KOLF2_A53T	PD	gPD_aSyn	4510	83.6579	922	71	FAIL
sc-iPS-10XSeq	HET_UNT_CACCACTGTCCTCTTG	KOLF2_A53T	PD	gPD_aSyn	6566	40.5709	1547	66	FAIL
sc-iPS-10XSeq	HET_UNT_CACCACTGTCGATTGT	KOLF2_A53T	PD	gPD_aSyn	42360	56.8179	5350	78	PASS
sc-iPS-10XSeq	HET_UNT_CACCACTGTTACAGAA	KOLF2_A53T	PD	gPD_aSyn	3057	34.8813	855	56	FAIL
sc-iPS-10XSeq	HET_UNT_CACCACTGTTGAGGTG	KOLF2_A53T	PD	gPD_aSyn	28570	55.0694	3993	78	PASS
sc-iPS-10XSeq	HET_UNT_CACCACTTCTATCGCC	KOLF2_A53T	PD	gPD_aSyn	28543	62.8756	3588	78	PASS
sc-iPS-10XSeq	HET_UNT_CACCAGGAGAGATGAG	KOLF2_A53T	PD	gPD_aSyn	13828	57.0839	2400	72	PASS
sc-iPS-10XSeq	HET_UNT_CACCAGGCAGTCAGAG	KOLF2_A53T	PD	gPD_aSyn	17921	59.5818	2877	77	PASS
sc-iPS-10XSeq	HET_UNT_CACCAGGGTATATCCG	KOLF2_A53T	PD	gPD_aSyn	19945	54.6274	3287	71	PASS
sc-iPS-10XSeq	HET_UNT_CACCAGGGTCCTGCTT	KOLF2_A53T	PD	gPD_aSyn	1886	20.1195	429	22	FAIL
sc-iPS-10XSeq	HET_UNT_CACCAGGGTGAGCGAT	KOLF2_A53T	PD	gPD_aSyn	35222	66.4491	3807	81	PASS
sc-iPS-10XSeq	HET_UNT_CACCAGGGTGTGTGCC	KOLF2_A53T	PD	gPD_aSyn	38105	58.5124	5362	77	PASS
sc-iPS-10XSeq	HET_UNT_CACCAGGGTTAGATGA	KOLF2_A53T	PD	gPD_aSyn	25793	57.1185	3435	79	PASS
sc-iPS-10XSeq	HET_UNT_CACCAGGGTTCACCTC	KOLF2_A53T	PD	gPD_aSyn	49521	65.3639	4902	82	PASS
sc-iPS-10XSeq	HET_UNT_CACCAGGTCTGTACGA	KOLF2_A53T	PD	gPD_aSyn	1866	41.3472	532	24	FAIL
sc-iPS-10XSeq	HET_UNT_CACCTTGAGCTACCTA	KOLF2_A53T	PD	gPD_aSyn	20159	51.2769	3465	74	PASS
sc-iPS-10XSeq	HET_UNT_CACCTTGAGGTGATAT	KOLF2_A53T	PD	gPD_aSyn	27864	55.4828	4378	77	PASS
sc-iPS-10XSeq	HET_UNT_CACCTTGCACTAGTAC	KOLF2_A53T	PD	gPD_aSyn	68024	56.4819	6505	82	PASS
sc-iPS-10XSeq	HET_UNT_CACCTTGTCCGAAGAG	KOLF2_A53T	PD	gPD_aSyn	30246	69.5886	3822	78	PASS
sc-iPS-10XSeq	HET_UNT_CACTCCAAGATGGGTC	KOLF2_A53T	PD	gPD_aSyn	1397	81.9355	450	52	FAIL
sc-iPS-10XSeq	HET_UNT_CACTCCAAGCCGGTAA	KOLF2_A53T	PD	gPD_aSyn	5608	43.2216	1307	66	FAIL
sc-iPS-10XSeq	HET_UNT_CACTCCAAGGTACTCT	KOLF2_A53T	PD	gPD_aSyn	42217	62.0163	4274	79	PASS
sc-iPS-10XSeq	HET_UNT_CACTCCACAATAGAGT	KOLF2_A53T	PD	gPD_aSyn	31620	52.6202	4175	79	PASS
sc-iPS-10XSeq	HET_UNT_CACTCCACAATGGAAT	KOLF2_A53T	PD	gPD_aSyn	20813	51.2295	3233	74	PASS
sc-iPS-10XSeq	HET_UNT_CACTCCACACAGCGTC	KOLF2_A53T	PD	gPD_aSyn	15405	58.1694	2571	74	PASS
sc-iPS-10XSeq	HET_UNT_CACTCCACATCTGGTA	KOLF2_A53T	PD	gPD_aSyn	50982	63.8536	5621	80	PASS
sc-iPS-10XSeq	HET_UNT_CACTCCACATGGTTGT	KOLF2_A53T	PD	gPD_aSyn	1183	15.2272	294	12	FAIL
sc-iPS-10XSeq	HET_UNT_CACTCCAGTAATTGGA	KOLF2_A53T	PD	gPD_aSyn	21706	61.3476	2826	74	PASS
sc-iPS-10XSeq	HET_UNT_CACTCCAGTCTAGAGG	KOLF2_A53T	PD	gPD_aSyn	16536	49.4823	3371	79	FAIL
sc-iPS-10XSeq	HET_UNT_CACTCCATCATGCAAC	KOLF2_A53T	PD	gPD_aSyn	8526	37.2575	2045	68	FAIL
sc-iPS-10XSeq	HET_UNT_CACTCCATCCGCTGTT	KOLF2_A53T	PD	gPD_aSyn	14036	54.3252	2638	72	PASS
sc-iPS-10XSeq	HET_UNT_CACTCCATCTGCTGCT	KOLF2_A53T	PD	gPD_aSyn	11218	46.8217	2181	75	FAIL
sc-iPS-10XSeq	HET_UNT_CAGAATCAGATCCTGT	KOLF2_A53T	PD	gPD_aSyn	13453	49.7357	2289	76	FAIL
sc-iPS-10XSeq	HET_UNT_CAGAATCCAAGGACTG	KOLF2_A53T	PD	gPD_aSyn	237	8.88306	94	4	FAIL
sc-iPS-10XSeq	HET_UNT_CAGAATCCATCTGGTA	KOLF2_A53T	PD	gPD_aSyn	29741	55.6791	3863	77	PASS
sc-iPS-10XSeq	HET_UNT_CAGAATCCATGGAATA	KOLF2_A53T	PD	gPD_aSyn	21189	45.7152	3326	76	FAIL
sc-iPS-10XSeq	HET_UNT_CAGAATCGTCAAAGCG	KOLF2_A53T	PD	gPD_aSyn	2346	82.0567	636	67	FAIL
sc-iPS-10XSeq	HET_UNT_CAGAATCGTCGAACAG	KOLF2_A53T	PD	gPD_aSyn	35233	63.5929	3660	76	PASS
sc-iPS-10XSeq	HET_UNT_CAGAATCTCCTAAGTG	KOLF2_A53T	PD	gPD_aSyn	19349	63.2176	3042	75	PASS
sc-iPS-10XSeq	HET_UNT_CAGAATCTCTAGAGTC	KOLF2_A53T	PD	gPD_aSyn	7506	80.0213	1694	73	PASS
sc-iPS-10XSeq	HET_UNT_CAGAGAGCACCGTTGG	KOLF2_A53T	PD	gPD_aSyn	9052	56.1121	1917	74	PASS
sc-iPS-10XSeq	HET_UNT_CAGAGAGTCCGCGGTA	KOLF2_A53T	PD	gPD_aSyn	34634	60.1076	4958	79	PASS
sc-iPS-10XSeq	HET_UNT_CAGAGAGTCCTTGCCA	KOLF2_A53T	PD	gPD_aSyn	19172	56.598	3407	71	PASS
sc-iPS-10XSeq	HET_UNT_CAGAGAGTCGCCCTTA	KOLF2_A53T	PD	gPD_aSyn	31437	55.4758	4183	77	PASS
sc-iPS-10XSeq	HET_UNT_CAGAGAGTCGGCTTGG	KOLF2_A53T	PD	gPD_aSyn	25160	66.5661	3276	76	PASS
sc-iPS-10XSeq	HET_UNT_CAGATCACAGGTTTCA	KOLF2_A53T	PD	gPD_aSyn	7194	40.3953	1254	71	FAIL
sc-iPS-10XSeq	HET_UNT_CAGATCAGTCGGCTCA	KOLF2_A53T	PD	gPD_aSyn	8737	45.2577	1920	69	FAIL
sc-iPS-10XSeq	HET_UNT_CAGATCAGTGGCAAAC	KOLF2_A53T	PD	gPD_aSyn	34537	64.5769	4216	78	PASS
sc-iPS-10XSeq	HET_UNT_CAGATCATCTGTGCAA	KOLF2_A53T	PD	gPD_aSyn	15565	62.0565	2568	74	PASS
sc-iPS-10XSeq	HET_UNT_CAGATCATCTTGACGA	KOLF2_A53T	PD	gPD_aSyn	46288	63.8931	4481	80	PASS
sc-iPS-10XSeq	HET_UNT_CAGATCATCTTGAGAC	KOLF2_A53T	PD	gPD_aSyn	19626	55.0921	2539	73	PASS
sc-iPS-10XSeq	HET_UNT_CAGCAGCAGGATATAC	KOLF2_A53T	PD	gPD_aSyn	13305	56.6026	2592	70	PASS
sc-iPS-10XSeq	HET_UNT_CAGCAGCCAACCGCCA	KOLF2_A53T	PD	gPD_aSyn	10722	83.2518	1458	73	PASS
sc-iPS-10XSeq	HET_UNT_CAGCAGCCATAGACTC	KOLF2_A53T	PD	gPD_aSyn	69055	56.2296	6188	81	PASS
sc-iPS-10XSeq	HET_UNT_CAGCAGCGTCTTCTCG	KOLF2_A53T	PD	gPD_aSyn	5841	83.3833	1230	71	PASS
sc-iPS-10XSeq	HET_UNT_CAGCAGCTCATTTGGG	KOLF2_A53T	PD	gPD_aSyn	41442	68.8394	4284	80	PASS
sc-iPS-10XSeq	HET_UNT_CAGCAGCTCGTCCGTT	KOLF2_A53T	PD	gPD_aSyn	50091	61.6035	4950	81	PASS
sc-iPS-10XSeq	HET_UNT_CAGCAGCTCTTGTACT	KOLF2_A53T	PD	gPD_aSyn	51089	65.0045	5187	83	PASS
sc-iPS-10XSeq	HET_UNT_CAGCATACAAGTCTGT	KOLF2_A53T	PD	gPD_aSyn	85584	68.3622	5509	80	PASS
sc-iPS-10XSeq	HET_UNT_CAGCATACACATAACC	KOLF2_A53T	PD	gPD_aSyn	48042	54.6273	5592	80	PASS
sc-iPS-10XSeq	HET_UNT_CAGCATACATGCTGGC	KOLF2_A53T	PD	gPD_aSyn	17153	56.93	2817	74	PASS
sc-iPS-10XSeq	HET_UNT_CAGCATATCCAGGGCT	KOLF2_A53T	PD	gPD_aSyn	2461	81.7608	668	69	FAIL
sc-iPS-10XSeq	HET_UNT_CAGCCGAAGGCCCGTT	KOLF2_A53T	PD	gPD_aSyn	34913	60.0912	4727	79	PASS
sc-iPS-10XSeq	HET_UNT_CAGCCGAAGTGGTCCC	KOLF2_A53T	PD	gPD_aSyn	710	13.4063	286	27	FAIL
sc-iPS-10XSeq	HET_UNT_CAGCCGAAGTTGTCGT	KOLF2_A53T	PD	gPD_aSyn	14574	55.1878	2601	76	PASS
sc-iPS-10XSeq	HET_UNT_CAGCCGACACAGACAG	KOLF2_A53T	PD	gPD_aSyn	49626	66.0737	4882	81	PASS
sc-iPS-10XSeq	HET_UNT_CAGCCGACATGTCCTC	KOLF2_A53T	PD	gPD_aSyn	104894	75.054	7427	82	FAIL
sc-iPS-10XSeq	HET_UNT_CAGCCGAGTTCATGGT	KOLF2_A53T	PD	gPD_aSyn	18125	55.5436	3134	73	PASS
sc-iPS-10XSeq	HET_UNT_CAGCCGATCAGCAACT	KOLF2_A53T	PD	gPD_aSyn	875	52.3639	316	27	FAIL
sc-iPS-10XSeq	HET_UNT_CAGCCGATCGTACGGC	KOLF2_A53T	PD	gPD_aSyn	3349	84.2516	852	69	FAIL
sc-iPS-10XSeq	HET_UNT_CAGCGACAGAAGGTGA	KOLF2_A53T	PD	gPD_aSyn	2484	85.3022	516	65	FAIL
sc-iPS-10XSeq	HET_UNT_CAGCGACAGAGCCCAA	KOLF2_A53T	PD	gPD_aSyn	8375	37.5443	2143	69	FAIL
sc-iPS-10XSeq	HET_UNT_CAGCGACAGATCCGAG	KOLF2_A53T	PD	gPD_aSyn	32172	67.7006	3555	76	PASS
sc-iPS-10XSeq	HET_UNT_CAGCGACAGGCGATAC	KOLF2_A53T	PD	gPD_aSyn	1714	80.583	519	54	FAIL
sc-iPS-10XSeq	HET_UNT_CAGCGACAGGGTCGAT	KOLF2_A53T	PD	gPD_aSyn	71030	67.8363	5787	86	PASS
sc-iPS-10XSeq	HET_UNT_CAGCGACAGTAGATGT	KOLF2_A53T	PD	gPD_aSyn	29104	63.1296	3421	76	PASS
sc-iPS-10XSeq	HET_UNT_CAGCGACAGTCTTGCA	KOLF2_A53T	PD	gPD_aSyn	30424	59.6152	4124	84	PASS
sc-iPS-10XSeq	HET_UNT_CAGCGACCAACGCACC	KOLF2_A53T	PD	gPD_aSyn	50468	64.458	4903	75	PASS
sc-iPS-10XSeq	HET_UNT_CAGCGACGTAGATTAG	KOLF2_A53T	PD	gPD_aSyn	9113	48.4039	1884	75	FAIL
sc-iPS-10XSeq	HET_UNT_CAGCGACGTATGAAAC	KOLF2_A53T	PD	gPD_aSyn	37236	62.0879	4059	76	PASS
sc-iPS-10XSeq	HET_UNT_CAGCGACGTCTACCTC	KOLF2_A53T	PD	gPD_aSyn	52953	70.3498	5187	80	PASS
sc-iPS-10XSeq	HET_UNT_CAGCGACGTTCTGAAC	KOLF2_A53T	PD	gPD_aSyn	24874	61.3068	3517	76	PASS
sc-iPS-10XSeq	HET_UNT_CAGCGACGTTGACGTT	KOLF2_A53T	PD	gPD_aSyn	19124	57.2489	3021	76	PASS
sc-iPS-10XSeq	HET_UNT_CAGCGACTCACGATGT	KOLF2_A53T	PD	gPD_aSyn	3537	81.5165	906	32	FAIL
sc-iPS-10XSeq	HET_UNT_CAGCGACTCAGAGGTG	KOLF2_A53T	PD	gPD_aSyn	14021	51.3947	2468	76	PASS
sc-iPS-10XSeq	HET_UNT_CAGCGACTCATAACCG	KOLF2_A53T	PD	gPD_aSyn	43451	66.448	4854	80	PASS
sc-iPS-10XSeq	HET_UNT_CAGCGACTCGTGACAT	KOLF2_A53T	PD	gPD_aSyn	7591	39.0886	1882	64	FAIL
sc-iPS-10XSeq	HET_UNT_CAGCGACTCTAACTTC	KOLF2_A53T	PD	gPD_aSyn	32659	60.6267	4191	76	PASS
sc-iPS-10XSeq	HET_UNT_CAGCGACTCTTTACGT	KOLF2_A53T	PD	gPD_aSyn	12854	42.9698	2460	73	FAIL
sc-iPS-10XSeq	HET_UNT_CAGCTAAAGCAATATG	KOLF2_A53T	PD	gPD_aSyn	5964	35.6294	1492	65	FAIL
sc-iPS-10XSeq	HET_UNT_CAGCTAAAGCAGCCTC	KOLF2_A53T	PD	gPD_aSyn	5927	82.6523	1238	74	PASS
sc-iPS-10XSeq	HET_UNT_CAGCTAAAGCTAGTCT	KOLF2_A53T	PD	gPD_aSyn	3694	26.8342	1028	33	FAIL
sc-iPS-10XSeq	HET_UNT_CAGCTAAAGGGTGTGT	KOLF2_A53T	PD	gPD_aSyn	264	6.43118	124	10	FAIL
sc-iPS-10XSeq	HET_UNT_CAGCTAAAGGTCGGAT	KOLF2_A53T	PD	gPD_aSyn	29319	57.4117	4392	80	PASS
sc-iPS-10XSeq	HET_UNT_CAGCTAACAATGGATA	KOLF2_A53T	PD	gPD_aSyn	2249	82.9277	518	69	FAIL
sc-iPS-10XSeq	HET_UNT_CAGCTAACACAGCGTC	KOLF2_A53T	PD	gPD_aSyn	62277	64.5665	4976	76	PASS
sc-iPS-10XSeq	HET_UNT_CAGCTAACATGAAGTA	KOLF2_A53T	PD	gPD_aSyn	20921	54.9873	2977	75	PASS
sc-iPS-10XSeq	HET_UNT_CAGCTAAGTAATTGGA	KOLF2_A53T	PD	gPD_aSyn	1538	15.9909	358	6	FAIL
sc-iPS-10XSeq	HET_UNT_CAGCTAAGTCCGAAGA	KOLF2_A53T	PD	gPD_aSyn	21347	50.1492	3601	80	PASS
sc-iPS-10XSeq	HET_UNT_CAGCTAAGTCTCCATC	KOLF2_A53T	PD	gPD_aSyn	37792	60.4266	3842	78	PASS
sc-iPS-10XSeq	HET_UNT_CAGCTAATCAACGAAA	KOLF2_A53T	PD	gPD_aSyn	42896	57.9276	4663	79	PASS
sc-iPS-10XSeq	HET_UNT_CAGCTAATCCTAAGTG	KOLF2_A53T	PD	gPD_aSyn	19689	56.2495	3052	74	PASS
sc-iPS-10XSeq	HET_UNT_CAGCTAATCTATGTGG	KOLF2_A53T	PD	gPD_aSyn	33602	54.2318	4173	75	PASS
sc-iPS-10XSeq	HET_UNT_CAGCTGGAGAACTGTA	KOLF2_A53T	PD	gPD_aSyn	34222	60.5121	4098	77	PASS
sc-iPS-10XSeq	HET_UNT_CAGCTGGAGAGAACAG	KOLF2_A53T	PD	gPD_aSyn	5099	84.701	999	72	FAIL
sc-iPS-10XSeq	HET_UNT_CAGCTGGAGCCTTGAT	KOLF2_A53T	PD	gPD_aSyn	26906	59.1614	3432	75	PASS
sc-iPS-10XSeq	HET_UNT_CAGCTGGAGGCTCATT	KOLF2_A53T	PD	gPD_aSyn	778	11.0214	301	14	FAIL
sc-iPS-10XSeq	HET_UNT_CAGCTGGAGGTGCACA	KOLF2_A53T	PD	gPD_aSyn	38175	61.9081	4525	77	PASS
sc-iPS-10XSeq	HET_UNT_CAGCTGGAGTATTGGA	KOLF2_A53T	PD	gPD_aSyn	23539	64.0534	3463	74	PASS
sc-iPS-10XSeq	HET_UNT_CAGCTGGCACAGAGGT	KOLF2_A53T	PD	gPD_aSyn	5783	84.1531	1178	71	PASS
sc-iPS-10XSeq	HET_UNT_CAGCTGGCAGAGTGTG	KOLF2_A53T	PD	gPD_aSyn	58502	66.429	5040	78	PASS
sc-iPS-10XSeq	HET_UNT_CAGCTGGGTCGCATCG	KOLF2_A53T	PD	gPD_aSyn	12499	43.0866	2654	63	FAIL
sc-iPS-10XSeq	HET_UNT_CAGCTGGTCCCACTTG	KOLF2_A53T	PD	gPD_aSyn	3588	85.612	755	71	FAIL
sc-iPS-10XSeq	HET_UNT_CAGCTGGTCGTTACAG	KOLF2_A53T	PD	gPD_aSyn	26388	59.8612	3798	80	PASS
sc-iPS-10XSeq	HET_UNT_CAGGTGCAGATCGGGT	KOLF2_A53T	PD	gPD_aSyn	21221	58.9243	3495	78	PASS
sc-iPS-10XSeq	HET_UNT_CAGGTGCAGGCCATAG	KOLF2_A53T	PD	gPD_aSyn	11481	47.0726	2478	67	FAIL
sc-iPS-10XSeq	HET_UNT_CAGGTGCGTGCAGTAG	KOLF2_A53T	PD	gPD_aSyn	29627	57.1409	3834	82	PASS
sc-iPS-10XSeq	HET_UNT_CAGGTGCTCAGTTCGA	KOLF2_A53T	PD	gPD_aSyn	11213	83.8104	1671	72	PASS
sc-iPS-10XSeq	HET_UNT_CAGGTGCTCGGAAATA	KOLF2_A53T	PD	gPD_aSyn	25185	64.7696	3684	74	PASS
sc-iPS-10XSeq	HET_UNT_CAGGTGCTCTATCCTA	KOLF2_A53T	PD	gPD_aSyn	6387	48.6814	1649	68	FAIL
sc-iPS-10XSeq	HET_UNT_CAGGTGCTCTGTCAAG	KOLF2_A53T	PD	gPD_aSyn	9146	48.5508	2121	56	FAIL
sc-iPS-10XSeq	HET_UNT_CAGTAACAGGTCGGAT	KOLF2_A53T	PD	gPD_aSyn	39174	47.9058	5509	79	FAIL
sc-iPS-10XSeq	HET_UNT_CAGTAACAGTGCGTGA	KOLF2_A53T	PD	gPD_aSyn	9151	35.009	2012	49	FAIL
sc-iPS-10XSeq	HET_UNT_CAGTAACCAGACGCCT	KOLF2_A53T	PD	gPD_aSyn	30979	60.5437	3867	73	PASS
sc-iPS-10XSeq	HET_UNT_CAGTAACCAGCCAGAA	KOLF2_A53T	PD	gPD_aSyn	3772	83.4513	755	71	FAIL
sc-iPS-10XSeq	HET_UNT_CAGTAACCAGTCTTCC	KOLF2_A53T	PD	gPD_aSyn	24765	58.048	3455	80	PASS
sc-iPS-10XSeq	HET_UNT_CAGTAACGTAGGCATG	KOLF2_A53T	PD	gPD_aSyn	62200	59.8261	5390	78	PASS
sc-iPS-10XSeq	HET_UNT_CAGTCCTAGAAACGCC	KOLF2_A53T	PD	gPD_aSyn	18139	53.4443	2756	76	PASS
sc-iPS-10XSeq	HET_UNT_CAGTCCTAGCAGACTG	KOLF2_A53T	PD	gPD_aSyn	40347	56.1396	5331	80	PASS
sc-iPS-10XSeq	HET_UNT_CAGTCCTCAAACCTAC	KOLF2_A53T	PD	gPD_aSyn	29329	49.1776	4025	81	FAIL
sc-iPS-10XSeq	HET_UNT_CAGTCCTGTTGCCTCT	KOLF2_A53T	PD	gPD_aSyn	26126	57.0014	3513	77	PASS
sc-iPS-10XSeq	HET_UNT_CAGTCCTGTTGCGTTA	KOLF2_A53T	PD	gPD_aSyn	1960	82.2148	68	11	FAIL
sc-iPS-10XSeq	HET_UNT_CAGTCCTTCCGTCAAA	KOLF2_A53T	PD	gPD_aSyn	73723	57.3894	6368	80	PASS
sc-iPS-10XSeq	HET_UNT_CATATGGCAGGGCATA	KOLF2_A53T	PD	gPD_aSyn	29211	63.1262	3762	77	PASS
sc-iPS-10XSeq	HET_UNT_CATATGGGTAGCGTAG	KOLF2_A53T	PD	gPD_aSyn	21106	56.0183	3219	76	PASS
sc-iPS-10XSeq	HET_UNT_CATATGGGTATGAAAC	KOLF2_A53T	PD	gPD_aSyn	31320	46.3081	4840	78	FAIL
sc-iPS-10XSeq	HET_UNT_CATATGGTCCCTAACC	KOLF2_A53T	PD	gPD_aSyn	23276	58.8253	3350	71	PASS
sc-iPS-10XSeq	HET_UNT_CATATGGTCGAATGGG	KOLF2_A53T	PD	gPD_aSyn	11476	50.5484	2149	72	PASS
sc-iPS-10XSeq	HET_UNT_CATATGGTCTACGAGT	KOLF2_A53T	PD	gPD_aSyn	52503	66.1639	4536	76	PASS
sc-iPS-10XSeq	HET_UNT_CATATTCAGACTCGGA	KOLF2_A53T	PD	gPD_aSyn	19659	65.7866	2789	75	PASS
sc-iPS-10XSeq	HET_UNT_CATATTCAGCCCAACC	KOLF2_A53T	PD	gPD_aSyn	1458	84.7674	66	11	FAIL
sc-iPS-10XSeq	HET_UNT_CATATTCAGTATTGGA	KOLF2_A53T	PD	gPD_aSyn	1711	78.7029	561	48	FAIL
sc-iPS-10XSeq	HET_UNT_CATATTCAGTTACGGG	KOLF2_A53T	PD	gPD_aSyn	42836	64.2094	4402	77	PASS
sc-iPS-10XSeq	HET_UNT_CATATTCCAAGGACAC	KOLF2_A53T	PD	gPD_aSyn	35369	55.1048	4213	77	PASS
sc-iPS-10XSeq	HET_UNT_CATATTCCAGCTGTTA	KOLF2_A53T	PD	gPD_aSyn	19424	48.8703	3343	73	FAIL
sc-iPS-10XSeq	HET_UNT_CATATTCCATTACGAC	KOLF2_A53T	PD	gPD_aSyn	57215	69.8852	4952	76	PASS
sc-iPS-10XSeq	HET_UNT_CATATTCTCCGTACAA	KOLF2_A53T	PD	gPD_aSyn	17476	49.6802	2736	78	FAIL
sc-iPS-10XSeq	HET_UNT_CATATTCTCTGGTATG	KOLF2_A53T	PD	gPD_aSyn	7287	34.1136	1656	44	FAIL
sc-iPS-10XSeq	HET_UNT_CATCAAGAGCGAAGGG	KOLF2_A53T	PD	gPD_aSyn	16124	50.0481	3148	75	PASS
sc-iPS-10XSeq	HET_UNT_CATCAAGAGGAGTACC	KOLF2_A53T	PD	gPD_aSyn	15338	50.5054	2702	73	PASS
sc-iPS-10XSeq	HET_UNT_CATCAAGAGGAGTCTG	KOLF2_A53T	PD	gPD_aSyn	14352	53.1693	2926	77	PASS
sc-iPS-10XSeq	HET_UNT_CATCAAGCAACGCACC	KOLF2_A53T	PD	gPD_aSyn	4164	76.9259	1147	57	FAIL
sc-iPS-10XSeq	HET_UNT_CATCAAGCAGCCTTTC	KOLF2_A53T	PD	gPD_aSyn	14116	50.6367	2326	65	PASS
sc-iPS-10XSeq	HET_UNT_CATCAAGCATTACGAC	KOLF2_A53T	PD	gPD_aSyn	10952	49.1959	2280	72	FAIL
sc-iPS-10XSeq	HET_UNT_CATCAAGGTTAGATGA	KOLF2_A53T	PD	gPD_aSyn	9605	48.1478	2006	74	FAIL
sc-iPS-10XSeq	HET_UNT_CATCAAGTCAAACCAC	KOLF2_A53T	PD	gPD_aSyn	32734	58.799	4076	76	PASS
sc-iPS-10XSeq	HET_UNT_CATCAAGTCCCTTGCA	KOLF2_A53T	PD	gPD_aSyn	10269	34.542	2279	57	FAIL
sc-iPS-10XSeq	HET_UNT_CATCAAGTCGCCCTTA	KOLF2_A53T	PD	gPD_aSyn	21578	55.7082	3306	76	PASS
sc-iPS-10XSeq	HET_UNT_CATCAGAAGCTGAAAT	KOLF2_A53T	PD	gPD_aSyn	2139	83.9812	565	56	FAIL
sc-iPS-10XSeq	HET_UNT_CATCAGATCACTATTC	KOLF2_A53T	PD	gPD_aSyn	23064	53.5513	3519	76	PASS
sc-iPS-10XSeq	HET_UNT_CATCAGATCCAGATCA	KOLF2_A53T	PD	gPD_aSyn	42095	64.8913	4403	80	PASS
sc-iPS-10XSeq	HET_UNT_CATCAGATCGCCTGTT	KOLF2_A53T	PD	gPD_aSyn	31684	63.8031	3703	79	PASS
sc-iPS-10XSeq	HET_UNT_CATCCACAGATGTAAC	KOLF2_A53T	PD	gPD_aSyn	19373	52.9331	2664	73	PASS
sc-iPS-10XSeq	HET_UNT_CATCCACAGCTGGAAC	KOLF2_A53T	PD	gPD_aSyn	38947	60.472	4291	76	PASS
sc-iPS-10XSeq	HET_UNT_CATCCACAGTCGCCGT	KOLF2_A53T	PD	gPD_aSyn	45008	64.7793	4581	79	PASS
sc-iPS-10XSeq	HET_UNT_CATCCACAGTGAAGAG	KOLF2_A53T	PD	gPD_aSyn	646	20.0996	247	18	FAIL
sc-iPS-10XSeq	HET_UNT_CATCCACAGTGACATA	KOLF2_A53T	PD	gPD_aSyn	27952	51.8831	4403	73	PASS
sc-iPS-10XSeq	HET_UNT_CATCCACCAAGTTCTG	KOLF2_A53T	PD	gPD_aSyn	45051	57.1771	4924	79	PASS
sc-iPS-10XSeq	HET_UNT_CATCCACCAGACAAAT	KOLF2_A53T	PD	gPD_aSyn	7096	82.1772	1121	72	PASS
sc-iPS-10XSeq	HET_UNT_CATCCACCATGCAACT	KOLF2_A53T	PD	gPD_aSyn	59603	61.3926	5120	79	PASS
sc-iPS-10XSeq	HET_UNT_CATCCACGTCTAGAGG	KOLF2_A53T	PD	gPD_aSyn	28969	56.395	4101	80	PASS
sc-iPS-10XSeq	HET_UNT_CATCCACGTTAGAACA	KOLF2_A53T	PD	gPD_aSyn	48683	57.26	5110	80	PASS
sc-iPS-10XSeq	HET_UNT_CATCCACTCTTGAGGT	KOLF2_A53T	PD	gPD_aSyn	741	14.8616	262	18	FAIL
sc-iPS-10XSeq	HET_UNT_CATCGAACATGGAATA	KOLF2_A53T	PD	gPD_aSyn	19923	50.8668	3495	75	PASS
sc-iPS-10XSeq	HET_UNT_CATCGAAGTGACTCAT	KOLF2_A53T	PD	gPD_aSyn	43197	62.162	4791	77	PASS
sc-iPS-10XSeq	HET_UNT_CATCGAAGTTGACGTT	KOLF2_A53T	PD	gPD_aSyn	31409	56.333	4169	76	PASS
sc-iPS-10XSeq	HET_UNT_CATCGAATCGCCCTTA	KOLF2_A53T	PD	gPD_aSyn	9754	47.9689	1903	72	FAIL
sc-iPS-10XSeq	HET_UNT_CATCGAATCTGGTTCC	KOLF2_A53T	PD	gPD_aSyn	29041	64.3653	3913	78	PASS
sc-iPS-10XSeq	HET_UNT_CATCGGGAGCCAGTTT	KOLF2_A53T	PD	gPD_aSyn	13617	57.9471	2383	72	PASS
sc-iPS-10XSeq	HET_UNT_CATCGGGAGTATCGAA	KOLF2_A53T	PD	gPD_aSyn	22892	56.676	3178	74	PASS
sc-iPS-10XSeq	HET_UNT_CATCGGGCAACTGCTA	KOLF2_A53T	PD	gPD_aSyn	27018	59.3176	3359	78	PASS
sc-iPS-10XSeq	HET_UNT_CATCGGGCACGGTAAG	KOLF2_A53T	PD	gPD_aSyn	1265	69.5055	403	49	FAIL
sc-iPS-10XSeq	HET_UNT_CATCGGGCAGATCGGA	KOLF2_A53T	PD	gPD_aSyn	16128	59.5921	3120	76	PASS
sc-iPS-10XSeq	HET_UNT_CATCGGGCATATGCTG	KOLF2_A53T	PD	gPD_aSyn	35029	62.5864	4728	78	PASS
sc-iPS-10XSeq	HET_UNT_CATCGGGTCGCCTGAG	KOLF2_A53T	PD	gPD_aSyn	2621	25.5309	590	27	FAIL
sc-iPS-10XSeq	HET_UNT_CATGACAAGCGTCTAT	KOLF2_A53T	PD	gPD_aSyn	58000	59.2914	5941	82	PASS
sc-iPS-10XSeq	HET_UNT_CATGACACACCTTGTC	KOLF2_A53T	PD	gPD_aSyn	2055	83.2996	405	63	FAIL
sc-iPS-10XSeq	HET_UNT_CATGACACACGAAAGC	KOLF2_A53T	PD	gPD_aSyn	41616	64.3882	4013	76	PASS
sc-iPS-10XSeq	HET_UNT_CATGACACAGATAATG	KOLF2_A53T	PD	gPD_aSyn	35473	57.7191	3884	78	PASS
sc-iPS-10XSeq	HET_UNT_CATGACACAGCTATTG	KOLF2_A53T	PD	gPD_aSyn	1759	84.7711	250	57	FAIL
sc-iPS-10XSeq	HET_UNT_CATGACACAGCTTAAC	KOLF2_A53T	PD	gPD_aSyn	25222	59.7437	3441	77	PASS
sc-iPS-10XSeq	HET_UNT_CATGACAGTAATTGGA	KOLF2_A53T	PD	gPD_aSyn	14242	63.4897	2404	80	PASS
sc-iPS-10XSeq	HET_UNT_CATGACAGTAGCGCAA	KOLF2_A53T	PD	gPD_aSyn	26278	64.6588	3378	80	PASS
sc-iPS-10XSeq	HET_UNT_CATGACAGTGAGTATA	KOLF2_A53T	PD	gPD_aSyn	24841	58.1062	3345	75	PASS
sc-iPS-10XSeq	HET_UNT_CATGACAGTTACGCGC	KOLF2_A53T	PD	gPD_aSyn	21696	58.9613	2607	75	PASS
sc-iPS-10XSeq	HET_UNT_CATGACAGTTGGTAAA	KOLF2_A53T	PD	gPD_aSyn	44895	54.6075	5536	78	PASS
sc-iPS-10XSeq	HET_UNT_CATGACATCCAGGGCT	KOLF2_A53T	PD	gPD_aSyn	27438	62.5553	3727	80	PASS
sc-iPS-10XSeq	HET_UNT_CATGACATCTCGCATC	KOLF2_A53T	PD	gPD_aSyn	722	41.5181	312	26	FAIL
sc-iPS-10XSeq	HET_UNT_CATGCCTAGCTCAACT	KOLF2_A53T	PD	gPD_aSyn	19623	55.44	3014	79	PASS
sc-iPS-10XSeq	HET_UNT_CATGCCTAGTGCCAGA	KOLF2_A53T	PD	gPD_aSyn	2523	79.5147	742	52	FAIL
sc-iPS-10XSeq	HET_UNT_CATGCCTCACGCTTTC	KOLF2_A53T	PD	gPD_aSyn	23392	55.7603	3251	74	PASS
sc-iPS-10XSeq	HET_UNT_CATGCCTCATGTCCTC	KOLF2_A53T	PD	gPD_aSyn	25417	62.9929	3488	76	PASS
sc-iPS-10XSeq	HET_UNT_CATGCCTTCAACCAAC	KOLF2_A53T	PD	gPD_aSyn	23024	43.7885	3566	74	FAIL
sc-iPS-10XSeq	HET_UNT_CATGCCTTCATAACCG	KOLF2_A53T	PD	gPD_aSyn	24563	51.429	3895	73	PASS
sc-iPS-10XSeq	HET_UNT_CATGGCGAGAGACGAA	KOLF2_A53T	PD	gPD_aSyn	14059	58.0758	2566	74	PASS
sc-iPS-10XSeq	HET_UNT_CATGGCGAGTACGCGA	KOLF2_A53T	PD	gPD_aSyn	14415	60.0675	2416	73	PASS
sc-iPS-10XSeq	HET_UNT_CATGGCGAGTATCTCG	KOLF2_A53T	PD	gPD_aSyn	46868	64.0448	4651	79	PASS
sc-iPS-10XSeq	HET_UNT_CATGGCGCAGACTCGC	KOLF2_A53T	PD	gPD_aSyn	25947	53.018	4173	73	PASS
sc-iPS-10XSeq	HET_UNT_CATGGCGCATGATCCA	KOLF2_A53T	PD	gPD_aSyn	26106	58.2918	3265	77	PASS
sc-iPS-10XSeq	HET_UNT_CATGGCGCATGGTAGG	KOLF2_A53T	PD	gPD_aSyn	41206	59.3165	3965	75	PASS
sc-iPS-10XSeq	HET_UNT_CATGGCGTCACATGCA	KOLF2_A53T	PD	gPD_aSyn	39219	59.5798	4413	79	PASS
sc-iPS-10XSeq	HET_UNT_CATGGCGTCGTTACGA	KOLF2_A53T	PD	gPD_aSyn	16996	58.8932	3187	75	PASS
sc-iPS-10XSeq	HET_UNT_CATGGCGTCTGCGGCA	KOLF2_A53T	PD	gPD_aSyn	2539	82.5691	710	63	FAIL
sc-iPS-10XSeq	HET_UNT_CATTATCAGATCCCAT	KOLF2_A53T	PD	gPD_aSyn	28904	54.8047	3461	77	PASS
sc-iPS-10XSeq	HET_UNT_CATTATCAGGAGCGTT	KOLF2_A53T	PD	gPD_aSyn	7429	80.6886	1241	73	PASS
sc-iPS-10XSeq	HET_UNT_CATTATCAGTCGTACT	KOLF2_A53T	PD	gPD_aSyn	3559	84.157	785	73	FAIL
sc-iPS-10XSeq	HET_UNT_CATTATCCATCGGTTA	KOLF2_A53T	PD	gPD_aSyn	24565	59.4636	3413	73	PASS
sc-iPS-10XSeq	HET_UNT_CATTATCGTCGTTGTA	KOLF2_A53T	PD	gPD_aSyn	1319	79.5057	62	3	FAIL
sc-iPS-10XSeq	HET_UNT_CATTATCGTTCAGGCC	KOLF2_A53T	PD	gPD_aSyn	16001	58.8683	2992	75	PASS
sc-iPS-10XSeq	HET_UNT_CATTATCTCCTAGGGC	KOLF2_A53T	PD	gPD_aSyn	44037	66.0492	4109	77	PASS
sc-iPS-10XSeq	HET_UNT_CATTCGCAGAGGTACC	KOLF2_A53T	PD	gPD_aSyn	24788	57.762	3473	77	PASS
sc-iPS-10XSeq	HET_UNT_CATTCGCAGCGGATCA	KOLF2_A53T	PD	gPD_aSyn	15771	56.3592	2768	74	PASS
sc-iPS-10XSeq	HET_UNT_CATTCGCCACATTAGC	KOLF2_A53T	PD	gPD_aSyn	20353	44.3633	3779	76	FAIL
sc-iPS-10XSeq	HET_UNT_CATTCGCCAGGGATTG	KOLF2_A53T	PD	gPD_aSyn	15904	54.8092	2214	75	PASS
sc-iPS-10XSeq	HET_UNT_CATTCGCGTACAGCAG	KOLF2_A53T	PD	gPD_aSyn	1603	45.9839	432	20	FAIL
sc-iPS-10XSeq	HET_UNT_CATTCGCGTAGAAAGG	KOLF2_A53T	PD	gPD_aSyn	83263	70.2067	5981	78	PASS
sc-iPS-10XSeq	HET_UNT_CATTCGCTCAACGGGA	KOLF2_A53T	PD	gPD_aSyn	28716	56.0531	4437	76	PASS
sc-iPS-10XSeq	HET_UNT_CCAATCCAGAATTCCC	KOLF2_A53T	PD	gPD_aSyn	21536	46.1463	3152	74	FAIL
sc-iPS-10XSeq	HET_UNT_CCAATCCAGTACGCCC	KOLF2_A53T	PD	gPD_aSyn	17563	56.216	2854	76	PASS
sc-iPS-10XSeq	HET_UNT_CCAATCCAGTGGAGAA	KOLF2_A53T	PD	gPD_aSyn	33885	71.4753	3397	82	PASS
sc-iPS-10XSeq	HET_UNT_CCAATCCCAAACAACA	KOLF2_A53T	PD	gPD_aSyn	144820	69.6984	7631	86	FAIL
sc-iPS-10XSeq	HET_UNT_CCAATCCCACACATGT	KOLF2_A53T	PD	gPD_aSyn	14791	51.5797	2700	76	PASS
sc-iPS-10XSeq	HET_UNT_CCAATCCCAGATGAGC	KOLF2_A53T	PD	gPD_aSyn	5507	37.758	1296	69	FAIL
sc-iPS-10XSeq	HET_UNT_CCAATCCCAGCATGAG	KOLF2_A53T	PD	gPD_aSyn	70581	64.5294	5779	81	PASS
sc-iPS-10XSeq	HET_UNT_CCAATCCCAGGGTATG	KOLF2_A53T	PD	gPD_aSyn	2937	83.107	495	66	FAIL
sc-iPS-10XSeq	HET_UNT_CCAATCCGTAATTGGA	KOLF2_A53T	PD	gPD_aSyn	3481	79.6385	967	57	FAIL
sc-iPS-10XSeq	HET_UNT_CCAATCCGTCCATGAT	KOLF2_A53T	PD	gPD_aSyn	1998	78.476	411	64	FAIL
sc-iPS-10XSeq	HET_UNT_CCAATCCGTCGCATCG	KOLF2_A53T	PD	gPD_aSyn	19003	58.1363	3397	75	PASS
sc-iPS-10XSeq	HET_UNT_CCAATCCGTTGATTGC	KOLF2_A53T	PD	gPD_aSyn	1088	50.7226	343	35	FAIL
sc-iPS-10XSeq	HET_UNT_CCAATCCTCCGCAGTG	KOLF2_A53T	PD	gPD_aSyn	18774	45.2418	3375	75	FAIL
sc-iPS-10XSeq	HET_UNT_CCAATCCTCGCCTGAG	KOLF2_A53T	PD	gPD_aSyn	22322	60.1298	3134	77	PASS
sc-iPS-10XSeq	HET_UNT_CCACCTAAGATCGATA	KOLF2_A53T	PD	gPD_aSyn	24893	62.2792	3664	76	PASS
sc-iPS-10XSeq	HET_UNT_CCACCTAAGCTAGGCA	KOLF2_A53T	PD	gPD_aSyn	19778	54.3337	3236	75	PASS
sc-iPS-10XSeq	HET_UNT_CCACCTAAGTTACCCA	KOLF2_A53T	PD	gPD_aSyn	63641	53.9971	6667	83	PASS
sc-iPS-10XSeq	HET_UNT_CCACCTACAATAGCAA	KOLF2_A53T	PD	gPD_aSyn	38351	57.5858	4111	76	PASS
sc-iPS-10XSeq	HET_UNT_CCACCTACACGCCAGT	KOLF2_A53T	PD	gPD_aSyn	7837	82.4861	1386	71	PASS
sc-iPS-10XSeq	HET_UNT_CCACCTACATGCCTTC	KOLF2_A53T	PD	gPD_aSyn	17236	52.7208	2948	72	PASS
sc-iPS-10XSeq	HET_UNT_CCACCTAGTAAACGCG	KOLF2_A53T	PD	gPD_aSyn	1689	72.4582	586	42	FAIL
sc-iPS-10XSeq	HET_UNT_CCACCTAGTCCGACGT	KOLF2_A53T	PD	gPD_aSyn	16661	58.9519	3025	75	PASS
sc-iPS-10XSeq	HET_UNT_CCACCTAGTCTCCCTA	KOLF2_A53T	PD	gPD_aSyn	65944	54.2861	5814	81	PASS
sc-iPS-10XSeq	HET_UNT_CCACCTAGTGTTGAGG	KOLF2_A53T	PD	gPD_aSyn	24196	59.8718	3438	78	PASS
sc-iPS-10XSeq	HET_UNT_CCACCTATCCTGCTTG	KOLF2_A53T	PD	gPD_aSyn	39431	66.2294	4408	80	PASS
sc-iPS-10XSeq	HET_UNT_CCACGGAAGCAGGTCA	KOLF2_A53T	PD	gPD_aSyn	20385	59.9453	3203	79	PASS
sc-iPS-10XSeq	HET_UNT_CCACGGAAGCTAAGAT	KOLF2_A53T	PD	gPD_aSyn	31362	63.1763	3585	76	PASS
sc-iPS-10XSeq	HET_UNT_CCACGGAAGGATCGCA	KOLF2_A53T	PD	gPD_aSyn	2472	83.5135	623	63	FAIL
sc-iPS-10XSeq	HET_UNT_CCACGGAAGGTGCACA	KOLF2_A53T	PD	gPD_aSyn	32194	59.888	4352	78	PASS
sc-iPS-10XSeq	HET_UNT_CCACGGAAGGTTCCTA	KOLF2_A53T	PD	gPD_aSyn	16782	55.7042	2722	75	PASS
sc-iPS-10XSeq	HET_UNT_CCACGGAGTAAGGGCT	KOLF2_A53T	PD	gPD_aSyn	16262	49.2027	2946	75	FAIL
sc-iPS-10XSeq	HET_UNT_CCACGGAGTCTAACGT	KOLF2_A53T	PD	gPD_aSyn	10329	53.7801	2052	74	PASS
sc-iPS-10XSeq	HET_UNT_CCACGGAGTGAGGGTT	KOLF2_A53T	PD	gPD_aSyn	4724	84.5232	865	73	FAIL
sc-iPS-10XSeq	HET_UNT_CCACGGAGTTCGCGAC	KOLF2_A53T	PD	gPD_aSyn	13116	56.2146	2479	73	PASS
sc-iPS-10XSeq	HET_UNT_CCACGGAGTTCGTGAT	KOLF2_A53T	PD	gPD_aSyn	1862	81.6667	519	34	FAIL
sc-iPS-10XSeq	HET_UNT_CCACGGAGTTGACGTT	KOLF2_A53T	PD	gPD_aSyn	11570	58.4639	2237	75	PASS
sc-iPS-10XSeq	HET_UNT_CCACGGATCATACGGT	KOLF2_A53T	PD	gPD_aSyn	1831	82.6264	495	66	FAIL
sc-iPS-10XSeq	HET_UNT_CCACGGATCGAACTGT	KOLF2_A53T	PD	gPD_aSyn	16410	51.796	3282	72	PASS
sc-iPS-10XSeq	HET_UNT_CCACTACAGCTCCTCT	KOLF2_A53T	PD	gPD_aSyn	13775	37.5341	2938	72	FAIL
sc-iPS-10XSeq	HET_UNT_CCACTACAGGATATAC	KOLF2_A53T	PD	gPD_aSyn	3069	20.1048	644	23	FAIL
sc-iPS-10XSeq	HET_UNT_CCACTACTCACTATTC	KOLF2_A53T	PD	gPD_aSyn	10827	46.1588	2124	76	FAIL
sc-iPS-10XSeq	HET_UNT_CCACTACTCGTCTGAA	KOLF2_A53T	PD	gPD_aSyn	33937	62.6988	3623	75	PASS
sc-iPS-10XSeq	HET_UNT_CCACTACTCTCAACTT	KOLF2_A53T	PD	gPD_aSyn	16431	58.7472	2775	75	PASS
sc-iPS-10XSeq	HET_UNT_CCACTACTCTCTGCTG	KOLF2_A53T	PD	gPD_aSyn	28073	61.5366	3644	78	PASS
sc-iPS-10XSeq	HET_UNT_CCAGCGAAGAAGGGTA	KOLF2_A53T	PD	gPD_aSyn	23431	64.1155	3107	75	PASS
sc-iPS-10XSeq	HET_UNT_CCAGCGACATACGCCG	KOLF2_A53T	PD	gPD_aSyn	40085	62.4922	4755	78	PASS
sc-iPS-10XSeq	HET_UNT_CCAGCGATCCCGGATG	KOLF2_A53T	PD	gPD_aSyn	9021	44.8115	2108	69	FAIL
sc-iPS-10XSeq	HET_UNT_CCAGCGATCTCAAGTG	KOLF2_A53T	PD	gPD_aSyn	17437	62.6284	2499	76	PASS
sc-iPS-10XSeq	HET_UNT_CCATGTCAGGAATTAC	KOLF2_A53T	PD	gPD_aSyn	137165	71.6079	6354	83	FAIL
sc-iPS-10XSeq	HET_UNT_CCATGTCCACAGAGGT	KOLF2_A53T	PD	gPD_aSyn	28713	60.6848	3725	77	PASS
sc-iPS-10XSeq	HET_UNT_CCATGTCCACTGTCGG	KOLF2_A53T	PD	gPD_aSyn	18015	54.3669	2799	75	PASS
sc-iPS-10XSeq	HET_UNT_CCATGTCCACTGTGTA	KOLF2_A53T	PD	gPD_aSyn	15778	43.3319	3212	73	FAIL
sc-iPS-10XSeq	HET_UNT_CCATGTCCATGGGAAC	KOLF2_A53T	PD	gPD_aSyn	16344	55.1659	2969	75	PASS
sc-iPS-10XSeq	HET_UNT_CCATGTCGTACAGACG	KOLF2_A53T	PD	gPD_aSyn	30715	60.332	3785	78	PASS
sc-iPS-10XSeq	HET_UNT_CCATGTCGTAGCGTAG	KOLF2_A53T	PD	gPD_aSyn	15185	60.1624	2692	74	PASS
sc-iPS-10XSeq	HET_UNT_CCATGTCGTCAGAATA	KOLF2_A53T	PD	gPD_aSyn	3061	80.5314	871	47	FAIL
sc-iPS-10XSeq	HET_UNT_CCATGTCGTCGACTGC	KOLF2_A53T	PD	gPD_aSyn	45423	61.8901	5020	76	PASS
sc-iPS-10XSeq	HET_UNT_CCATGTCGTCGGCTCA	KOLF2_A53T	PD	gPD_aSyn	13187	54.8316	2533	73	PASS
sc-iPS-10XSeq	HET_UNT_CCATGTCGTGACTACT	KOLF2_A53T	PD	gPD_aSyn	13678	65.8261	2420	75	PASS
sc-iPS-10XSeq	HET_UNT_CCATGTCTCAACACTG	KOLF2_A53T	PD	gPD_aSyn	10047	48.6184	2172	66	FAIL
sc-iPS-10XSeq	HET_UNT_CCATGTCTCATCTGCC	KOLF2_A53T	PD	gPD_aSyn	16418	58.8248	2689	75	PASS
sc-iPS-10XSeq	HET_UNT_CCATGTCTCCTCATTA	KOLF2_A53T	PD	gPD_aSyn	15325	62.4771	2820	74	PASS
sc-iPS-10XSeq	HET_UNT_CCATGTCTCTCGTTTA	KOLF2_A53T	PD	gPD_aSyn	19889	48.4932	3674	75	FAIL
sc-iPS-10XSeq	HET_UNT_CCATTCGAGAATGTGT	KOLF2_A53T	PD	gPD_aSyn	59835	68.35	4807	80	PASS
sc-iPS-10XSeq	HET_UNT_CCATTCGAGCCAGTTT	KOLF2_A53T	PD	gPD_aSyn	28347	50.3124	4400	78	PASS
sc-iPS-10XSeq	HET_UNT_CCATTCGAGGATGCGT	KOLF2_A53T	PD	gPD_aSyn	10764	46.3386	2309	59	FAIL
sc-iPS-10XSeq	HET_UNT_CCATTCGCACATCTTT	KOLF2_A53T	PD	gPD_aSyn	65131	60.9635	5457	85	PASS
sc-iPS-10XSeq	HET_UNT_CCATTCGCACTCAGGC	KOLF2_A53T	PD	gPD_aSyn	34280	63.1494	3995	76	PASS
sc-iPS-10XSeq	HET_UNT_CCATTCGCAGACGCAA	KOLF2_A53T	PD	gPD_aSyn	66466	62.5221	5150	80	PASS
sc-iPS-10XSeq	HET_UNT_CCATTCGCATGCGCAC	KOLF2_A53T	PD	gPD_aSyn	50639	67.7526	5205	81	PASS
sc-iPS-10XSeq	HET_UNT_CCATTCGTCCTCCTAG	KOLF2_A53T	PD	gPD_aSyn	2052	80.1562	565	59	FAIL
sc-iPS-10XSeq	HET_UNT_CCCAATCAGCCACCTG	KOLF2_A53T	PD	gPD_aSyn	35975	57.8963	4355	78	PASS
sc-iPS-10XSeq	HET_UNT_CCCAATCAGGAGCGAG	KOLF2_A53T	PD	gPD_aSyn	15094	58.4111	2988	75	PASS
sc-iPS-10XSeq	HET_UNT_CCCAATCCAACGATGG	KOLF2_A53T	PD	gPD_aSyn	6242	46.5127	1427	66	FAIL
sc-iPS-10XSeq	HET_UNT_CCCAATCTCAAACCGT	KOLF2_A53T	PD	gPD_aSyn	18168	53.129	3313	74	PASS
sc-iPS-10XSeq	HET_UNT_CCCAATCTCCCGACTT	KOLF2_A53T	PD	gPD_aSyn	1454	79.978	441	49	FAIL
sc-iPS-10XSeq	HET_UNT_CCCAATCTCTCACATT	KOLF2_A53T	PD	gPD_aSyn	8392	50.6886	1803	72	PASS
sc-iPS-10XSeq	HET_UNT_CCCAGTTAGCAGACTG	KOLF2_A53T	PD	gPD_aSyn	25301	58.3214	3413	75	PASS
sc-iPS-10XSeq	HET_UNT_CCCAGTTCACCTCGGA	KOLF2_A53T	PD	gPD_aSyn	2121	86.8906	382	67	FAIL
sc-iPS-10XSeq	HET_UNT_CCCAGTTCACTGTTAG	KOLF2_A53T	PD	gPD_aSyn	19263	41.267	3704	75	FAIL
sc-iPS-10XSeq	HET_UNT_CCCAGTTCAGATCGGA	KOLF2_A53T	PD	gPD_aSyn	45586	62.0902	4643	80	PASS
sc-iPS-10XSeq	HET_UNT_CCCAGTTCAGCTTAAC	KOLF2_A53T	PD	gPD_aSyn	27914	62.4321	4282	74	PASS
sc-iPS-10XSeq	HET_UNT_CCCAGTTCAGGGAGAG	KOLF2_A53T	PD	gPD_aSyn	1736	85.3491	574	54	FAIL
sc-iPS-10XSeq	HET_UNT_CCCAGTTCATGCCTTC	KOLF2_A53T	PD	gPD_aSyn	16714	53.7117	2840	74	PASS
sc-iPS-10XSeq	HET_UNT_CCCAGTTGTCGCGTGT	KOLF2_A53T	PD	gPD_aSyn	19435	60.4924	3443	77	PASS
sc-iPS-10XSeq	HET_UNT_CCCAGTTGTCGGCATC	KOLF2_A53T	PD	gPD_aSyn	1206	12.2337	415	13	FAIL
sc-iPS-10XSeq	HET_UNT_CCCAGTTGTGACTCAT	KOLF2_A53T	PD	gPD_aSyn	13770	55.9961	2635	76	PASS
sc-iPS-10XSeq	HET_UNT_CCCAGTTGTGCACCAC	KOLF2_A53T	PD	gPD_aSyn	39846	56.9082	4133	80	PASS
sc-iPS-10XSeq	HET_UNT_CCCAGTTGTTTGTGTG	KOLF2_A53T	PD	gPD_aSyn	22736	65.0846	2964	77	PASS
sc-iPS-10XSeq	HET_UNT_CCCAGTTTCTCTGTCG	KOLF2_A53T	PD	gPD_aSyn	10371	55.3032	1909	76	PASS
sc-iPS-10XSeq	HET_UNT_CCCAGTTTCTGGGCCA	KOLF2_A53T	PD	gPD_aSyn	1660	73.1278	561	34	FAIL
sc-iPS-10XSeq	HET_UNT_CCCATACAGCAGACTG	KOLF2_A53T	PD	gPD_aSyn	18495	61.1385	2826	75	PASS
sc-iPS-10XSeq	HET_UNT_CCCATACAGGTGTTAA	KOLF2_A53T	PD	gPD_aSyn	26439	55.4474	3912	78	PASS
sc-iPS-10XSeq	HET_UNT_CCCATACCAAGCTGTT	KOLF2_A53T	PD	gPD_aSyn	11223	80.3077	2066	72	PASS
sc-iPS-10XSeq	HET_UNT_CCCATACCAGTGGGAT	KOLF2_A53T	PD	gPD_aSyn	36927	56.8598	4157	79	PASS
sc-iPS-10XSeq	HET_UNT_CCCATACCATAGAAAC	KOLF2_A53T	PD	gPD_aSyn	26439	53.934	4272	80	PASS
sc-iPS-10XSeq	HET_UNT_CCCATACGTGACCAAG	KOLF2_A53T	PD	gPD_aSyn	16071	56.2238	2610	80	PASS
sc-iPS-10XSeq	HET_UNT_CCCATACGTGTCCTCT	KOLF2_A53T	PD	gPD_aSyn	25029	65.5965	3365	77	PASS
sc-iPS-10XSeq	HET_UNT_CCCATACGTTGGTTTG	KOLF2_A53T	PD	gPD_aSyn	1458	81.7265	420	52	FAIL
sc-iPS-10XSeq	HET_UNT_CCCATACTCAAACAAG	KOLF2_A53T	PD	gPD_aSyn	62514	65.4878	5288	81	PASS
sc-iPS-10XSeq	HET_UNT_CCCATACTCACATAGC	KOLF2_A53T	PD	gPD_aSyn	21097	53.0475	3429	75	PASS
sc-iPS-10XSeq	HET_UNT_CCCATACTCGCGTAGC	KOLF2_A53T	PD	gPD_aSyn	15405	57.155	2601	71	PASS
sc-iPS-10XSeq	HET_UNT_CCCATACTCTGGAGCC	KOLF2_A53T	PD	gPD_aSyn	19901	62.566	2795	74	PASS
sc-iPS-10XSeq	HET_UNT_CCCTCCTAGCCACTAT	KOLF2_A53T	PD	gPD_aSyn	13043	45.4507	2640	72	FAIL
sc-iPS-10XSeq	HET_UNT_CCCTCCTAGCTGGAAC	KOLF2_A53T	PD	gPD_aSyn	49451	50.6514	5478	82	PASS
sc-iPS-10XSeq	HET_UNT_CCCTCCTAGGAGTAGA	KOLF2_A53T	PD	gPD_aSyn	10595	43.0079	2158	72	FAIL
sc-iPS-10XSeq	HET_UNT_CCCTCCTAGTAGATGT	KOLF2_A53T	PD	gPD_aSyn	37219	63.5842	4378	77	PASS
sc-iPS-10XSeq	HET_UNT_CCCTCCTCACATCTTT	KOLF2_A53T	PD	gPD_aSyn	440	15.1515	193	15	FAIL
sc-iPS-10XSeq	HET_UNT_CCCTCCTCACTTCTGC	KOLF2_A53T	PD	gPD_aSyn	1330	75.8267	117	11	FAIL
sc-iPS-10XSeq	HET_UNT_CCCTCCTGTAATCACC	KOLF2_A53T	PD	gPD_aSyn	32575	55.8834	4297	79	PASS
sc-iPS-10XSeq	HET_UNT_CCCTCCTTCGCACTCT	KOLF2_A53T	PD	gPD_aSyn	6315	23.906	1491	56	FAIL
sc-iPS-10XSeq	HET_UNT_CCGGGATAGAGTACCG	KOLF2_A53T	PD	gPD_aSyn	18272	58.794	3247	76	PASS
sc-iPS-10XSeq	HET_UNT_CCGGGATCATGAGCGA	KOLF2_A53T	PD	gPD_aSyn	54720	69.9494	5458	82	PASS
sc-iPS-10XSeq	HET_UNT_CCGGGATGTCAATACC	KOLF2_A53T	PD	gPD_aSyn	41787	64.7208	4371	77	PASS
sc-iPS-10XSeq	HET_UNT_CCGGGATGTTGGTAAA	KOLF2_A53T	PD	gPD_aSyn	69288	67.3706	6017	83	PASS
sc-iPS-10XSeq	HET_UNT_CCGGGATGTTTAGCTG	KOLF2_A53T	PD	gPD_aSyn	8880	46.5873	2348	67	FAIL
sc-iPS-10XSeq	HET_UNT_CCGGTAGAGCTAGTCT	KOLF2_A53T	PD	gPD_aSyn	19702	60.356	3177	76	PASS
sc-iPS-10XSeq	HET_UNT_CCGGTAGAGCTGAAAT	KOLF2_A53T	PD	gPD_aSyn	29719	62.928	4132	77	PASS
sc-iPS-10XSeq	HET_UNT_CCGGTAGAGTAGATGT	KOLF2_A53T	PD	gPD_aSyn	400	6.5757	189	8	FAIL
sc-iPS-10XSeq	HET_UNT_CCGGTAGCAAACTGCT	KOLF2_A53T	PD	gPD_aSyn	10897	51.4155	1909	74	PASS
sc-iPS-10XSeq	HET_UNT_CCGGTAGCAAGTAGTA	KOLF2_A53T	PD	gPD_aSyn	12285	47.9471	2104	65	FAIL
sc-iPS-10XSeq	HET_UNT_CCGGTAGCAATGTAAG	KOLF2_A53T	PD	gPD_aSyn	30395	60.1595	3505	75	PASS
sc-iPS-10XSeq	HET_UNT_CCGGTAGCACAACGCC	KOLF2_A53T	PD	gPD_aSyn	51258	65.0358	4904	80	PASS
sc-iPS-10XSeq	HET_UNT_CCGGTAGCATCACGTA	KOLF2_A53T	PD	gPD_aSyn	6406	55.3052	1456	70	PASS
sc-iPS-10XSeq	HET_UNT_CCGGTAGCATGGATGG	KOLF2_A53T	PD	gPD_aSyn	4335	81.4543	935	64	FAIL
sc-iPS-10XSeq	HET_UNT_CCGGTAGGTATAAACG	KOLF2_A53T	PD	gPD_aSyn	24998	56.2511	3653	77	PASS
sc-iPS-10XSeq	HET_UNT_CCGGTAGTCTTAGAGC	KOLF2_A53T	PD	gPD_aSyn	19340	82.9295	2264	77	PASS
sc-iPS-10XSeq	HET_UNT_CCGGTAGTCTTGTCAT	KOLF2_A53T	PD	gPD_aSyn	21884	53.4238	3467	74	PASS
sc-iPS-10XSeq	HET_UNT_CCGTACTAGACTGGGT	KOLF2_A53T	PD	gPD_aSyn	25449	56.5797	3389	77	PASS
sc-iPS-10XSeq	HET_UNT_CCGTACTAGTGTACGG	KOLF2_A53T	PD	gPD_aSyn	24844	49.7089	3814	77	FAIL
sc-iPS-10XSeq	HET_UNT_CCGTACTCAGTCAGAG	KOLF2_A53T	PD	gPD_aSyn	3091	82.3388	851	57	FAIL
sc-iPS-10XSeq	HET_UNT_CCGTACTGTCATCCCT	KOLF2_A53T	PD	gPD_aSyn	38048	53.6673	5093	79	PASS
sc-iPS-10XSeq	HET_UNT_CCGTACTGTCGTTGTA	KOLF2_A53T	PD	gPD_aSyn	4272	84.5941	884	72	FAIL
sc-iPS-10XSeq	HET_UNT_CCGTACTTCGGCATCG	KOLF2_A53T	PD	gPD_aSyn	1427	80.3039	422	60	FAIL
sc-iPS-10XSeq	HET_UNT_CCGTGGAAGTGTTGAA	KOLF2_A53T	PD	gPD_aSyn	21026	58.0588	2757	76	PASS
sc-iPS-10XSeq	HET_UNT_CCGTGGACAGTTTACG	KOLF2_A53T	PD	gPD_aSyn	28393	65.3464	3708	79	PASS
sc-iPS-10XSeq	HET_UNT_CCGTGGACATCCAACA	KOLF2_A53T	PD	gPD_aSyn	10394	46.5056	1911	73	FAIL
sc-iPS-10XSeq	HET_UNT_CCGTGGACATGCAACT	KOLF2_A53T	PD	gPD_aSyn	11470	84.1341	1843	73	PASS
sc-iPS-10XSeq	HET_UNT_CCGTGGACATTGCGGC	KOLF2_A53T	PD	gPD_aSyn	3984	81.1571	989	70	FAIL
sc-iPS-10XSeq	HET_UNT_CCGTGGAGTCTGGAGA	KOLF2_A53T	PD	gPD_aSyn	21032	59.1218	3637	77	PASS
sc-iPS-10XSeq	HET_UNT_CCGTGGATCCGGGTGT	KOLF2_A53T	PD	gPD_aSyn	24463	67.819	3619	76	PASS
sc-iPS-10XSeq	HET_UNT_CCGTGGATCCTCGCAT	KOLF2_A53T	PD	gPD_aSyn	15265	51.7774	2580	72	PASS
sc-iPS-10XSeq	HET_UNT_CCGTGGATCGTGACAT	KOLF2_A53T	PD	gPD_aSyn	19370	59.0099	2720	75	PASS
sc-iPS-10XSeq	HET_UNT_CCGTGGATCTCCTATA	KOLF2_A53T	PD	gPD_aSyn	8148	47.6463	1979	70	FAIL
sc-iPS-10XSeq	HET_UNT_CCGTGGATCTCTGTCG	KOLF2_A53T	PD	gPD_aSyn	30375	52.4512	3953	77	PASS
sc-iPS-10XSeq	HET_UNT_CCGTTCAAGGACGAAA	KOLF2_A53T	PD	gPD_aSyn	31122	63.6052	3572	78	PASS
sc-iPS-10XSeq	HET_UNT_CCGTTCACAAAGCGGT	KOLF2_A53T	PD	gPD_aSyn	16560	51.3313	2945	78	PASS
sc-iPS-10XSeq	HET_UNT_CCGTTCATCAACGCTA	KOLF2_A53T	PD	gPD_aSyn	18928	53.7605	3215	76	PASS
sc-iPS-10XSeq	HET_UNT_CCGTTCATCGCCGTGA	KOLF2_A53T	PD	gPD_aSyn	17043	42.6022	3283	77	FAIL
sc-iPS-10XSeq	HET_UNT_CCTAAAGAGGGAACGG	KOLF2_A53T	PD	gPD_aSyn	33159	52.7951	5012	79	PASS
sc-iPS-10XSeq	HET_UNT_CCTAAAGGTAACGCGA	KOLF2_A53T	PD	gPD_aSyn	26219	59.858	3466	78	PASS
sc-iPS-10XSeq	HET_UNT_CCTAAAGGTCTTGTCC	KOLF2_A53T	PD	gPD_aSyn	2427	72.9705	623	26	FAIL
sc-iPS-10XSeq	HET_UNT_CCTAAAGGTGGTTTCA	KOLF2_A53T	PD	gPD_aSyn	23483	58.8443	3664	73	PASS
sc-iPS-10XSeq	HET_UNT_CCTAAAGGTTAGATGA	KOLF2_A53T	PD	gPD_aSyn	1748	78.2803	518	53	FAIL
sc-iPS-10XSeq	HET_UNT_CCTAAAGTCAAGATCC	KOLF2_A53T	PD	gPD_aSyn	39952	56.5172	4285	81	PASS
sc-iPS-10XSeq	HET_UNT_CCTAAAGTCCTAGGGC	KOLF2_A53T	PD	gPD_aSyn	34168	56.2779	4976	76	PASS
sc-iPS-10XSeq	HET_UNT_CCTACACAGTGGTAGC	KOLF2_A53T	PD	gPD_aSyn	34385	61.0681	3925	79	PASS
sc-iPS-10XSeq	HET_UNT_CCTACACCACTTCTGC	KOLF2_A53T	PD	gPD_aSyn	68201	62.1172	5659	80	PASS
sc-iPS-10XSeq	HET_UNT_CCTACACCATACGCCG	KOLF2_A53T	PD	gPD_aSyn	1569	69.2715	519	38	FAIL
sc-iPS-10XSeq	HET_UNT_CCTACACGTTCGTCTC	KOLF2_A53T	PD	gPD_aSyn	14580	47.5538	2587	77	FAIL
sc-iPS-10XSeq	HET_UNT_CCTACACTCAACGGCC	KOLF2_A53T	PD	gPD_aSyn	26327	62.155	3570	76	PASS
sc-iPS-10XSeq	HET_UNT_CCTACACTCGTAGGTT	KOLF2_A53T	PD	gPD_aSyn	4691	79.2934	935	72	FAIL
sc-iPS-10XSeq	HET_UNT_CCTACCAAGACAATAC	KOLF2_A53T	PD	gPD_aSyn	50945	59.8698	5623	79	PASS
sc-iPS-10XSeq	HET_UNT_CCTACCAAGCTAGTCT	KOLF2_A53T	PD	gPD_aSyn	28128	61.273	3178	77	PASS
sc-iPS-10XSeq	HET_UNT_CCTACCAAGGAATTAC	KOLF2_A53T	PD	gPD_aSyn	28071	46.1595	4484	76	FAIL
sc-iPS-10XSeq	HET_UNT_CCTACCAAGTAGCGGT	KOLF2_A53T	PD	gPD_aSyn	29824	60.6475	3716	77	PASS
sc-iPS-10XSeq	HET_UNT_CCTACCACACCAGTTA	KOLF2_A53T	PD	gPD_aSyn	6800	83.4049	1374	70	PASS
sc-iPS-10XSeq	HET_UNT_CCTACCACATCCCATC	KOLF2_A53T	PD	gPD_aSyn	1618	71.3719	238	18	FAIL
sc-iPS-10XSeq	HET_UNT_CCTACCAGTAATCACC	KOLF2_A53T	PD	gPD_aSyn	18847	47.5023	3070	76	FAIL
sc-iPS-10XSeq	HET_UNT_CCTACCAGTCTAAAGA	KOLF2_A53T	PD	gPD_aSyn	18268	59.4159	2916	77	PASS
sc-iPS-10XSeq	HET_UNT_CCTACCATCACGACTA	KOLF2_A53T	PD	gPD_aSyn	15277	48.4001	3118	74	FAIL
sc-iPS-10XSeq	HET_UNT_CCTACCATCCCTAATT	KOLF2_A53T	PD	gPD_aSyn	30539	55.1793	4279	77	PASS
sc-iPS-10XSeq	HET_UNT_CCTACCATCGCGCCAA	KOLF2_A53T	PD	gPD_aSyn	38298	55.0156	4256	78	PASS
sc-iPS-10XSeq	HET_UNT_CCTACCATCTTGTCAT	KOLF2_A53T	PD	gPD_aSyn	3116	81.2728	879	65	FAIL
sc-iPS-10XSeq	HET_UNT_CCTAGCTAGGCTCATT	KOLF2_A53T	PD	gPD_aSyn	13213	55.0496	2624	73	PASS
sc-iPS-10XSeq	HET_UNT_CCTAGCTAGTGGGATC	KOLF2_A53T	PD	gPD_aSyn	15072	48.2876	2850	73	FAIL
sc-iPS-10XSeq	HET_UNT_CCTAGCTCAAGTAGTA	KOLF2_A53T	PD	gPD_aSyn	10173	40.5703	2170	55	FAIL
sc-iPS-10XSeq	HET_UNT_CCTAGCTCACCAACCG	KOLF2_A53T	PD	gPD_aSyn	13641	51.4988	2607	73	PASS
sc-iPS-10XSeq	HET_UNT_CCTAGCTCACGTGAGA	KOLF2_A53T	PD	gPD_aSyn	21787	63.2883	2934	77	PASS
sc-iPS-10XSeq	HET_UNT_CCTAGCTTCCCTAACC	KOLF2_A53T	PD	gPD_aSyn	49576	66.357	5181	78	PASS
sc-iPS-10XSeq	HET_UNT_CCTAGCTTCCGCTGTT	KOLF2_A53T	PD	gPD_aSyn	23834	56.2773	3486	76	PASS
sc-iPS-10XSeq	HET_UNT_CCTAGCTTCTTGTATC	KOLF2_A53T	PD	gPD_aSyn	12548	44.059	2745	74	FAIL
sc-iPS-10XSeq	HET_UNT_CCTATTAAGGAACTGC	KOLF2_A53T	PD	gPD_aSyn	25215	59.5635	3506	78	PASS
sc-iPS-10XSeq	HET_UNT_CCTATTAAGGCTAGCA	KOLF2_A53T	PD	gPD_aSyn	19022	49.1271	3370	74	FAIL
sc-iPS-10XSeq	HET_UNT_CCTATTACAGAGTGTG	KOLF2_A53T	PD	gPD_aSyn	1308	77.4423	482	57	FAIL
sc-iPS-10XSeq	HET_UNT_CCTATTACATAACCTG	KOLF2_A53T	PD	gPD_aSyn	12065	56.3075	1924	72	PASS
sc-iPS-10XSeq	HET_UNT_CCTATTACATTCCTGC	KOLF2_A53T	PD	gPD_aSyn	1424	74.3992	497	45	FAIL
sc-iPS-10XSeq	HET_UNT_CCTATTAGTAGATTAG	KOLF2_A53T	PD	gPD_aSyn	19927	48.0227	3279	73	FAIL
sc-iPS-10XSeq	HET_UNT_CCTATTAGTAGGGACT	KOLF2_A53T	PD	gPD_aSyn	19881	53.6512	3080	75	PASS
sc-iPS-10XSeq	HET_UNT_CCTATTATCATGTAGC	KOLF2_A53T	PD	gPD_aSyn	9371	82.8119	1509	74	PASS
sc-iPS-10XSeq	HET_UNT_CCTATTATCGAATGGG	KOLF2_A53T	PD	gPD_aSyn	4740	40.5926	1134	65	FAIL
sc-iPS-10XSeq	HET_UNT_CCTATTATCTGCTGCT	KOLF2_A53T	PD	gPD_aSyn	39858	59.3912	4463	78	PASS
sc-iPS-10XSeq	HET_UNT_CCTCAGTAGGATGGTC	KOLF2_A53T	PD	gPD_aSyn	8432	48.9351	1670	73	FAIL
sc-iPS-10XSeq	HET_UNT_CCTCAGTGTGCAACGA	KOLF2_A53T	PD	gPD_aSyn	30018	56.9893	4262	80	PASS
sc-iPS-10XSeq	HET_UNT_CCTCAGTTCCAACCAA	KOLF2_A53T	PD	gPD_aSyn	36433	59.6646	4116	80	PASS
sc-iPS-10XSeq	HET_UNT_CCTCAGTTCTCTTATG	KOLF2_A53T	PD	gPD_aSyn	3124	81.4602	751	70	FAIL
sc-iPS-10XSeq	HET_UNT_CCTCTGAAGCCACGTC	KOLF2_A53T	PD	gPD_aSyn	16424	53.7294	2952	74	PASS
sc-iPS-10XSeq	HET_UNT_CCTCTGAAGTAAGTAC	KOLF2_A53T	PD	gPD_aSyn	24421	39.8782	3703	79	FAIL
sc-iPS-10XSeq	HET_UNT_CCTCTGACATTCCTGC	KOLF2_A53T	PD	gPD_aSyn	35894	53.9159	4241	78	PASS
sc-iPS-10XSeq	HET_UNT_CCTCTGAGTCGGGTCT	KOLF2_A53T	PD	gPD_aSyn	13671	47.8861	2929	69	FAIL
sc-iPS-10XSeq	HET_UNT_CCTCTGAGTTACGGAG	KOLF2_A53T	PD	gPD_aSyn	810	44.8505	283	33	FAIL
sc-iPS-10XSeq	HET_UNT_CCTTACGAGGCTACGA	KOLF2_A53T	PD	gPD_aSyn	27239	54.6408	3707	79	PASS
sc-iPS-10XSeq	HET_UNT_CCTTACGCAAGCCATT	KOLF2_A53T	PD	gPD_aSyn	10967	49.0715	2183	73	FAIL
sc-iPS-10XSeq	HET_UNT_CCTTACGCAATTCCTT	KOLF2_A53T	PD	gPD_aSyn	10280	35.5316	2316	45	FAIL
sc-iPS-10XSeq	HET_UNT_CCTTACGCACTACAGT	KOLF2_A53T	PD	gPD_aSyn	36856	63.3308	4342	77	PASS
sc-iPS-10XSeq	HET_UNT_CCTTACGCACTGCCAG	KOLF2_A53T	PD	gPD_aSyn	19911	62.7355	3145	75	PASS
sc-iPS-10XSeq	HET_UNT_CCTTACGCATACAGCT	KOLF2_A53T	PD	gPD_aSyn	18731	64.3169	3187	79	PASS
sc-iPS-10XSeq	HET_UNT_CCTTACGGTTCCACGG	KOLF2_A53T	PD	gPD_aSyn	21073	58.0204	3210	75	PASS
sc-iPS-10XSeq	HET_UNT_CCTTACGTCACTTACT	KOLF2_A53T	PD	gPD_aSyn	1726	26.509	291	23	FAIL
sc-iPS-10XSeq	HET_UNT_CCTTACGTCCTAAGTG	KOLF2_A53T	PD	gPD_aSyn	451	12.1009	164	10	FAIL
sc-iPS-10XSeq	HET_UNT_CCTTACGTCGGCATCG	KOLF2_A53T	PD	gPD_aSyn	36478	64.0336	3986	77	PASS
sc-iPS-10XSeq	HET_UNT_CCTTACGTCTCCTATA	KOLF2_A53T	PD	gPD_aSyn	24886	49.2402	3864	76	FAIL
sc-iPS-10XSeq	HET_UNT_CCTTCCCAGAGCTGGT	KOLF2_A53T	PD	gPD_aSyn	20606	55.4581	3119	73	PASS
sc-iPS-10XSeq	HET_UNT_CCTTCCCAGCAAATCA	KOLF2_A53T	PD	gPD_aSyn	3453	80.2463	706	56	FAIL
sc-iPS-10XSeq	HET_UNT_CCTTCCCCAAACGTGG	KOLF2_A53T	PD	gPD_aSyn	14347	48.0894	2708	73	FAIL
sc-iPS-10XSeq	HET_UNT_CCTTCCCCAGTATGCT	KOLF2_A53T	PD	gPD_aSyn	1952	82.3976	460	64	FAIL
sc-iPS-10XSeq	HET_UNT_CCTTCCCCATCACGTA	KOLF2_A53T	PD	gPD_aSyn	25027	59.2047	3190	78	PASS
sc-iPS-10XSeq	HET_UNT_CCTTCCCCATCAGTAC	KOLF2_A53T	PD	gPD_aSyn	22928	64.4951	3364	78	PASS
sc-iPS-10XSeq	HET_UNT_CCTTCCCGTCCTCTTG	KOLF2_A53T	PD	gPD_aSyn	1833	20.4736	552	29	FAIL
sc-iPS-10XSeq	HET_UNT_CCTTCCCGTGTGACGA	KOLF2_A53T	PD	gPD_aSyn	5739	79.4215	1354	36	FAIL
sc-iPS-10XSeq	HET_UNT_CCTTCCCGTTTGGGCC	KOLF2_A53T	PD	gPD_aSyn	19336	42.3246	3805	75	FAIL
sc-iPS-10XSeq	HET_UNT_CCTTCCCTCTCAACTT	KOLF2_A53T	PD	gPD_aSyn	14635	48.2287	2913	72	FAIL
sc-iPS-10XSeq	HET_UNT_CCTTCGAAGGGTATCG	KOLF2_A53T	PD	gPD_aSyn	1469	80.7587	444	54	FAIL
sc-iPS-10XSeq	HET_UNT_CCTTCGAAGTGGCACA	KOLF2_A53T	PD	gPD_aSyn	18469	55.4125	3532	73	PASS
sc-iPS-10XSeq	HET_UNT_CCTTCGACATACTCTT	KOLF2_A53T	PD	gPD_aSyn	19505	55.5208	3153	77	PASS
sc-iPS-10XSeq	HET_UNT_CCTTCGAGTCAGCTAT	KOLF2_A53T	PD	gPD_aSyn	7556	46.4985	1632	51	FAIL
sc-iPS-10XSeq	HET_UNT_CCTTCGAGTTGAGGTG	KOLF2_A53T	PD	gPD_aSyn	5031	43.5283	1331	66	FAIL
sc-iPS-10XSeq	HET_UNT_CCTTCGATCAAACCGT	KOLF2_A53T	PD	gPD_aSyn	10947	33.1546	2589	71	FAIL
sc-iPS-10XSeq	HET_UNT_CCTTCGATCCGCTGTT	KOLF2_A53T	PD	gPD_aSyn	5797	32.1502	1454	36	FAIL
sc-iPS-10XSeq	HET_UNT_CCTTCGATCCTTTCGG	KOLF2_A53T	PD	gPD_aSyn	25823	58.9741	3233	77	PASS
sc-iPS-10XSeq	HET_UNT_CCTTCGATCTGCCCTA	KOLF2_A53T	PD	gPD_aSyn	29948	61.7714	3421	77	PASS
sc-iPS-10XSeq	HET_UNT_CCTTTCTAGAGACGAA	KOLF2_A53T	PD	gPD_aSyn	19659	39.9947	3589	73	FAIL
sc-iPS-10XSeq	HET_UNT_CCTTTCTAGGCAAAGA	KOLF2_A53T	PD	gPD_aSyn	21081	50.594	3781	77	PASS
sc-iPS-10XSeq	HET_UNT_CCTTTCTAGTCAAGCG	KOLF2_A53T	PD	gPD_aSyn	17207	50.2379	3176	74	PASS
sc-iPS-10XSeq	HET_UNT_CCTTTCTAGTCGTACT	KOLF2_A53T	PD	gPD_aSyn	24432	52.7017	3484	78	PASS
sc-iPS-10XSeq	HET_UNT_CCTTTCTCAGTGGAGT	KOLF2_A53T	PD	gPD_aSyn	9696	61.1812	1747	74	PASS
sc-iPS-10XSeq	HET_UNT_CCTTTCTGTAGCGTGA	KOLF2_A53T	PD	gPD_aSyn	31288	60.9226	3849	76	PASS
sc-iPS-10XSeq	HET_UNT_CCTTTCTGTCCCGACA	KOLF2_A53T	PD	gPD_aSyn	27106	58.8404	3757	77	PASS
sc-iPS-10XSeq	HET_UNT_CCTTTCTGTCGGCTCA	KOLF2_A53T	PD	gPD_aSyn	15683	52.9116	3162	70	PASS
sc-iPS-10XSeq	HET_UNT_CCTTTCTTCCATGAAC	KOLF2_A53T	PD	gPD_aSyn	27363	59.1863	3767	76	PASS
sc-iPS-10XSeq	HET_UNT_CCTTTCTTCTCGCTTG	KOLF2_A53T	PD	gPD_aSyn	13957	63.3747	2567	76	PASS
sc-iPS-10XSeq	HET_UNT_CGAACATAGAAGGTGA	KOLF2_A53T	PD	gPD_aSyn	3291	83.8044	731	68	FAIL
sc-iPS-10XSeq	HET_UNT_CGAACATAGCATCATC	KOLF2_A53T	PD	gPD_aSyn	39548	58.6391	4460	79	PASS
sc-iPS-10XSeq	HET_UNT_CGAACATCACATCCAA	KOLF2_A53T	PD	gPD_aSyn	1475	71.0843	466	58	FAIL
sc-iPS-10XSeq	HET_UNT_CGAACATCACTGTGTA	KOLF2_A53T	PD	gPD_aSyn	27699	62.4681	3580	78	PASS
sc-iPS-10XSeq	HET_UNT_CGAACATCATAGACTC	KOLF2_A53T	PD	gPD_aSyn	1905	82.006	542	66	FAIL
sc-iPS-10XSeq	HET_UNT_CGAACATGTCTAGGTT	KOLF2_A53T	PD	gPD_aSyn	30991	56.8006	3993	77	PASS
sc-iPS-10XSeq	HET_UNT_CGAACATGTGAAAGAG	KOLF2_A53T	PD	gPD_aSyn	23374	55.4399	3698	75	PASS
sc-iPS-10XSeq	HET_UNT_CGAACATTCATGTCTT	KOLF2_A53T	PD	gPD_aSyn	40342	63.4129	4486	78	PASS
sc-iPS-10XSeq	HET_UNT_CGAACATTCCCATTTA	KOLF2_A53T	PD	gPD_aSyn	24541	61.9957	3402	76	PASS
sc-iPS-10XSeq	HET_UNT_CGAACATTCTTGTTTG	KOLF2_A53T	PD	gPD_aSyn	6429	83.526	1231	73	PASS
sc-iPS-10XSeq	HET_UNT_CGAATGTCAGGGTATG	KOLF2_A53T	PD	gPD_aSyn	34719	67.0109	3599	80	PASS
sc-iPS-10XSeq	HET_UNT_CGAATGTCAGGTTTCA	KOLF2_A53T	PD	gPD_aSyn	19506	61.1588	3057	76	PASS
sc-iPS-10XSeq	HET_UNT_CGAATGTGTACCGCTG	KOLF2_A53T	PD	gPD_aSyn	53573	69.18	4983	80	PASS
sc-iPS-10XSeq	HET_UNT_CGAATGTTCATCTGCC	KOLF2_A53T	PD	gPD_aSyn	21746	47.4835	3250	74	FAIL
sc-iPS-10XSeq	HET_UNT_CGAATGTTCTGATACG	KOLF2_A53T	PD	gPD_aSyn	29818	58.8463	3690	78	PASS
sc-iPS-10XSeq	HET_UNT_CGAATGTTCTTATCTG	KOLF2_A53T	PD	gPD_aSyn	4219	29.9411	1162	57	FAIL
sc-iPS-10XSeq	HET_UNT_CGACCTTAGATAGGAG	KOLF2_A53T	PD	gPD_aSyn	4872	84.6715	904	72	FAIL
sc-iPS-10XSeq	HET_UNT_CGACCTTAGATCCCGC	KOLF2_A53T	PD	gPD_aSyn	3595	83.5075	886	69	FAIL
sc-iPS-10XSeq	HET_UNT_CGACCTTAGCCACGCT	KOLF2_A53T	PD	gPD_aSyn	20000	47.2891	3637	76	FAIL
sc-iPS-10XSeq	HET_UNT_CGACCTTAGCGATCCC	KOLF2_A53T	PD	gPD_aSyn	9147	48.719	1909	69	FAIL
sc-iPS-10XSeq	HET_UNT_CGACCTTCAGACTCGC	KOLF2_A53T	PD	gPD_aSyn	97697	73.1205	5849	82	FAIL
sc-iPS-10XSeq	HET_UNT_CGACCTTCATGCGCAC	KOLF2_A53T	PD	gPD_aSyn	49657	66.3429	4492	80	PASS
sc-iPS-10XSeq	HET_UNT_CGACCTTCCGATCTCG	KOLF2_A53T	PD	gPD_aSyn	2063	59.7106	653	63	FAIL
sc-iPS-10XSeq	HET_UNT_CGACCTTCGACCTTCC	KOLF2_A53T	PD	gPD_aSyn	1021	61.1377	373	44	FAIL
sc-iPS-10XSeq	HET_UNT_CGACCTTGTCAAAGCG	KOLF2_A53T	PD	gPD_aSyn	12516	53.9669	2359	75	PASS
sc-iPS-10XSeq	HET_UNT_CGACCTTGTCTAAACC	KOLF2_A53T	PD	gPD_aSyn	56607	65.7472	4927	77	PASS
sc-iPS-10XSeq	HET_UNT_CGACCTTGTGCATCTA	KOLF2_A53T	PD	gPD_aSyn	23182	58.318	3532	76	PASS
sc-iPS-10XSeq	HET_UNT_CGACCTTGTGCGCTTG	KOLF2_A53T	PD	gPD_aSyn	18681	58.8953	3312	75	PASS
sc-iPS-10XSeq	HET_UNT_CGACTTCAGAGACTTA	KOLF2_A53T	PD	gPD_aSyn	19598	64.4438	2614	74	PASS
sc-iPS-10XSeq	HET_UNT_CGACTTCAGAGTAATC	KOLF2_A53T	PD	gPD_aSyn	13316	80.3815	2365	71	PASS
sc-iPS-10XSeq	HET_UNT_CGACTTCGTCCGTGAC	KOLF2_A53T	PD	gPD_aSyn	38186	68.3064	3896	78	PASS
sc-iPS-10XSeq	HET_UNT_CGACTTCGTTGAGTTC	KOLF2_A53T	PD	gPD_aSyn	12578	61.5935	2558	74	PASS
sc-iPS-10XSeq	HET_UNT_CGACTTCTCAGATAAG	KOLF2_A53T	PD	gPD_aSyn	13755	46.0526	2553	72	FAIL
sc-iPS-10XSeq	HET_UNT_CGACTTCTCAGGCAAG	KOLF2_A53T	PD	gPD_aSyn	752	14.4282	354	22	FAIL
sc-iPS-10XSeq	HET_UNT_CGACTTCTCCGAACGC	KOLF2_A53T	PD	gPD_aSyn	20561	59.4902	3017	76	PASS
sc-iPS-10XSeq	HET_UNT_CGACTTCTCTCGATGA	KOLF2_A53T	PD	gPD_aSyn	45311	48.7236	5174	78	FAIL
sc-iPS-10XSeq	HET_UNT_CGAGAAGAGAGGTTAT	KOLF2_A53T	PD	gPD_aSyn	28568	61.0871	4269	78	PASS
sc-iPS-10XSeq	HET_UNT_CGAGAAGAGCGTGAAC	KOLF2_A53T	PD	gPD_aSyn	5897	50.6354	1542	72	PASS
sc-iPS-10XSeq	HET_UNT_CGAGAAGAGGTAGCTG	KOLF2_A53T	PD	gPD_aSyn	25579	60.9416	3765	77	PASS
sc-iPS-10XSeq	HET_UNT_CGAGAAGCAGTCACTA	KOLF2_A53T	PD	gPD_aSyn	1463	81.323	511	44	FAIL
sc-iPS-10XSeq	HET_UNT_CGAGAAGGTCGCCATG	KOLF2_A53T	PD	gPD_aSyn	7702	49.2928	1612	72	FAIL
sc-iPS-10XSeq	HET_UNT_CGAGAAGGTGGGTATG	KOLF2_A53T	PD	gPD_aSyn	32513	59.8678	4766	79	PASS
sc-iPS-10XSeq	HET_UNT_CGAGCACAGCTCAACT	KOLF2_A53T	PD	gPD_aSyn	33858	57.4653	4256	78	PASS
sc-iPS-10XSeq	HET_UNT_CGAGCACCACAGCGTC	KOLF2_A53T	PD	gPD_aSyn	21329	59.0913	3169	74	PASS
sc-iPS-10XSeq	HET_UNT_CGAGCACCACGGCGTT	KOLF2_A53T	PD	gPD_aSyn	24157	60.1864	3151	79	PASS
sc-iPS-10XSeq	HET_UNT_CGAGCACCACTTGGAT	KOLF2_A53T	PD	gPD_aSyn	33706	58.5601	4839	78	PASS
sc-iPS-10XSeq	HET_UNT_CGAGCACGTGCAACGA	KOLF2_A53T	PD	gPD_aSyn	10753	51.7344	2106	74	PASS
sc-iPS-10XSeq	HET_UNT_CGAGCACTCATACGGT	KOLF2_A53T	PD	gPD_aSyn	32587	65.9082	3900	77	PASS
sc-iPS-10XSeq	HET_UNT_CGAGCACTCTGCCCTA	KOLF2_A53T	PD	gPD_aSyn	35339	61.8842	3833	78	PASS
sc-iPS-10XSeq	HET_UNT_CGAGCCAAGATCGATA	KOLF2_A53T	PD	gPD_aSyn	2396	85.1155	602	62	FAIL
sc-iPS-10XSeq	HET_UNT_CGAGCCACATATGCTG	KOLF2_A53T	PD	gPD_aSyn	29498	62.8888	3568	77	PASS
sc-iPS-10XSeq	HET_UNT_CGAGCCACATCAGTCA	KOLF2_A53T	PD	gPD_aSyn	31947	58.0548	4566	76	PASS
sc-iPS-10XSeq	HET_UNT_CGAGCCAGTGCTCTTC	KOLF2_A53T	PD	gPD_aSyn	36566	55.4711	4435	77	PASS
sc-iPS-10XSeq	HET_UNT_CGAGCCATCCAAAGTC	KOLF2_A53T	PD	gPD_aSyn	3222	80.8329	766	70	FAIL
sc-iPS-10XSeq	HET_UNT_CGAGCCATCCTGTACC	KOLF2_A53T	PD	gPD_aSyn	5132	28.5587	977	26	FAIL
sc-iPS-10XSeq	HET_UNT_CGAGCCATCGCCTGTT	KOLF2_A53T	PD	gPD_aSyn	24683	55.2279	3792	77	PASS
sc-iPS-10XSeq	HET_UNT_CGATCGGAGGCATGGT	KOLF2_A53T	PD	gPD_aSyn	10039	46.9617	1917	73	FAIL
sc-iPS-10XSeq	HET_UNT_CGATCGGAGGGTCGAT	KOLF2_A53T	PD	gPD_aSyn	9627	60.2365	1979	73	PASS
sc-iPS-10XSeq	HET_UNT_CGATCGGCAATAACGA	KOLF2_A53T	PD	gPD_aSyn	4119	34.1372	740	34	FAIL
sc-iPS-10XSeq	HET_UNT_CGATCGGGTAAAGTCA	KOLF2_A53T	PD	gPD_aSyn	1854	46.6415	244	25	FAIL
sc-iPS-10XSeq	HET_UNT_CGATCGGGTATATGAG	KOLF2_A53T	PD	gPD_aSyn	9288	42.7015	2065	68	FAIL
sc-iPS-10XSeq	HET_UNT_CGATCGGTCGTAGGTT	KOLF2_A53T	PD	gPD_aSyn	13017	54.6175	2796	71	PASS
sc-iPS-10XSeq	HET_UNT_CGATGGCAGTACATGA	KOLF2_A53T	PD	gPD_aSyn	40908	58.9648	4233	75	PASS
sc-iPS-10XSeq	HET_UNT_CGATGGCCACCAGCAC	KOLF2_A53T	PD	gPD_aSyn	10802	57.087	2098	72	PASS
sc-iPS-10XSeq	HET_UNT_CGATGGCCACGTGAGA	KOLF2_A53T	PD	gPD_aSyn	1933	87.7042	343	65	FAIL
sc-iPS-10XSeq	HET_UNT_CGATGGCCACTTCTGC	KOLF2_A53T	PD	gPD_aSyn	35113	64.1955	3890	75	PASS
sc-iPS-10XSeq	HET_UNT_CGATGGCCAGTTAACC	KOLF2_A53T	PD	gPD_aSyn	15718	55.8922	2918	73	PASS
sc-iPS-10XSeq	HET_UNT_CGATGGCCATGACATC	KOLF2_A53T	PD	gPD_aSyn	27540	54.1486	4196	78	PASS
sc-iPS-10XSeq	HET_UNT_CGATGGCCATGAGCGA	KOLF2_A53T	PD	gPD_aSyn	2503	82.4712	682	65	FAIL
sc-iPS-10XSeq	HET_UNT_CGATGGCTCAAACGGG	KOLF2_A53T	PD	gPD_aSyn	40174	67.7151	4513	80	PASS
sc-iPS-10XSeq	HET_UNT_CGATGGCTCGAATGCT	KOLF2_A53T	PD	gPD_aSyn	17160	57.0479	2767	75	PASS
sc-iPS-10XSeq	HET_UNT_CGATGGCTCGGTTCGG	KOLF2_A53T	PD	gPD_aSyn	4607	82.2826	1280	51	FAIL
sc-iPS-10XSeq	HET_UNT_CGATGTAAGCAGACTG	KOLF2_A53T	PD	gPD_aSyn	12249	49.5249	2498	74	FAIL
sc-iPS-10XSeq	HET_UNT_CGATGTAAGGAATTAC	KOLF2_A53T	PD	gPD_aSyn	31795	53.3473	4085	78	PASS
sc-iPS-10XSeq	HET_UNT_CGATGTACACAGGAGT	KOLF2_A53T	PD	gPD_aSyn	13991	54.4016	2656	75	PASS
sc-iPS-10XSeq	HET_UNT_CGATGTACACTCAGGC	KOLF2_A53T	PD	gPD_aSyn	9819	49.6335	1895	69	FAIL
sc-iPS-10XSeq	HET_UNT_CGATGTACAGACGCTC	KOLF2_A53T	PD	gPD_aSyn	40823	66.2679	4298	75	PASS
sc-iPS-10XSeq	HET_UNT_CGATGTACAGGGCATA	KOLF2_A53T	PD	gPD_aSyn	9486	57.1618	1818	72	PASS
sc-iPS-10XSeq	HET_UNT_CGATGTAGTAAACGCG	KOLF2_A53T	PD	gPD_aSyn	23112	61.1526	3598	78	PASS
sc-iPS-10XSeq	HET_UNT_CGATGTAGTAATTGGA	KOLF2_A53T	PD	gPD_aSyn	24155	62.5049	3030	79	PASS
sc-iPS-10XSeq	HET_UNT_CGATTGAAGCAGACTG	KOLF2_A53T	PD	gPD_aSyn	1847	81.4015	593	41	FAIL
sc-iPS-10XSeq	HET_UNT_CGATTGACAAAGCGGT	KOLF2_A53T	PD	gPD_aSyn	9788	57.1029	1853	71	PASS
sc-iPS-10XSeq	HET_UNT_CGATTGAGTATCTGCA	KOLF2_A53T	PD	gPD_aSyn	26476	54.9888	4259	76	PASS
sc-iPS-10XSeq	HET_UNT_CGATTGAGTGACGGTA	KOLF2_A53T	PD	gPD_aSyn	11455	56.5875	2310	75	PASS
sc-iPS-10XSeq	HET_UNT_CGATTGAGTTAGGGTG	KOLF2_A53T	PD	gPD_aSyn	39366	61.9381	4632	76	PASS
sc-iPS-10XSeq	HET_UNT_CGATTGATCCCACTTG	KOLF2_A53T	PD	gPD_aSyn	26015	53.5685	4162	76	PASS
sc-iPS-10XSeq	HET_UNT_CGATTGATCGATAGAA	KOLF2_A53T	PD	gPD_aSyn	42025	62.4758	4796	79	PASS
sc-iPS-10XSeq	HET_UNT_CGATTGATCGGTGTTA	KOLF2_A53T	PD	gPD_aSyn	10982	46.0095	2526	62	FAIL
sc-iPS-10XSeq	HET_UNT_CGCCAAGAGAGGTTGC	KOLF2_A53T	PD	gPD_aSyn	23537	52.2975	3823	76	PASS
sc-iPS-10XSeq	HET_UNT_CGCCAAGAGTGCTGCC	KOLF2_A53T	PD	gPD_aSyn	337	20.0476	159	8	FAIL
sc-iPS-10XSeq	HET_UNT_CGCCAAGCACGCGAAA	KOLF2_A53T	PD	gPD_aSyn	2730	82.9535	668	68	FAIL
sc-iPS-10XSeq	HET_UNT_CGCCAAGCATCACCCT	KOLF2_A53T	PD	gPD_aSyn	3408	86.3003	699	70	FAIL
sc-iPS-10XSeq	HET_UNT_CGCCAAGCATTACGAC	KOLF2_A53T	PD	gPD_aSyn	10826	86.1394	737	70	FAIL
sc-iPS-10XSeq	HET_UNT_CGCCAAGGTATTCGTG	KOLF2_A53T	PD	gPD_aSyn	32506	55.038	4843	83	PASS
sc-iPS-10XSeq	HET_UNT_CGCCAAGGTGAACCTT	KOLF2_A53T	PD	gPD_aSyn	5250	83.2013	1120	72	PASS
sc-iPS-10XSeq	HET_UNT_CGCCAAGGTGATGCCC	KOLF2_A53T	PD	gPD_aSyn	1731	81.3058	552	57	FAIL
sc-iPS-10XSeq	HET_UNT_CGCCAAGTCACCGGGT	KOLF2_A53T	PD	gPD_aSyn	33371	70.7252	3233	77	PASS
sc-iPS-10XSeq	HET_UNT_CGCCAAGTCCAACCAA	KOLF2_A53T	PD	gPD_aSyn	16792	56.2282	2774	79	PASS
sc-iPS-10XSeq	HET_UNT_CGCCAAGTCTGCGTAA	KOLF2_A53T	PD	gPD_aSyn	2092	83.4464	588	57	FAIL
sc-iPS-10XSeq	HET_UNT_CGCGGTAAGCTTATCG	KOLF2_A53T	PD	gPD_aSyn	21390	55.3858	3665	75	PASS
[truncated: 7,088 more rows]
