# Supplementary material for: Druggable transcriptomic pathways revealed in Parkinson’s patient-derived midbrain neurons
Source: NPJ Parkinsons Dis. 2022 Oct 18;8:134. doi: 10.1038/s41531-022-00400-0 (PMC9579158; doi:10.1038/s41531-022-00400-0)
Supplement: Supplementary file 5 — Supplementary Table 4 [file 41531_2022_400_MOESM5_ESM.xlsx]

## Sheet: Sheet1
Supplementary Table 4. Enriched GO terms in PD vs control reprogrammed neurons across six independent transcriptomics datasets.
GO Biological Processes enriched among genes consistently dysregulated in PD neurons
GO_id	term	# of genes annoted	q-value FDR Benjamini-Hochberg	genes
GO:0000902	cell morphogenesis	37	3.725e-07	DOK5,SPARC,HECW1,ITGB1,DCX,NEFL,PTPRD,HPRT1,ANTXR1,PDZD8,NTN1,HES1,TCTN1,PMP22,EZR,FLNA,FLNB,CIB1,RILPL2,STXBP5,NTRK3,SHC1,APBB2,ID1,TRIOBP,LAMA5,LAMC1,MAP7,BTBD3,MSN,COL18A1,EFNB3,WASF2,CNTNAP2,PAK3,CTNNA2,CDH6
GO:0032989	cellular component morphogenesis	38	7.148e-07	DOK5,SPARC,HECW1,TMOD2,ITGB1,DCX,NEFL,PTPRD,HPRT1,ANTXR1,PDZD8,NTN1,HES1,TCTN1,PMP22,EZR,FLNA,FLNB,CIB1,RILPL2,STXBP5,NTRK3,SHC1,APBB2,ID1,TRIOBP,LAMA5,LAMC1,MAP7,BTBD3,MSN,COL18A1,EFNB3,WASF2,CNTNAP2,PAK3,CTNNA2,CDH6
GO:0000904	cell morphogenesis involved in differentiation	30	1.164e-06	DOK5,HECW1,ITGB1,DCX,NEFL,PTPRD,HPRT1,ANTXR1,NTN1,HES1,TCTN1,PMP22,EZR,FLNA,FLNB,CIB1,RILPL2,STXBP5,NTRK3,SHC1,APBB2,ID1,TRIOBP,LAMA5,LAMC1,BTBD3,COL18A1,EFNB3,PAK3,CTNNA2
GO:0030182	neuron differentiation	39	2.439e-05	PCP4,SOX2,DOK5,KREMEN1,HECW1,NAP1L2,ITGB1,DCX,HMG20B,NEFL,PTPRD,HPRT1,NTN1,HES1,TCTN1,CNR1,NOTCH3,PMP22,CERS2,EZR,FLNA,CIB1,STXBP5,NTRK3,SHC1,APBB2,ID1,XBP1,TRIOBP,LAMC1,INPP5F,BTBD3,PTPN5,EFNB3,NKD1,CNTNAP2,PAK3,CTNNA2,MMD
GO:0045664	regulation of neuron differentiation	26	2.504e-05	PCP4,SOX2,KREMEN1,HECW1,NAP1L2,ITGB1,DCX,HMG20B,NEFL,PTPRD,NTN1,HES1,CNR1,NOTCH3,PMP22,CERS2,FLNA,CIB1,NTRK3,ID1,INPP5F,PTPN5,EFNB3,PAK3,CTNNA2,MMD
GO:0031175	neuron projection development	32	2.504e-05	PCP4,DOK5,KREMEN1,HECW1,ITGB1,DCX,NEFL,PTPRD,HPRT1,NTN1,HES1,TCTN1,CNR1,PMP22,CERS2,EZR,FLNA,CIB1,STXBP5,NTRK3,SHC1,APBB2,ID1,TRIOBP,LAMC1,INPP5F,BTBD3,PTPN5,EFNB3,CNTNAP2,PAK3,CTNNA2
GO:0030198	extracellular matrix organization	18	2.865e-05	SPARC,ITGB1,AEBP1,SULF1,ANTXR1,MMP14,MMP16,PMP22,COL3A1,COL5A1,COL5A2,APBB2,LAMA5,LAMC1,SERPINH1,P3H4,COL18A1,P4HA1
GO:0043062	extracellular structure organization	20	4.391e-05	SPARC,ITGB1,AEBP1,SULF1,ANTXR1,MMP14,MMP16,PLTP,PMP22,COL3A1,COL5A1,COL5A2,APBB2,LAMA5,LAMC1,NPC2,SERPINH1,P3H4,COL18A1,P4HA1
GO:0048699	generation of neurons	40	5.842e-05	PCP4,SOX2,DOK5,KREMEN1,HECW1,NAP1L2,ITGB1,DCX,HMG20B,NEFL,PTPRD,HPRT1,NTN1,HES1,TCTN1,CNR1,NOTCH3,PMP22,COL3A1,CERS2,EZR,FLNA,CIB1,STXBP5,NTRK3,SHC1,APBB2,ID1,XBP1,TRIOBP,LAMC1,INPP5F,BTBD3,PTPN5,EFNB3,NKD1,CNTNAP2,PAK3,CTNNA2,MMD
GO:0048666	neuron development	33	7.274e-05	PCP4,DOK5,KREMEN1,HECW1,ITGB1,DCX,NEFL,PTPRD,HPRT1,NTN1,HES1,TCTN1,CNR1,PMP22,CERS2,EZR,FLNA,CIB1,STXBP5,NTRK3,SHC1,APBB2,ID1,XBP1,TRIOBP,LAMC1,INPP5F,BTBD3,PTPN5,EFNB3,CNTNAP2,PAK3,CTNNA2
GO:0120036	plasma membrane bounded cell projection organization	40	8.398e-05	PCP4,DOK5,KREMEN1,HECW1,RO60,ITGB1,DCX,MTRNR2L1,NEFL,PTPRD,HPRT1,NTN1,HES1,DNASE2,TCTN1,CNR1,PMP22,CERS2,EZR,FLNA,CIB1,RILPL2,STXBP5,NTRK3,SHC1,APBB2,ID1,TRIOBP,LAMA5,LAMC1,TMEM107,INPP5F,BTBD3,PTPN5,EFNB3,WASF2,CNTNAP2,PAK3,PLEKHA1,CTNNA2
GO:0022008	neurogenesis	41	8.398e-05	PCP4,SOX2,DOK5,KREMEN1,HECW1,NAP1L2,ITGB1,DCX,HMG20B,NEFL,PTPRD,HPRT1,NTN1,HES1,MMP14,TCTN1,CNR1,NOTCH3,PMP22,COL3A1,CERS2,EZR,FLNA,CIB1,STXBP5,NTRK3,SHC1,APBB2,ID1,XBP1,TRIOBP,LAMC1,INPP5F,BTBD3,PTPN5,EFNB3,NKD1,CNTNAP2,PAK3,CTNNA2,MMD
GO:0010975	regulation of neuron projection development	21	0.0001138	PCP4,KREMEN1,HECW1,ITGB1,DCX,NEFL,PTPRD,NTN1,HES1,CNR1,PMP22,CERS2,FLNA,CIB1,NTRK3,ID1,INPP5F,PTPN5,EFNB3,PAK3,CTNNA2
GO:0030030	cell projection organization	40	0.0001138	PCP4,DOK5,KREMEN1,HECW1,RO60,ITGB1,DCX,MTRNR2L1,NEFL,PTPRD,HPRT1,NTN1,HES1,DNASE2,TCTN1,CNR1,PMP22,CERS2,EZR,FLNA,CIB1,RILPL2,STXBP5,NTRK3,SHC1,APBB2,ID1,TRIOBP,LAMA5,LAMC1,TMEM107,INPP5F,BTBD3,PTPN5,EFNB3,WASF2,CNTNAP2,PAK3,PLEKHA1,CTNNA2
GO:0051960	regulation of nervous system development	29	0.0001138	PCP4,SOX2,KREMEN1,HECW1,NAP1L2,ITGB1,DCX,HMG20B,NEFL,PTPRD,NTN1,HES1,CNR1,NOTCH3,PMP22,COL3A1,CERS2,FLNA,CIB1,NTRK3,ID1,INPP5F,PTPN5,EFNB3,CBLN2,PAK3,CTNNA2,SNCA,MMD
GO:0050767	regulation of neurogenesis	27	0.0001259	PCP4,SOX2,KREMEN1,HECW1,NAP1L2,ITGB1,DCX,HMG20B,NEFL,PTPRD,NTN1,HES1,CNR1,NOTCH3,PMP22,COL3A1,CERS2,FLNA,CIB1,NTRK3,ID1,INPP5F,PTPN5,EFNB3,PAK3,CTNNA2,MMD
GO:0032963	collagen metabolic process	10	0.0001308	PHYKPL,ITGB1,MMP14,MMP16,SUCO,COL5A1,ID1,SERPINH1,P3H4,LTBP1
GO:0048667	cell morphogenesis involved in neuron differentiation	22	0.0001439	DOK5,HECW1,ITGB1,DCX,NEFL,PTPRD,HPRT1,NTN1,HES1,TCTN1,PMP22,EZR,STXBP5,NTRK3,SHC1,APBB2,ID1,TRIOBP,BTBD3,EFNB3,PAK3,CTNNA2
GO:0030199	collagen fibril organization	7	0.0002849	AEBP1,COL3A1,COL5A1,COL5A2,SERPINH1,P3H4,P4HA1
GO:0050768	negative regulation of neurogenesis	15	0.0002877	SOX2,KREMEN1,ITGB1,NTN1,HES1,NOTCH3,PMP22,COL3A1,CERS2,FLNA,CIB1,NTRK3,ID1,INPP5F,EFNB3
GO:0007155	cell adhesion	34	0.0003563	SOX2,PAG1,HLA-E,ITGB1,PTPRD,ZFP36L1,ANTXR1,NTN1,HES1,MMP14,PMP22,COL3A1,EZR,COL5A1,FLNA,CIB1,KRT18,SHC1,ID1,XBP1,TRIOBP,LAMA5,LAMC1,MSN,COL18A1,THBS3,IGFBP2,EFNB3,CNTNAP2,PAK3,CERCAM,CTNNA2,CDH6,PCDH9
GO:0045665	negative regulation of neuron differentiation	13	0.0003563	SOX2,KREMEN1,ITGB1,NTN1,HES1,NOTCH3,PMP22,CERS2,FLNA,CIB1,ID1,INPP5F,EFNB3
GO:0022610	biological adhesion	34	0.0003607	SOX2,PAG1,HLA-E,ITGB1,PTPRD,ZFP36L1,ANTXR1,NTN1,HES1,MMP14,PMP22,COL3A1,EZR,COL5A1,FLNA,CIB1,KRT18,SHC1,ID1,XBP1,TRIOBP,LAMA5,LAMC1,MSN,COL18A1,THBS3,IGFBP2,EFNB3,CNTNAP2,PAK3,CERCAM,CTNNA2,CDH6,PCDH9
GO:0061564	axon development	19	0.0004629	DOK5,KREMEN1,ITGB1,DCX,NEFL,NTN1,TCTN1,CNR1,PMP22,CERS2,EZR,STXBP5,NTRK3,SHC1,APBB2,INPP5F,EFNB3,PAK3,CTNNA2
GO:0060284	regulation of cell development	28	0.0004629	PCP4,SOX2,KREMEN1,HECW1,NAP1L2,ITGB1,DCX,HMG20B,NEFL,PTPRD,NTN1,HES1,CNR1,NOTCH3,PMP22,COL3A1,CERS2,FLNA,CIB1,NTRK3,ID1,TRIOBP,INPP5F,PTPN5,EFNB3,PAK3,CTNNA2,MMD
GO:0120039	plasma membrane bounded cell projection morphogenesis	22	0.0004629	DOK5,HECW1,ITGB1,DCX,NEFL,PTPRD,HPRT1,NTN1,TCTN1,PMP22,EZR,STXBP5,NTRK3,SHC1,APBB2,ID1,BTBD3,EFNB3,WASF2,CNTNAP2,PAK3,CTNNA2
GO:0051961	negative regulation of nervous system development	15	0.0004629	SOX2,KREMEN1,ITGB1,NTN1,HES1,NOTCH3,PMP22,COL3A1,CERS2,FLNA,CIB1,NTRK3,ID1,INPP5F,EFNB3
GO:0120035	regulation of plasma membrane bounded cell projection organization	23	0.0004755	PCP4,KREMEN1,HECW1,ITGB1,DCX,NEFL,PTPRD,NTN1,HES1,CNR1,PMP22,CERS2,EZR,FLNA,CIB1,NTRK3,ID1,INPP5F,PTPN5,EFNB3,WASF2,PAK3,CTNNA2
GO:0048858	cell projection morphogenesis	22	0.0004755	DOK5,HECW1,ITGB1,DCX,NEFL,PTPRD,HPRT1,NTN1,TCTN1,PMP22,EZR,STXBP5,NTRK3,SHC1,APBB2,ID1,BTBD3,EFNB3,WASF2,CNTNAP2,PAK3,CTNNA2
GO:0031344	regulation of cell projection organization	23	0.0005473	PCP4,KREMEN1,HECW1,ITGB1,DCX,NEFL,PTPRD,NTN1,HES1,CNR1,PMP22,CERS2,EZR,FLNA,CIB1,NTRK3,ID1,INPP5F,PTPN5,EFNB3,WASF2,PAK3,CTNNA2
GO:0032990	cell part morphogenesis	22	0.0006725	DOK5,HECW1,ITGB1,DCX,NEFL,PTPRD,HPRT1,NTN1,TCTN1,PMP22,EZR,STXBP5,NTRK3,SHC1,APBB2,ID1,BTBD3,EFNB3,WASF2,CNTNAP2,PAK3,CTNNA2
GO:0001568	blood vessel development	23	0.0007108	SP1,SPARC,RRAS,ITGB1,GPC3,ZFP36L1,SULF1,ANTXR1,HES1,MMP14,NOTCH3,COL3A1,COL5A1,FLNA,CIB1,SHC1,ID1,XBP1,LAMA5,RNF213,COL18A1,WASF2,LTBP1
GO:0009887	animal organ morphogenesis	29	0.0007108	SOX2,SP1,TMEFF2,GPC3,SULF1,NTN1,HES1,PDGFC,MMP14,MMP16,COL3A1,EZR,COL5A1,COL5A2,FLNA,ID1,XBP1,TRIOBP,LAMA5,LAMC1,SERPINH1,CBS,MSN,COL18A1,THBS3,NKD1,IGFBP5,PLEKHA1,CTNNA2
GO:0048812	neuron projection morphogenesis	21	0.0009296	DOK5,HECW1,ITGB1,DCX,NEFL,PTPRD,HPRT1,NTN1,TCTN1,PMP22,EZR,STXBP5,NTRK3,SHC1,APBB2,ID1,BTBD3,EFNB3,CNTNAP2,PAK3,CTNNA2
GO:0006695	cholesterol biosynthetic process	7	0.0009444	SP1,ACAT2,HMGCR,HMGCS1,SC5D,DHCR24,IDI1
GO:1902653	secondary alcohol biosynthetic process	7	0.0009854	SP1,ACAT2,HMGCR,HMGCS1,SC5D,DHCR24,IDI1
GO:0010721	negative regulation of cell development	15	0.0009854	SOX2,KREMEN1,ITGB1,NTN1,HES1,NOTCH3,PMP22,COL3A1,CERS2,FLNA,CIB1,NTRK3,ID1,INPP5F,EFNB3
GO:0048585	negative regulation of response to stimulus	38	0.001048	SOX2,KREMEN1,HECW1,METRNL,TCIM,HLA-E,HMGCR,ITGB1,TMEM161A,PTPRD,GPC3,SULF1,UCP2,NTN1,MMP14,PTTG1IP,CNR1,NOTCH3,COL3A1,CERS2,EZR,FLNA,CIB1,RNF152,RASA2,XBP1,RNF213,INPP5F,PTPN5,PDIA6,IGFBP2,NKD1,IGFBP5,IGFBP6,PLEKHA1,LTBP1,CTNNA2,SNCA
GO:0010648	negative regulation of cell communication	34	0.001048	SOX2,KREMEN1,HECW1,TCIM,HMGCR,ITGB1,TMEM161A,PTPRD,GPC3,SULF1,UCP2,NTN1,MMP14,PTTG1IP,NOTCH3,EZR,FLNA,CIB1,RNF152,RASA2,XBP1,RNF213,GRIK1,INPP5F,RAB11FIP1,PTPN5,PDIA6,IGFBP2,NKD1,IGFBP5,IGFBP6,PLEKHA1,LTBP1,SNCA
GO:0031345	negative regulation of cell projection organization	11	0.00105	KREMEN1,ITGB1,NTN1,HES1,PMP22,CERS2,FLNA,CIB1,ID1,INPP5F,EFNB3
GO:0023057	negative regulation of signaling	34	0.00105	SOX2,KREMEN1,HECW1,TCIM,HMGCR,ITGB1,TMEM161A,PTPRD,GPC3,SULF1,UCP2,NTN1,MMP14,PTTG1IP,NOTCH3,EZR,FLNA,CIB1,RNF152,RASA2,XBP1,RNF213,GRIK1,INPP5F,RAB11FIP1,PTPN5,PDIA6,IGFBP2,NKD1,IGFBP5,IGFBP6,PLEKHA1,LTBP1,SNCA
GO:0001944	vasculature development	23	0.001062	SP1,SPARC,RRAS,ITGB1,GPC3,ZFP36L1,SULF1,ANTXR1,HES1,MMP14,NOTCH3,COL3A1,COL5A1,FLNA,CIB1,SHC1,ID1,XBP1,LAMA5,RNF213,COL18A1,WASF2,LTBP1
GO:0010977	negative regulation of neuron projection development	10	0.001062	KREMEN1,NTN1,HES1,PMP22,CERS2,FLNA,CIB1,ID1,INPP5F,EFNB3
GO:0016126	sterol biosynthetic process	7	0.001236	SP1,ACAT2,HMGCR,HMGCS1,SC5D,DHCR24,IDI1
GO:0097435	supramolecular fiber organization	20	0.001827	TMOD2,ITGB1,TMEFF2,NEFL,AEBP1,COL3A1,EZR,COL5A1,COL5A2,FLNA,CIB1,ID1,TRIOBP,SERPINH1,P3H4,P4HA1,WASF2,PAK3,CTNNA2,SNCA
GO:0008203	cholesterol metabolic process	9	0.002441	SP1,ACAT2,HMGCR,HMGCS1,SC5D,DHCR24,PMP22,NPC2,IDI1
GO:0051129	negative regulation of cellular component organization	21	0.002912	KREMEN1,TMOD2,ITGB1,TMEFF2,SACS,ANTXR1,NTN1,HES1,MMP14,PMP22,CERS2,FLNA,CIB1,ID1,TRIOBP,INPP5F,EFNB3,WASF2,H1-2,CTNNA2,SNCA
GO:0009968	negative regulation of signal transduction	31	0.003056	SOX2,KREMEN1,HECW1,TCIM,HMGCR,ITGB1,TMEM161A,PTPRD,GPC3,SULF1,NTN1,MMP14,PTTG1IP,NOTCH3,EZR,FLNA,CIB1,RNF152,RASA2,XBP1,RNF213,INPP5F,PTPN5,PDIA6,IGFBP2,NKD1,IGFBP5,IGFBP6,PLEKHA1,LTBP1,SNCA
GO:0048813	dendrite morphogenesis	9	0.004322	HECW1,ITGB1,DCX,PTPRD,HPRT1,ID1,BTBD3,PAK3,CTNNA2
GO:0098609	cell-cell adhesion	22	0.004322	SOX2,PAG1,HLA-E,ITGB1,PTPRD,ZFP36L1,NTN1,HES1,EZR,FLNA,KRT18,SHC1,XBP1,LAMA5,MSN,IGFBP2,EFNB3,PAK3,CERCAM,CTNNA2,CDH6,PCDH9
GO:0046165	alcohol biosynthetic process	9	0.004347	SP1,ACAT2,HMGCR,HMGCS1,SC5D,DHCR24,PPIP5K2,IDI1,SNCA
GO:0016125	sterol metabolic process	9	0.00445	SP1,ACAT2,HMGCR,HMGCS1,SC5D,DHCR24,PMP22,NPC2,IDI1
GO:1902652	secondary alcohol metabolic process	9	0.004958	SP1,ACAT2,HMGCR,HMGCS1,SC5D,DHCR24,PMP22,NPC2,IDI1
GO:0045596	negative regulation of cell differentiation	21	0.005102	SOX2,KREMEN1,ITGB1,ZFP36L1,ZFP36L2,NTN1,HES1,NOTCH3,PMP22,COL3A1,CERS2,COL5A1,COL5A2,FLNA,CIB1,NTRK3,ID1,XBP1,INPP5F,EFNB3,IGFBP5
GO:0040012	regulation of locomotion	26	0.005128	SP1,SPARC,MALAT1,RRAS,ITGB1,TMEFF2,SULF1,NTN1,PDGFC,MMP14,COL3A1,CERS2,FLNA,CIB1,NTRK3,XBP1,LAMA5,INPP5F,MSN,COL18A1,NKD1,IGFBP5,TRIM56,PAK3,CTNNA2,SNCA
GO:0022604	regulation of cell morphogenesis	16	0.005156	SPARC,HECW1,DCX,NEFL,PTPRD,PDZD8,NTN1,EZR,FLNA,CIB1,NTRK3,ID1,TRIOBP,MSN,EFNB3,PAK3
GO:0001101	response to acid chemical	13	0.005719	SOX2,SPARC,MEST,TMEM161A,PDGFC,COL3A1,COL5A2,NTRK3,XBP1,MAP7,CBS,COL18A1,IGFBP2
GO:0050808	synapse organization	15	0.005719	SPARC,MALAT1,NEFL,PTPRD,NTN1,PMP22,FLNA,NTRK3,PCLO,INA,WASF2,CBLN2,PAK3,CTNNA2,SNCA
GO:0022603	regulation of anatomical structure morphogenesis	27	0.00573	SP1,SPARC,HECW1,RRAS,ITGB1,DCX,NEFL,PTPRD,GPC3,SULF1,PDZD8,NTN1,HES1,EZR,COL5A1,COL5A2,FLNA,CIB1,NTRK3,SHC1,ID1,XBP1,TRIOBP,MSN,EFNB3,NKD1,PAK3
GO:0048646	anatomical structure formation involved in morphogenesis	28	0.005969	SOX2,SP1,SPARC,TMOD2,RRAS,ITGB1,DCX,GPC3,SULF1,HES1,MMP14,TCTN1,NOTCH3,PMP22,COL5A1,COL5A2,FLNA,CIB1,SHC1,ID1,XBP1,LAMA5,RNF213,COL18A1,THBS3,RNF2,NKD1,WASF2
GO:0010720	positive regulation of cell development	18	0.006138	PCP4,SOX2,NAP1L2,ITGB1,DCX,HMG20B,NEFL,PTPRD,NTN1,HES1,CNR1,FLNA,CIB1,NTRK3,TRIOBP,PTPN5,PAK3,MMD
GO:0010770	positive regulation of cell morphogenesis involved in differentiation	9	0.006359	DCX,NEFL,PTPRD,NTN1,FLNA,CIB1,NTRK3,TRIOBP,PAK3
GO:0048514	blood vessel morphogenesis	19	0.006663	SP1,SPARC,RRAS,ITGB1,ZFP36L1,SULF1,HES1,MMP14,NOTCH3,COL3A1,FLNA,CIB1,SHC1,ID1,XBP1,LAMA5,RNF213,COL18A1,WASF2
GO:1901700	response to oxygen-containing compound	34	0.007153	SOX2,SP1,ATP6V1A,SPARC,HMGCR,HMGCS1,MEST,COLEC12,NEFL,TMEM161A,ZFP36L1,UCP2,PDGFC,CNR1,AGTRAP,COL3A1,EZR,COL5A2,FLNA,FOS,NTRK3,GPX3,SHC1,ID1,XBP1,MAP7,CBS,MSN,COL18A1,IGFBP2,IGFBP5,NSG2,PLEKHA1,SNCA
GO:0060348	bone development	10	0.007497	SPARC,SLC38A10,SULF1,PDGFC,MMP14,MMP16,SERPINH1,CBS,THBS3,WASF2
GO:0045597	positive regulation of cell differentiation	25	0.007555	PCP4,SOX2,METRNL,NAP1L2,ITGB1,DCX,HMG20B,NEFL,PTPRD,ZFP36L1,NTN1,HES1,MMP14,SUCO,CNR1,FLNA,CIB1,FOS,NTRK3,XBP1,TRIOBP,PTPN5,PAK3,CTNNA2,MMD
GO:0045540	regulation of cholesterol biosynthetic process	5	0.007555	SP1,HMGCR,HMGCS1,SC5D,IDI1
GO:0106118	regulation of sterol biosynthetic process	5	0.007555	SP1,HMGCR,HMGCS1,SC5D,IDI1
GO:0051674	localization of cell	35	0.00762	SP1,SPARC,MALAT1,RRAS,ITGB1,DCX,TMEFF2,GPC3,SULF1,NTN1,HES1,PDGFC,MMP14,PLTP,PMP22,COL3A1,CERS2,COL5A1,FLNA,CIB1,NTRK3,SHC1,APBB2,ID1,XBP1,LAMA5,LAMC1,INPP5F,MSN,COL18A1,NKD1,IGFBP5,WASF2,PAK3,CTNNA2
GO:0048870	cell motility	35	0.00762	SP1,SPARC,MALAT1,RRAS,ITGB1,DCX,TMEFF2,GPC3,SULF1,NTN1,HES1,PDGFC,MMP14,PLTP,PMP22,COL3A1,CERS2,COL5A1,FLNA,CIB1,NTRK3,SHC1,APBB2,ID1,XBP1,LAMA5,LAMC1,INPP5F,MSN,COL18A1,NKD1,IGFBP5,WASF2,PAK3,CTNNA2
GO:0035239	tube morphogenesis	23	0.008219	SOX2,SP1,SPARC,RRAS,ITGB1,GPC3,ZFP36L1,SULF1,NTN1,HES1,MMP14,TCTN1,NOTCH3,COL3A1,FLNA,CIB1,SHC1,ID1,XBP1,LAMA5,RNF213,COL18A1,WASF2
GO:0099054	presynapse assembly	5	0.008524	PTPRD,NTRK3,PCLO,CBLN2,SNCA
GO:2000145	regulation of cell motility	24	0.008524	SP1,SPARC,MALAT1,RRAS,ITGB1,TMEFF2,SULF1,NTN1,PDGFC,MMP14,COL3A1,CERS2,FLNA,CIB1,NTRK3,XBP1,LAMA5,INPP5F,MSN,COL18A1,NKD1,IGFBP5,PAK3,CTNNA2
GO:0051093	negative regulation of developmental process	25	0.008624	SOX2,SPARC,KREMEN1,ITGB1,ZFP36L1,ZFP36L2,SULF1,NTN1,HES1,NOTCH3,PMP22,COL3A1,CERS2,COL5A1,COL5A2,FLNA,CIB1,NTRK3,SHC1,ID1,XBP1,INPP5F,EFNB3,NKD1,IGFBP5
GO:1902930	regulation of alcohol biosynthetic process	6	0.008624	SP1,HMGCR,HMGCS1,SC5D,IDI1,SNCA
GO:0050769	positive regulation of neurogenesis	16	0.008624	PCP4,SOX2,NAP1L2,ITGB1,DCX,HMG20B,NEFL,PTPRD,NTN1,HES1,CNR1,FLNA,NTRK3,PTPN5,PAK3,MMD
GO:0010769	regulation of cell morphogenesis involved in differentiation	12	0.008624	HECW1,DCX,NEFL,PTPRD,NTN1,FLNA,CIB1,NTRK3,ID1,TRIOBP,EFNB3,PAK3
GO:0045666	positive regulation of neuron differentiation	14	0.008998	PCP4,SOX2,NAP1L2,ITGB1,DCX,HMG20B,NEFL,PTPRD,NTN1,CNR1,NTRK3,PTPN5,PAK3,MMD
GO:0035295	tube development	26	0.009158	SOX2,SP1,SPARC,RRAS,ITGB1,GPC3,ZFP36L1,SULF1,NTN1,HES1,PDGFC,MMP14,TCTN1,NOTCH3,COL3A1,FLNA,CIB1,SHC1,ID1,XBP1,LAMA5,RNF213,TMEM107,COL18A1,IGFBP5,WASF2
GO:0002064	epithelial cell development	10	0.009158	EZR,FLNA,FLNB,RILPL2,ID1,XBP1,TRIOBP,MAP7,MSN,COL18A1
GO:0007409	axonogenesis	15	0.009158	DOK5,ITGB1,DCX,NEFL,NTN1,TCTN1,PMP22,EZR,STXBP5,NTRK3,SHC1,APBB2,EFNB3,PAK3,CTNNA2
GO:0051962	positive regulation of nervous system development	17	0.009583	PCP4,SOX2,NAP1L2,ITGB1,DCX,HMG20B,NEFL,PTPRD,NTN1,HES1,CNR1,FLNA,NTRK3,PTPN5,CBLN2,PAK3,MMD
GO:0007010	cytoskeleton organization	31	0.01008	CCDC8,TMOD2,RO60,ITGB1,DCX,TMEFF2,NEFL,ANTXR1,PDZD8,TCTN1,PMP22,EZR,FLNA,FLNB,CIB1,RILPL2,KRT18,NTRK3,PCLO,SHC1,ID1,TRIOBP,LAMA5,TMEM107,MAP7,MSN,INA,WASF2,PAK3,CTNNA2,SNCA
GO:0009628	response to abiotic stimulus	27	0.01169	SOX2,ATP6V1A,SPARC,METRNL,TCIM,MALAT1,RO60,HMGCR,HMGCS1,ITGB1,LONP1,TMEM161A,SERPINB6,ZFP36L1,UCP2,MMP14,AGTRAP,PMP22,COL3A1,FOS,XBP1,DNAJB4,MAP7,CBS,COL18A1,IGFBP2,CNTNAP2
GO:0099185	postsynaptic intermediate filament cytoskeleton organization	2	0.01224	NEFL,INA
GO:0048598	embryonic morphogenesis	17	0.01249	SOX2,SP1,ITGB1,GPC3,ZFP36L1,SULF1,NTN1,HES1,MMP14,MMP16,TCTN1,COL5A1,COL5A2,TRIOBP,LAMA5,TMEM107,RNF2
GO:0021932	hindbrain radial glia guided cell migration	3	0.01269	ITGB1,FLNA,CTNNA2
GO:0060322	head development	20	0.01304	SOX2,HMGCS1,RRAS,ITGB1,DCX,NEFL,HPRT1,HES1,MMP14,TCTN1,NOTCH3,COL3A1,FLNA,ID1,CBS,BTBD3,INA,CNTNAP2,PLEKHA1,CTNNA2
GO:0030324	lung development	9	0.01344	SOX2,SP1,SPARC,GPC3,HES1,MMP14,ID1,LAMA5,IGFBP5
GO:0007492	endoderm development	9	0.01409	SOX2,ITGB1,GPC3,ZFP36L1,MMP14,COL5A1,COL5A2,LAMC1,RNF2
GO:0001503	ossification	13	0.01409	SOX2,SP1,SPARC,KREMEN1,GPC3,MMP14,MMP16,SUCO,COL5A2,ID1,CBS,THBS3,IGFBP5
GO:0021987	cerebral cortex development	7	0.01409	SOX2,DCX,NEFL,COL3A1,FLNA,BTBD3,CNTNAP2
GO:0051094	positive regulation of developmental process	30	0.01409	PCP4,SOX2,SP1,METRNL,NAP1L2,HMGCR,RRAS,ITGB1,DCX,HMG20B,NEFL,PTPRD,ZFP36L1,NTN1,HES1,MMP14,SUCO,CNR1,EZR,FLNA,CIB1,FOS,NTRK3,XBP1,TRIOBP,PTPN5,CBLN2,PAK3,CTNNA2,MMD
GO:0030323	respiratory tube development	9	0.01409	SOX2,SP1,SPARC,GPC3,HES1,MMP14,ID1,LAMA5,IGFBP5
GO:0099550	trans-synaptic signaling, modulating synaptic transmission	3	0.01409	CNR1,EFNB3,GUCY1A1
GO:0036498	IRE1-mediated unfolded protein response	5	0.01409	SRPRA,TPP1,SHC1,XBP1,PDIA6
GO:0031103	axon regeneration	5	0.01409	KREMEN1,NEFL,CERS2,NTRK3,INPP5F
GO:0006986	response to unfolded protein	8	0.01409	SRPRA,TPP1,PMP22,SHC1,XBP1,DNAJB4,SERPINH1,PDIA6
GO:1901617	organic hydroxy compound biosynthetic process	10	0.0142	SP1,ACAT2,HMGCR,HMGCS1,SC5D,DHCR24,PPIP5K2,PLTP,IDI1,SNCA
GO:1905606	regulation of presynapse assembly	4	0.0142	PTPRD,NTRK3,CBLN2,SNCA
GO:0045577	regulation of B cell differentiation	4	0.01541	ZFP36L1,ZFP36L2,MMP14,XBP1
GO:0032964	collagen biosynthetic process	5	0.01541	SUCO,COL5A1,SERPINH1,P3H4,LTBP1
GO:0090181	regulation of cholesterol metabolic process	5	0.01541	SP1,HMGCR,HMGCS1,SC5D,IDI1
GO:0007167	enzyme linked receptor protein signaling pathway	23	0.01589	DOK5,ATP6V1A,ITGB1,PTPRD,GPC3,SULF1,HES1,PDGFC,COL3A1,FOS,NTRK3,SHC1,ID1,XBP1,IGFBP2,EFNB3,IGFBP5,IGFBP6,WASF2,PAK3,PLEKHA1,LTBP1,SNCA
GO:0048681	negative regulation of axon regeneration	3	0.01595	KREMEN1,CERS2,INPP5F
GO:0099172	presynapse organization	5	0.01606	PTPRD,NTRK3,PCLO,CBLN2,SNCA
GO:0001525	angiogenesis	16	0.01623	SP1,SPARC,RRAS,ITGB1,SULF1,MMP14,NOTCH3,FLNA,CIB1,SHC1,ID1,XBP1,LAMA5,RNF213,COL18A1,WASF2
GO:0048679	regulation of axon regeneration	4	0.01623	KREMEN1,CERS2,NTRK3,INPP5F
GO:0072659	protein localization to plasma membrane	10	0.01623	ITGB1,MMP14,EZR,FLNA,CIB1,RILPL2,KRT18,NSF,LAMA5,MAP7
GO:0010243	response to organonitrogen compound	23	0.01679	SP1,ATP6V1A,SPARC,HMGCS1,ITGB1,NEFL,ZFP36L1,HPRT1,PDGFC,CNR1,AGTRAP,COL3A1,EZR,COL5A2,FLNA,FOS,SHC1,ID1,XBP1,CBS,IGFBP5,NSG2,SNCA
GO:0021537	telencephalon development	10	0.01682	SOX2,DCX,NEFL,HPRT1,HES1,TCTN1,COL3A1,FLNA,BTBD3,CNTNAP2
GO:0099174	regulation of presynapse organization	4	0.01731	PTPRD,NTRK3,CBLN2,SNCA
GO:0001921	positive regulation of receptor recycling	3	0.0175	NSF,INPP5F,SNCA
GO:0016358	dendrite development	10	0.0175	HECW1,ITGB1,DCX,PTPRD,HPRT1,NTN1,ID1,BTBD3,PAK3,CTNNA2
GO:0033490	cholesterol biosynthetic process via lathosterol	2	0.0175	SC5D,DHCR24
GO:0033489	cholesterol biosynthetic process via desmosterol	2	0.0175	SC5D,DHCR24
GO:0051612	negative regulation of serotonin uptake	2	0.0175	SLC18A1,SNCA
GO:1903225	negative regulation of endodermal cell differentiation	2	0.0175	COL5A1,COL5A2
GO:0009719	response to endogenous stimulus	32	0.0175	SP1,ATP6V1A,SPARC,HMGCS1,ITGB1,NEFL,LONP1,GPC3,ZFP36L1,ZFP36L2,SULF1,DHCR24,HES1,PDGFC,MMP14,AGTRAP,COL3A1,EZR,COL5A2,FLNA,CIB1,FOS,NTRK3,SHC1,ID1,XBP1,MSN,IGFBP2,IGFBP5,NSG2,LTBP1,SNCA
GO:0016477	cell migration	31	0.0175	SP1,SPARC,RRAS,ITGB1,DCX,TMEFF2,GPC3,SULF1,NTN1,HES1,PDGFC,MMP14,PMP22,COL3A1,CERS2,COL5A1,FLNA,CIB1,NTRK3,SHC1,APBB2,ID1,XBP1,LAMA5,LAMC1,MSN,COL18A1,IGFBP5,WASF2,PAK3,CTNNA2
GO:0051270	regulation of cellular component movement	24	0.0175	SP1,SPARC,MALAT1,RRAS,ITGB1,TMEFF2,SULF1,NTN1,PDGFC,MMP14,COL3A1,CERS2,FLNA,CIB1,NTRK3,XBP1,LAMA5,INPP5F,MSN,COL18A1,NKD1,IGFBP5,PAK3,CTNNA2
GO:1901698	response to nitrogen compound	24	0.0175	SP1,ATP6V1A,SPARC,HMGCS1,ITGB1,COLEC12,NEFL,ZFP36L1,HPRT1,PDGFC,CNR1,AGTRAP,COL3A1,EZR,COL5A2,FLNA,FOS,SHC1,ID1,XBP1,CBS,IGFBP5,NSG2,SNCA
GO:0048729	tissue morphogenesis	19	0.0175	SOX2,ITGB1,TMEFF2,GPC3,SULF1,NTN1,HES1,MMP14,TCTN1,COL3A1,EZR,COL5A1,COL5A2,FLNA,LAMA5,MSN,RNF2,NKD1,IGFBP5
GO:0070848	response to growth factor	18	0.01806	SOX2,DOK5,SPARC,ITGB1,GPC3,ZFP36L1,ZFP36L2,SULF1,HES1,COL3A1,CIB1,FOS,NTRK3,SHC1,ID1,XBP1,LTBP1,SNCA
GO:0070571	negative regulation of neuron projection regeneration	3	0.01925	KREMEN1,CERS2,INPP5F
GO:0034446	substrate adhesion-dependent cell spreading	6	0.01969	ANTXR1,FLNA,CIB1,TRIOBP,LAMA5,LAMC1
GO:0031102	neuron projection regeneration	5	0.01991	KREMEN1,NEFL,CERS2,NTRK3,INPP5F
GO:0070570	regulation of neuron projection regeneration	4	0.02016	KREMEN1,CERS2,NTRK3,INPP5F
GO:0022612	gland morphogenesis	7	0.02132	SULF1,NTN1,EZR,XBP1,LAMA5,MSN,IGFBP5
GO:0021535	cell migration in hindbrain	3	0.02183	ITGB1,FLNA,CTNNA2
GO:0035966	response to topologically incorrect protein	8	0.02313	SRPRA,TPP1,PMP22,SHC1,XBP1,DNAJB4,SERPINH1,PDIA6
GO:0060429	epithelium development	27	0.02396	SOX2,TMEFF2,GPC3,ZFP36L1,SULF1,TPP1,NTN1,HES1,MMP14,TCTN1,EZR,COL5A1,FLNA,FLNB,RILPL2,KRT18,NTRK3,ID1,XBP1,TRIOBP,LAMA5,TMEM107,MAP7,MSN,COL18A1,NKD1,IGFBP5
GO:0007498	mesoderm development	9	0.02412	SOX2,ITGB1,MEST,GPC3,ZFP36L1,MMP14,COL5A1,COL5A2,RNF2
GO:0098916	anterograde trans-synaptic signaling	19	0.02416	TMOD2,ITGB1,PTPRD,SCN9A,SYPL1,CNR1,PMP22,FLNA,STXBP5,NTRK3,PCLO,XBP1,GRIK1,PTPN5,EFNB3,NSG2,GUCY1A1,CNTNAP2,SNCA
GO:0007268	chemical synaptic transmission	19	0.02416	TMOD2,ITGB1,PTPRD,SCN9A,SYPL1,CNR1,PMP22,FLNA,STXBP5,NTRK3,PCLO,XBP1,GRIK1,PTPN5,EFNB3,NSG2,GUCY1A1,CNTNAP2,SNCA
GO:0060541	respiratory system development	9	0.02416	SOX2,SP1,SPARC,GPC3,HES1,MMP14,ID1,LAMA5,IGFBP5
GO:0035987	endodermal cell differentiation	4	0.02416	SOX2,MMP14,COL5A1,COL5A2
GO:0003382	epithelial cell morphogenesis	4	0.02416	FLNB,RILPL2,ID1,COL18A1
GO:0022614	membrane to membrane docking	2	0.02416	EZR,MSN
GO:0021943	formation of radial glial scaffolds	2	0.02416	ITGB1,FLNA
GO:1903224	regulation of endodermal cell differentiation	2	0.02416	COL5A1,COL5A2
GO:0007159	leukocyte cell-cell adhesion	11	0.02416	PAG1,HLA-E,ITGB1,HES1,EZR,XBP1,MSN,IGFBP2,EFNB3,PAK3,CERCAM
GO:1902904	negative regulation of supramolecular fiber organization	7	0.02494	TMOD2,TMEFF2,CIB1,TRIOBP,WASF2,CTNNA2,SNCA
GO:0051384	response to glucocorticoid	7	0.02552	SPARC,NEFL,ZFP36L1,ZFP36L2,FOS,NTRK3,IGFBP2
GO:0099537	trans-synaptic signaling	19	0.02552	TMOD2,ITGB1,PTPRD,SCN9A,SYPL1,CNR1,PMP22,FLNA,STXBP5,NTRK3,PCLO,XBP1,GRIK1,PTPN5,EFNB3,NSG2,GUCY1A1,CNTNAP2,SNCA
GO:0007267	cell-cell signaling	32	0.02573	SOX2,KREMEN1,HECW1,TMOD2,HMGCR,ITGB1,PTPRD,GPC3,SULF1,UCP2,SCN9A,SYPL1,HES1,CNR1,PMP22,FLNA,STXBP5,NTRK3,PCLO,XBP1,RNF213,GRIK1,RAB11FIP1,PTPN5,IGFBP2,EFNB3,NKD1,IGFBP6,NSG2,GUCY1A1,CNTNAP2,SNCA
GO:0071363	cellular response to growth factor stimulus	17	0.02621	DOK5,SPARC,ITGB1,GPC3,ZFP36L1,ZFP36L2,SULF1,HES1,COL3A1,CIB1,FOS,NTRK3,SHC1,ID1,XBP1,LTBP1,SNCA
GO:0014059	regulation of dopamine secretion	4	0.02661	PCP4,CNR1,SLC18A1,SNCA
GO:0014046	dopamine secretion	4	0.02661	PCP4,CNR1,SLC18A1,SNCA
GO:0030334	regulation of cell migration	21	0.02707	SP1,SPARC,RRAS,ITGB1,TMEFF2,SULF1,NTN1,PDGFC,MMP14,COL3A1,CERS2,FLNA,CIB1,NTRK3,XBP1,LAMA5,MSN,COL18A1,IGFBP5,PAK3,CTNNA2
GO:1902903	regulation of supramolecular fiber organization	11	0.02806	TMOD2,TMEFF2,AEBP1,FLNA,CIB1,ID1,TRIOBP,WASF2,PAK3,CTNNA2,SNCA
GO:0060350	endochondral bone morphogenesis	5	0.02806	MMP14,MMP16,SERPINH1,CBS,THBS3
GO:0030574	collagen catabolic process	4	0.02806	PHYKPL,ITGB1,MMP14,MMP16
GO:0099536	synaptic signaling	19	0.02823	TMOD2,ITGB1,PTPRD,SCN9A,SYPL1,CNR1,PMP22,FLNA,STXBP5,NTRK3,PCLO,XBP1,GRIK1,PTPN5,EFNB3,NSG2,GUCY1A1,CNTNAP2,SNCA
GO:0051494	negative regulation of cytoskeleton organization	7	0.02823	TMOD2,TMEFF2,CIB1,TRIOBP,WASF2,CTNNA2,SNCA
GO:0051412	response to corticosterone	3	0.02823	NEFL,FOS,NTRK3
GO:0031589	cell-substrate adhesion	11	0.02823	ITGB1,ANTXR1,MMP14,COL3A1,FLNA,CIB1,ID1,TRIOBP,LAMA5,LAMC1,THBS3
GO:0050807	regulation of synapse organization	9	0.02859	SPARC,MALAT1,PTPRD,NTN1,NTRK3,CBLN2,PAK3,CTNNA2,SNCA
GO:0034097	response to cytokine	24	0.02859	SOX2,IL13RA1,SPARC,HLA-E,RO60,ITGB1,ZFP36L1,ZFP36L2,PLP2,COL3A1,FLNB,CIB1,KRT18,FOS,SHC1,XBP1,LAMA5,IFITM2,RBCK1,MSN,PTPN5,INA,TRIM56,SNCA
GO:0002009	morphogenesis of an epithelium	15	0.02952	SOX2,TMEFF2,GPC3,SULF1,NTN1,HES1,MMP14,TCTN1,EZR,COL5A1,FLNA,LAMA5,MSN,NKD1,IGFBP5
GO:0030178	negative regulation of Wnt signaling pathway	8	0.02965	SOX2,KREMEN1,HECW1,GPC3,RNF213,IGFBP2,NKD1,IGFBP6
GO:0032526	response to retinoic acid	6	0.02984	SOX2,MEST,TMEM161A,NTRK3,MAP7,IGFBP2
GO:0099188	postsynaptic cytoskeleton organization	3	0.03058	NEFL,INA,WASF2
GO:0006837	serotonin transport	3	0.03058	XBP1,SLC18A1,SNCA
GO:0045112	integrin biosynthetic process	2	0.03058	TMEFF2,COL5A1
GO:0051611	regulation of serotonin uptake	2	0.03058	SLC18A1,SNCA
GO:0070814	hydrogen sulfide biosynthetic process	2	0.03058	SP1,CBS
GO:0001501	skeletal system development	14	0.03155	SP1,SPARC,SLC38A10,SULF1,PDGFC,MMP14,MMP16,COL3A1,COL5A2,SERPINH1,CBS,THBS3,WASF2,PLEKHA1
GO:0030036	actin cytoskeleton organization	16	0.03202	TMOD2,ITGB1,TMEFF2,ANTXR1,PMP22,EZR,FLNA,FLNB,NTRK3,SHC1,ID1,TRIOBP,INA,WASF2,PAK3,CTNNA2
GO:0071495	cellular response to endogenous stimulus	27	0.03277	SP1,ATP6V1A,HMGCS1,ITGB1,GPC3,ZFP36L1,ZFP36L2,SULF1,HES1,PDGFC,AGTRAP,COL3A1,EZR,COL5A2,FLNA,CIB1,FOS,NTRK3,SHC1,ID1,XBP1,MSN,IGFBP2,IGFBP5,NSG2,LTBP1,SNCA
GO:0051017	actin filament bundle assembly	7	0.0336	ITGB1,TMEFF2,EZR,FLNA,ID1,TRIOBP,WASF2
GO:0006066	alcohol metabolic process	11	0.0336	SP1,ACAT2,HMGCR,HMGCS1,SC5D,DHCR24,PPIP5K2,PMP22,NPC2,IDI1,SNCA
GO:0050803	regulation of synapse structure or activity	9	0.03445	SPARC,MALAT1,PTPRD,NTN1,NTRK3,CBLN2,PAK3,CTNNA2,SNCA
GO:0090066	regulation of anatomical structure size	14	0.03571	TMOD2,HMGCR,DCX,NEFL,NTN1,EZR,NTRK3,SHC1,TRIOBP,CBS,MSN,GUCY1A1,PAK3,CTNNA2
GO:0009896	positive regulation of catabolic process	12	0.03579	HECW1,GPC3,ZFP36L1,ZFP36L2,PTTG1IP,EZR,RNF152,NSF,XBP1,MSN,NKD1,SNCA
GO:0018126	protein hydroxylation	3	0.03662	CRTAP,P3H4,P4HA1
GO:0072359	circulatory system development	24	0.03662	SP1,SPARC,RRAS,ITGB1,GPC3,ZFP36L1,SULF1,ANTXR1,HES1,MMP14,NOTCH3,COL3A1,COL5A1,FLNA,CIB1,NTRK3,SHC1,ID1,XBP1,LAMA5,RNF213,COL18A1,WASF2,LTBP1
GO:0061572	actin filament bundle organization	7	0.03662	ITGB1,TMEFF2,EZR,FLNA,ID1,TRIOBP,WASF2
GO:0031960	response to corticosteroid	7	0.03662	SPARC,NEFL,ZFP36L1,ZFP36L2,FOS,NTRK3,IGFBP2
GO:1990090	cellular response to nerve growth factor stimulus	4	0.03709	HES1,CIB1,NTRK3,ID1
GO:0045732	positive regulation of protein catabolic process	8	0.03791	HECW1,GPC3,PTTG1IP,EZR,NSF,XBP1,MSN,NKD1
GO:0009403	toxin biosynthetic process	2	0.03904	SP1,CBS
GO:0090090	negative regulation of canonical Wnt signaling pathway	7	0.03935	SOX2,KREMEN1,HECW1,GPC3,IGFBP2,NKD1,IGFBP6
GO:0042176	regulation of protein catabolic process	11	0.04046	HECW1,HMGCR,GPC3,PTTG1IP,EZR,FLNA,NSF,XBP1,MSN,NKD1,SNCA
GO:0046661	male sex differentiation	7	0.0414	SOX2,HMGCS1,DHCR24,MMP14,FLNA,MAP7,PLEKHA1
GO:0051241	negative regulation of multicellular organismal process	26	0.04282	SOX2,SPARC,KREMEN1,HMGCR,ITGB1,ZFP36L1,SULF1,NTN1,HES1,NOTCH3,PMP22,COL3A1,CERS2,EZR,COL5A1,COL5A2,FLNA,CIB1,NTRK3,SHC1,ID1,INPP5F,RAB11FIP1,EFNB3,IGFBP5,GUCY1A1
GO:2000050	regulation of non-canonical Wnt signaling pathway	3	0.04293	GPC3,RNF213,NKD1
GO:0030163	protein catabolic process	19	0.04293	MANBA,HECW1,HMGCR,LONP1,GPC3,TPP1,KLHL8,PTTG1IP,PMP22,EZR,FLNA,NSF,XBP1,RNF213,RBCK1,MSN,UBXN11,NKD1,SNCA
GO:1990089	response to nerve growth factor	4	0.04293	HES1,CIB1,NTRK3,ID1
GO:0018208	peptidyl-proline modification	4	0.04293	FKBP9,FKBP11,CRTAP,P4HA1
GO:0044087	regulation of cellular component biogenesis	20	0.04347	TMOD2,TMEFF2,SEPTIN8,PTPRD,SACS,ANTXR1,NTN1,MMP14,EZR,FLNA,STXBP5,NTRK3,ID1,TRIOBP,MSN,WASF2,CBLN2,PAK3,CTNNA2,SNCA
GO:1901565	organonitrogen compound catabolic process	24	0.04386	PHYKPL,MANBA,HECW1,BCKDHB,HMGCR,LONP1,GPC3,TPP1,HPRT1,KLHL8,PTTG1IP,PMP22,EZR,FLNA,NSF,XBP1,RNF213,CBS,RBCK1,MSN,UBXN11,NKD1,QPRT,SNCA
GO:0007584	response to nutrient	8	0.04388	SPARC,BCKDHB,HMGCR,HMGCS1,CNR1,XBP1,CBS,IGFBP2
GO:0048678	response to axon injury	5	0.04453	KREMEN1,NEFL,CERS2,NTRK3,INPP5F
GO:0045992	negative regulation of embryonic development	3	0.04526	SULF1,COL5A1,COL5A2
GO:0009611	response to wounding	16	0.04526	SOX2,SPARC,KREMEN1,HMGCR,TMEFF2,HMG20B,NEFL,ZFP36L1,ZFP36L2,COL3A1,CERS2,COL5A1,FLNA,NTRK3,XBP1,INPP5F
GO:0001764	neuron migration	7	0.04526	DCX,NTN1,COL3A1,FLNA,NTRK3,APBB2,CTNNA2
GO:0000165	MAPK cascade	20	0.04526	SOX2,DOK5,HMGCR,RRAS,NEFL,ZFP36L1,ZFP36L2,RELL1,PDGFC,EZR,CIB1,RASA2,NTRK3,SHC1,ID1,XBP1,CBS,PTPN5,NKD1,PAK3
GO:1901699	cellular response to nitrogen compound	16	0.04526	SP1,ATP6V1A,COLEC12,ZFP36L1,PDGFC,AGTRAP,COL3A1,EZR,COL5A2,FLNA,SHC1,ID1,XBP1,IGFBP5,NSG2,SNCA
GO:1990778	protein localization to cell periphery	10	0.04526	ITGB1,MMP14,EZR,FLNA,CIB1,RILPL2,KRT18,NSF,LAMA5,MAP7
GO:0030029	actin filament-based process	17	0.04526	TMOD2,ITGB1,TMEFF2,ANTXR1,PMP22,EZR,FLNA,FLNB,NTRK3,SHC1,APBB2,ID1,TRIOBP,INA,WASF2,PAK3,CTNNA2
GO:0007420	brain development	17	0.04526	SOX2,HMGCS1,ITGB1,DCX,NEFL,HPRT1,HES1,TCTN1,NOTCH3,COL3A1,FLNA,ID1,CBS,BTBD3,INA,CNTNAP2,CTNNA2
GO:0051610	serotonin uptake	2	0.04526	SLC18A1,SNCA
GO:2000643	positive regulation of early endosome to late endosome transport	2	0.04526	EZR,MSN
GO:0070813	hydrogen sulfide metabolic process	2	0.04526	SP1,CBS
GO:2000542	negative regulation of gastrulation	2	0.04526	COL5A1,COL5A2
GO:1904491	protein localization to ciliary transition zone	2	0.04526	TCTN1,TMEM107
GO:0051581	negative regulation of neurotransmitter uptake	2	0.04526	SLC18A1,SNCA
GO:0034620	cellular response to unfolded protein	6	0.04536	SRPRA,TPP1,PMP22,SHC1,XBP1,PDIA6
GO:0045995	regulation of embryonic development	6	0.04536	SULF1,HES1,COL5A1,COL5A2,LAMA5,NKD1
GO:0007417	central nervous system development	21	0.04536	SOX2,HMGCS1,ITGB1,DCX,NEFL,TPP1,HPRT1,HES1,PDGFC,TCTN1,NOTCH3,COL3A1,FLNA,NTRK3,ID1,GRIK1,CBS,BTBD3,INA,CNTNAP2,CTNNA2
GO:0070371	ERK1 and ERK2 cascade	10	0.04536	HMGCR,RRAS,ZFP36L1,ZFP36L2,PDGFC,EZR,CIB1,NTRK3,SHC1,XBP1
GO:0001919	regulation of receptor recycling	3	0.04675	NSF,INPP5F,SNCA
GO:0043687	post-translational protein modification	10	0.04675	CCDC8,GPC3,SUMF1,CRTAP,CALU,NUCB1,LAMC1,PDIA6,IGFBP5,LTBP1
GO:0008202	steroid metabolic process	10	0.04822	SP1,ACAT2,HMGCR,HMGCS1,SC5D,DHCR24,PMP22,NPC2,IDI1,PLEKHA1
GO:0023014	signal transduction by protein phosphorylation	20	0.04822	SOX2,DOK5,HMGCR,RRAS,NEFL,ZFP36L1,ZFP36L2,RELL1,PDGFC,EZR,CIB1,RASA2,NTRK3,SHC1,ID1,XBP1,CBS,PTPN5,NKD1,PAK3
GO:0015872	dopamine transport	4	0.04822	PCP4,CNR1,SLC18A1,SNCA
GO:0048015	phosphatidylinositol-mediated signaling	7	0.04859	ZFP36L1,PDGFC,EZR,NTRK3,XBP1,INPP5F,PLEKHA1
GO Molecular Functions enriched among genes consistently dysregulated in PD neurons
GO_id	term	# of genes annoted	q-value FDR Benjamini-Hochberg	genes
GO:0005201	extracellular matrix structural constituent	12	0.0001745	SPARC,AEBP1,NTN1,COL3A1,COL5A1,COL5A2,LAMA5,LAMC1,COL18A1,THBS3,IGFBP6,LTBP1
GO:0005198	structural molecule activity	21	0.01229	SPARC,NDUFA7,NEFL,AEBP1,AHNAK,NTN1,COL3A1,COL5A1,COL5A2,KRT18,PCLO,LAMA5,LAMC1,MAP7,MSN,COL18A1,THBS3,INA,IGFBP6,LTBP1,CTNNA2
GO:0031995	insulin-like growth factor II binding	3	0.01229	IGFBP2,IGFBP5,IGFBP6
GO:0050839	cell adhesion molecule binding	16	0.01229	ITGB1,PTPRD,AHNAK,MMP14,NOTCH3,COL3A1,EZR,COL5A1,FLNA,FLNB,KRT18,LAMA5,MSN,WASF2,CTNNA2,CDH6
GO:0044877	protein-containing complex binding	29	0.01229	SPARC,HLA-E,MALAT1,SRPRA,BCKDHB,RRAS,ITGB1,COLEC12,AEBP1,SACS,FCGRT,ANTXR1,HES1,MMP14,TAPBP,COL3A1,EZR,COL5A1,FLNA,NSF,SHC1,ID1,TRIOBP,LAMA5,SERPINH1,LRP10,H1-2,CTNNA2,SNCA
GO:0031994	insulin-like growth factor I binding	3	0.0239	IGFBP2,IGFBP5,IGFBP6
GO:0099184	structural constituent of postsynaptic intermediate filament cytoskeleton	2	0.0299	NEFL,INA
GO:0042605	peptide antigen binding	4	0.03151	HLA-E,FCGRT,DHCR24,TAPBP
GO Cellular Components enriched among genes consistently dysregulated in PD neurons
GO_id	term	# of genes annoted	q-value FDR Benjamini-Hochberg	genes
GO:0005788	endoplasmic reticulum lumen	17	3.895e-06	GPC3,SUMF1,PDGFC,CRTAP,COL3A1,COL5A1,COL5A2,CALU,NUCB1,LAMC1,SERPINH1,COL18A1,PDIA6,IGFBP5,P4HA1,CERCAM,LTBP1
GO:0062023	collagen-containing extracellular matrix	20	6.769e-06	SPARC,ITGB1,COLEC12,SERPINB6,GPC3,AEBP1,SULF1,NTN1,PMP22,COL3A1,COL5A1,COL5A2,LAMA5,LAMC1,SERPINH1,COL18A1,THBS3,IGFBP6,PLXDC2,LTBP1
GO:0031012	extracellular matrix	22	1.003e-05	SPARC,ITGB1,COLEC12,SERPINB6,GPC3,AEBP1,SULF1,NTN1,MMP14,MMP16,PMP22,COL3A1,COL5A1,COL5A2,LAMA5,LAMC1,SERPINH1,COL18A1,THBS3,IGFBP6,PLXDC2,LTBP1
GO:0030424	axon	25	3.072e-05	PCP4,TMOD2,DCX,SEPTIN8,NEFL,PTPRD,SACS,SCN9A,CNR1,FLNA,CIB1,STXBP5,NTRK3,PCLO,APBB2,GRIK1,INPP5F,MAP7,PTPN5,EFNB3,SLC18A1,CNTNAP2,CTNNA2,SNCA,PCDH9
GO:0150034	distal axon	16	0.0003841	TMOD2,DCX,NEFL,PTPRD,CNR1,FLNA,CIB1,STXBP5,PCLO,APBB2,GRIK1,EFNB3,SLC18A1,CTNNA2,SNCA,PCDH9
GO:0005604	basement membrane	8	0.001019	SPARC,ITGB1,NTN1,PMP22,COL5A1,LAMA5,LAMC1,COL18A1
GO:0043195	terminal bouton	8	0.002696	PTPRD,STXBP5,PCLO,GRIK1,EFNB3,SLC18A1,CTNNA2,SNCA
GO:0098805	whole membrane	34	0.003067	ATP6V1A,PAG1,SPARC,MANBA,HLA-E,HMGCR,MAGT1,ITGB1,SEPTIN8,COLEC12,YIPF2,SERPINB6,SULF1,AHNAK,SYPL1,ANTXR1,TAPBP,CNR1,EZR,RNF152,NSF,STXBP5,TM9SF1,SHC1,SCAMP2,INPP5F,RAB11FIP1,SERPINH1,MSN,MTX2,NSG2,SLC18A1,SNCA,MMD
GO:0043005	neuron projection	32	0.003067	PCP4,TMOD2,ITGB1,DCX,SEPTIN8,NEFL,PTPRD,SACS,SCN9A,CNR1,FLNA,FLNB,CIB1,NSF,STXBP5,FOS,NTRK3,PCLO,APBB2,TRIOBP,GRIK1,INPP5F,MAP7,PTPN5,EFNB3,NSG2,SLC18A1,CNTNAP2,LTBP1,CTNNA2,SNCA,PCDH9
GO:0030426	growth cone	10	0.003067	TMOD2,DCX,NEFL,CNR1,FLNA,CIB1,PCLO,APBB2,SNCA,PCDH9
GO:0030427	site of polarized growth	10	0.003346	TMOD2,DCX,NEFL,CNR1,FLNA,CIB1,PCLO,APBB2,SNCA,PCDH9
GO:0005583	fibrillar collagen trimer	3	0.004637	COL3A1,COL5A1,COL5A2
GO:0098643	banded collagen fibril	3	0.004637	COL3A1,COL5A1,COL5A2
GO:0043256	laminin complex	3	0.004637	PMP22,LAMA5,LAMC1
GO:0005794	Golgi apparatus	31	0.005553	FAM114A1,GLT8D1,HLA-E,GALNT13,YIPF2,SLC38A10,GPC3,SULF1,DHCR24,PDGFC,MMP14,CHPF,MMP16,TAPBP,NOTCH3,AGTRAP,FLNA,CIB1,NSF,CALU,PCLO,NUCB1,ID1,SCAMP2,IGFBP6,NSG2,CNTNAP2,SELENOI,SNCA,MMD,B4GALT4
GO:0005581	collagen trimer	6	0.005553	COLEC12,C1QTNF6,COL3A1,COL5A1,COL5A2,COL18A1
GO:0043209	myelin sheath	9	0.005954	ATP6V1A,ITGB1,SEPTIN8,NEFL,PMP22,EZR,NSF,MSN,INA
GO:0005588	collagen type V trimer	2	0.006615	COL5A1,COL5A2
GO:0043259	laminin-10 complex	2	0.006615	LAMA5,LAMC1
GO:0043260	laminin-11 complex	2	0.006615	LAMA5,LAMC1
GO:0005883	neurofilament	3	0.006678	PCP4,NEFL,INA
GO:0031594	neuromuscular junction	6	0.007726	ITGB1,NEFL,STXBP5,PCLO,LAMA5,LAMC1
GO:0045202	synapse	28	0.007754	SPARC,ITGB1,SEPTIN8,NEFL,PTPRD,SYPL1,CNR1,FLNA,NSF,STXBP5,NTRK3,PCLO,APBB2,XBP1,LAMA5,LAMC1,GRIK1,PTPN5,EFNB3,INA,GUCY1A1,SLC18A1,WASF2,CBLN2,CNTNAP2,PAK3,CTNNA2,SNCA
GO:0071437	invadopodium	3	0.01008	ITGB1,EZR,MSN
GO:0099160	postsynaptic intermediate filament cytoskeleton	2	0.01008	NEFL,INA
GO:0042470	melanosome	6	0.01008	ITGB1,TPP1,SYPL1,MMP14,CALU,PDIA6
GO:0048770	pigment granule	6	0.01008	ITGB1,TPP1,SYPL1,MMP14,CALU,PDIA6
GO:0098644	complex of collagen trimers	3	0.01288	COL3A1,COL5A1,COL5A2
GO:0005795	Golgi stack	7	0.01299	YIPF2,SULF1,CHPF,NSF,NUCB1,NSG2,B4GALT4
GO:0036454	growth factor complex	2	0.01405	IGFBP5,IGFBP6
GO:0016942	insulin-like growth factor binding protein complex	2	0.01405	IGFBP5,IGFBP6
GO:0042175	nuclear outer membrane-endoplasmic reticulum membrane network	22	0.01439	HLA-E,SRPRA,HMGCR,MAGT1,MEST,SC5D,DHCR24,PDZD8,SUCO,PLP2,TAPBP,NOTCH3,AGTRAP,CERS2,CALU,XBP1,PTPN5,PDIA6,SLC18A1,ALG9,SELENOI,SNCA
GO:0098978	glutamatergic synapse	13	0.01719	SPARC,ITGB1,PTPRD,CNR1,FLNA,NTRK3,PCLO,GRIK1,EFNB3,INA,GUCY1A1,CBLN2,PAK3
GO:0030425	dendrite	17	0.01719	ITGB1,DCX,PTPRD,SACS,FLNA,CIB1,NSF,STXBP5,PCLO,GRIK1,INPP5F,PTPN5,EFNB3,NSG2,CNTNAP2,LTBP1,CTNNA2
GO:0097447	dendritic tree	17	0.01719	ITGB1,DCX,PTPRD,SACS,FLNA,CIB1,NSF,STXBP5,PCLO,GRIK1,INPP5F,PTPN5,EFNB3,NSG2,CNTNAP2,LTBP1,CTNNA2
GO:0098686	hippocampal mossy fiber to CA3 synapse	4	0.01719	PTPRD,STXBP5,EFNB3,CTNNA2
GO:0097464	thorny excrescence	4	0.01719	PTPRD,STXBP5,EFNB3,CTNNA2
GO:0043679	axon terminus	8	0.01889	PTPRD,STXBP5,PCLO,GRIK1,EFNB3,SLC18A1,CTNNA2,SNCA
GO:1990026	hippocampal mossy fiber expansion	4	0.01889	PTPRD,STXBP5,EFNB3,CTNNA2
GO:0005789	endoplasmic reticulum membrane	21	0.02067	HLA-E,SRPRA,HMGCR,MAGT1,MEST,SC5D,DHCR24,PDZD8,SUCO,PLP2,TAPBP,NOTCH3,AGTRAP,CERS2,CALU,XBP1,PTPN5,PDIA6,SLC18A1,ALG9,SELENOI
GO:0097457	hippocampal mossy fiber	4	0.02068	PTPRD,STXBP5,EFNB3,CTNNA2
GO:0044302	dentate gyrus mossy fiber	4	0.02161	PTPRD,STXBP5,EFNB3,CTNNA2
GO:0043202	lysosomal lumen	5	0.02437	MANBA,GPC3,TPP1,NPC2,NSG2
GO:0044306	neuron projection terminus	8	0.02844	PTPRD,STXBP5,PCLO,GRIK1,EFNB3,SLC18A1,CTNNA2,SNCA
GO:0098888	extrinsic component of presynaptic membrane	2	0.03324	STXBP5,CTNNA2
GO:0051286	cell tip	2	0.03324	EZR,MSN
GO:0099569	presynaptic cytoskeleton	2	0.03984	NEFL,PCLO
GO:0036477	somatodendritic compartment	20	0.03984	KREMEN1,ITGB1,DCX,PTPRD,SACS,FLNA,FLNB,CIB1,NSF,STXBP5,PCLO,GRIK1,INPP5F,PTPN5,EFNB3,NSG2,CNTNAP2,LTBP1,CTNNA2,SNCA
GO:0098576	lumenal side of membrane	3	0.04015	HLA-E,TAPBP,NUCB1
GO:0030659	cytoplasmic vesicle membrane	16	0.04015	SPARC,MANBA,HLA-E,MAGT1,SEPTIN8,COLEC12,SERPINB6,SYPL1,TAPBP,AGTRAP,STXBP5,RAB11FIP1,MSN,NSG2,SLC18A1,SNCA
GO:0098791	Golgi apparatus subcompartment	10	0.04132	YIPF2,SULF1,CHPF,FLNA,NSF,PCLO,NUCB1,SCAMP2,NSG2,B4GALT4
GO:0005764	lysosome	15	0.04206	ATP6V1A,MANBA,MAGT1,GPC3,TPP1,AHNAK,DNASE2,RNF152,NSF,TM9SF1,PON2,NPC2,NSG2,SNCA,MMD
GO:0000323	lytic vacuole	15	0.04206	ATP6V1A,MANBA,MAGT1,GPC3,TPP1,AHNAK,DNASE2,RNF152,NSF,TM9SF1,PON2,NPC2,NSG2,SNCA,MMD
GO:0098685	Schaffer collateral - CA1 synapse	5	0.04258	ITGB1,NEFL,PTPRD,STXBP5,INA
GO:0030175	filopodium	5	0.04338	ITGB1,ANTXR1,EZR,CIB1,MSN
GO:0012506	vesicle membrane	16	0.04635	SPARC,MANBA,HLA-E,MAGT1,SEPTIN8,COLEC12,SERPINB6,SYPL1,TAPBP,AGTRAP,STXBP5,RAB11FIP1,MSN,NSG2,SLC18A1,SNCA
