# Supplementary material for: Druggable transcriptomic pathways revealed in Parkinson’s patient-derived midbrain neurons
Source: NPJ Parkinsons Dis. 2022 Oct 18;8:134. doi: 10.1038/s41531-022-00400-0 (PMC9579158; doi:10.1038/s41531-022-00400-0)
Supplement: Supplementary file 6 — Supplementary Table 5 [file 41531_2022_400_MOESM6_ESM.xlsx]

## Sheet: Sheet1
Supplementary Table 5. Gene-chemical interactions enriched in PD vs control reprogrammed neurons across six independent transcriptomics datasets (source: Comparative Toxicogenomics Database).
CTD_id	term	# of genes annoted	q-value FDR Benjamini-Hochberg	genes
ctd:D004237	Diuron	62	2.548e-18	PCP4,IL13RA1,FAM114A1,PAG1,SPARC,ACAT2,NAP1L2,TMOD2,HMGCS1,MAGT1,NDUFA7,RRAS,FKBP11,ITGB1,NEFL,H2AC6,GPC3,SC5D,AEBP1,ZFP36L2,AHNAK,PRR13,HES1,C1QTNF6,MMP14,CHPF,MMP16,PLP2,PLTP,PMP22,COL3A1,EZR,COL5A1,COL5A2,FLNA,KRT18,TRIM73,GPX3,APBB2,XBP1,TRIOBP,LAMA5,LAMC1,SCAMP2,IFITM2,IDI1,SERPINH1,RBCK1,MSN,PDIA6,IGFBP2,IGFBP5,IGFBP6,GUCY1A1,P4HA1,SCMH1,WASF2,PKIB,CERCAM,LTBP1,SRRM2,MMD
ctd:C513428	pyrachlostrobin	43	6.888e-18	FAM114A1,SPARC,MANBA,FKBP9,RRAS,ITGB1,MEST,SEPTIN8,COLEC12,AEBP1,ZFP36L2,SULF1,TPP1,AHNAK,UCP2,C1QTNF6,MMP14,PLTP,DNASE2,NOTCH3,CRTAP,AGTRAP,PMP22,EZR,COL5A1,COL5A2,FLNA,FLNB,GPX3,SHC1,ID1,LAMA5,LAMC1,GRIK1,IFITM2,SERPINH1,MSN,COL18A1,IGFBP2,IGFBP5,WASF2,TRIM56,LTBP1
ctd:D003561	Cytarabine	24	2.731e-06	TCEAL7,SPARC,ANKRD36C,RRAS,COLEC12,SERPINB6,AHNAK,DHCR24,PLTP,CNR1,CRTAP,PMP22,COL3A1,EZR,COL5A1,COL5A2,SERPINH1,COL18A1,INA,IGFBP5,GUCY1A1,QPRT,H1-2,SNCA
ctd:D015058	1-Naphthylisothiocyanate	29	2.731e-06	GLT8D1,SPARC,ACAT2,HMGCR,ITGB1,COLEC12,PTPRD,AHNAK,PRR13,RELL1,MMP14,PLTP,CRTAP,COL3A1,EZR,COL5A1,COL5A2,FLNA,KRT18,CALU,FOS,ID1,DNAJB4,IDI1,SERPINH1,MSN,COL18A1,IGFBP2,LTBP1
ctd:D014415	Tunicamycin	40	2.731e-06	GLT8D1,ACAT2,BEX1,NAP1L2,SRPRA,BCKDHB,HMGCR,HMGCS1,NDUFA7,FKBP11,ITGB1,DCX,H2AC6,LONP1,SNHG32,HPRT1,AHNAK,DHCR24,UCP2,SYPL1,DNAJC12,HES1,CHPF,DNASE2,PPP1R14C,CALU,TM9SF1,NUCB1,GPX3,PON2,XBP1,SERPINH1,RBCK1,PDIA6,IGFBP2,INA,IGFBP5,GUCY1A1,CBLN2,PCDH9
ctd:C540355	1-anilino-4-methyl-2-methylthio-4-phenylimidazolin-5-one	19	2.731e-06	SPARC,FKBP9,NAP1L2,ITGB1,ZFP36L2,TPP1,AHNAK,NOTCH3,CRTAP,FLNA,FLNB,SHC1,LAMA5,LAMC1,IFITM2,SERPINH1,MSN,WASF2,CERCAM
ctd:D015655	1-Methyl-4-phenylpyridinium	41	2.803e-06	IL13RA1,CCDC8,KREMEN1,METRNL,TCIM,HLA-E,TMOD2,RRAS,TMEFF2,H2AC6,LONP1,TMEM161A,SERPINB6,AEBP1,FCGRT,TPP1,UCP2,PDZD8,NTN1,ECEL1,MMP16,PLP2,DNASE2,EZR,RNF152,NSF,FOS,ID1,XBP1,LAMC1,RAB11FIP1,CBS,MSN,COL18A1,IGFBP6,P4HA1,SLC18A1,H1-2,UBE2QL1,SNCA,PCDH9
ctd:D004390	Chlorpyrifos	30	3.335e-06	SP1,SPARC,HECW1,ACAT2,METRNL,BEX1,TMOD2,HMGCS1,DCX,NEFL,GPC3,SC5D,SULF1,UCP2,PDZD8,KLHL8,KRT18,FOS,NTRK3,PCLO,PON2,XBP1,LAMA5,NPC2,IGFBP5,P4HA1,SLC18A1,PKIB,PAK3,SNCA
ctd:D019284	Thapsigargin	35	1.531e-05	ACAT2,SRPRA,HMGCR,HMGCS1,NDUFA7,FKBP11,COLEC12,H2AC6,LONP1,PTPRD,SNHG32,HPRT1,AHNAK,DHCR24,UCP2,CHPF,TAPBP,DNASE2,COL5A1,COL5A2,CALU,FOS,PON2,XBP1,IFITM2,SERPINH1,P3H4,ZNF385D,PDIA6,IGFBP2,IGFBP5,CBLN2,H1-2,CNTNAP2,LTBP1
ctd:D012643	Selenium	38	2.716e-05	PCP4,HLA-E,RO60,HMGCR,NDUFA7,COLEC12,SACS,FCGRT,SULF1,TPP1,DHCR24,HES1,MMP14,CHPF,MMP16,TAPBP,TCTN1,NOTCH3,EZR,FLNA,KRT18,CALU,FOS,TM9SF1,NUCB1,GPX3,ID1,PON2,DNAJB4,IFITM2,RBCK1,MSN,COL18A1,IGFBP2,IGFBP6,WASF2,ALG9,SRRM2
ctd:D020122	tert-Butylhydroperoxide	40	6.501e-05	ATP6V1A,SPARC,BEX1,HLA-E,SRPRA,HMGCR,NDUFA7,MEST,YIPF2,ZFP36L2,TPP1,PRR13,HES1,PLP2,DNASE2,COL3A1,EZR,COL5A1,COL5A2,FLNB,CALU,FOS,NUCB1,ID1,PON2,TRIOBP,LAMA5,DNAJB4,IFITM2,SERPINH1,CBS,MSN,PDIA6,THBS3,IGFBP2,NKD1,IGFBP5,IGFBP6,P4HA1,PCDH9
ctd:D004128	Dimethylnitrosamine	26	6.501e-05	SPARC,METRNL,HMGCR,HMGCS1,ITGB1,COLEC12,PTPRD,HPRT1,AHNAK,PRR13,RELL1,MMP14,COL3A1,EZR,COL5A1,COL5A2,FLNA,KRT18,SHC1,ID1,IFITM2,SERPINH1,MSN,IGFBP2,IGFBP5,LTBP1
ctd:D024483	Vitamin K 3	32	6.501e-05	GLT8D1,ACAT2,HLA-E,FKBP9,HMGCR,LONP1,SLC38A10,SC5D,ZFP36L1,ZFP36L2,SNHG32,SUMF1,UCP2,HES1,EZR,COL5A2,FLNB,FOS,APBB2,ID1,XBP1,LAMA5,LAMC1,RAB11FIP1,IGFBP2,NKD1,IGFBP5,GUCY1A1,CNTNAP2,PLEKHA1,SRRM2,MMD
ctd:D014810	Vitamin E	36	0.0001684	IL13RA1,HLA-E,RO60,NDUFA7,SEPTIN8,PTPRD,AEBP1,SACS,TPP1,HPRT1,AHNAK,UCP2,PRR13,HES1,HEMK1,CHPF,TCTN1,EZR,FLNA,CALU,FOS,TM9SF1,GPX3,APBB2,PON2,DNAJB4,IFITM2,MSN,COL18A1,IGFBP2,IGFBP6,SCMH1,WASF2,ALG9,PLEKHA1,SRRM2
ctd:C029938	nickel sulfate	36	0.000192	ATP6V1A,IL13RA1,KREMEN1,BEX1,TMOD2,HMGCS1,MEST,SC5D,ZFP36L1,ZFP36L2,SACS,SULF1,HPRT1,ANTXR1,HES1,MMP14,MMP16,TAPBP,PLTP,TCTN1,COL3A1,COL5A1,COL5A2,FLNA,FOS,NUCB1,GPX3,ID1,RNF213,LAMC1,SERPINH1,BTBD3,RBCK1,IGFBP6,PLEKHA1,SNCA
ctd:D013849	Thimerosal	30	0.0002427	PCP4,IL13RA1,HECW1,HLA-E,MALAT1,TMOD2,SRPRA,DCX,TMEFF2,TASOR2,TPP1,DHCR24,UCP2,HES1,RELL1,MMP16,RASA2,FOS,NTRK3,PCLO,DNAJB4,SERPINH1,MSN,IGFBP2,IGFBP5,P4HA1,QPRT,WASF2,CNTNAP2,SRRM2
ctd:D005947	Glucose	33	0.0002686	SP1,SPARC,HMGCS1,MAGT1,ITGB1,DCX,UCP2,SYPL1,KLHL8,PPIP5K2,MMP14,CNR1,COL3A1,COL5A1,COL5A2,CALU,FOS,SHC1,APBB2,ID1,PON2,XBP1,LAMC1,CBS,PDIA6,RNF2,P4HA1,WASF2,XPNPEP3,H1-2,PAK3,CERCAM,LTBP1
ctd:C042720	mercuric bromide	28	0.0002686	SOX2,IL13RA1,TMOD2,HMGCS1,RRAS,DCX,NEFL,H2AC6,SULF1,ANTXR1,PDGFC,MMP14,MMP16,COL3A1,FLNB,KRT18,GPX3,ID1,MAP7,ZNF385D,IGFBP5,IGFBP6,LRP10,XPNPEP3,UBE2QL1,SNCA,CDH6,PCDH9
ctd:C041786	palm oil	37	0.0002721	IL13RA1,SPARC,ACAT2,BCKDHB,HMGCR,MEST,AEBP1,FCGRT,UCP2,ANTXR1,HES1,KLHL8,PDGFC,TAPBP,PLTP,NOTCH3,CRTAP,PMP22,COL3A1,EZR,COL5A1,FLNB,CIB1,FOS,GPX3,ID1,XBP1,RNF213,NPC2,SERPINH1,MSN,PDIA6,THBS3,P4HA1,CNTNAP2,SNCA,MMD
ctd:D019324	beta-Naphthoflavone	24	0.0002721	PCP4,ACAT2,SRPRA,HMGCR,HMGCS1,MEST,COLEC12,GPC3,MMP14,CHPF,PMP22,EZR,FOS,GPX3,ID1,XBP1,LAMA5,IDI1,COL18A1,IGFBP2,QPRT,H1-2,LTBP1,MMD
ctd:C015001	arsenite	37	0.0002721	PCP4,SOX2,DOK5,TCEAL7,SPARC,NAP1L2,HMGCS1,TMEFF2,MEST,NEFL,AHNAK,HES1,ECEL1,C1QTNF6,PDGFC,DNASE2,COL3A1,COL5A1,FLNB,RNF152,FOS,NTRK3,GPX3,SHC1,XBP1,ZNF385D,PDIA6,IGFBP2,INA,NKD1,IGFBP6,PLXDC2,WASF2,PAK3,SELENOI,SNCA,PCDH9
ctd:D014640	Vancomycin	25	0.0003493	SPARC,MALAT1,BCKDHB,RRAS,ITGB1,PTPRD,GPC3,AEBP1,AHNAK,UCP2,DNAJC12,PLP2,TAPBP,COL3A1,COL5A2,FLNA,KRT18,FOS,MAP7,CBS,MSN,COL18A1,IGFBP5,GUCY1A1,SLC18A1
ctd:D020849	Raloxifene Hydrochloride	24	0.000445	SPARC,TCIM,RRAS,ITGB1,NEFL,SERPINB6,GPC3,AEBP1,AHNAK,DHCR24,NOTCH3,PMP22,COL5A1,COL5A2,FLNB,FOS,ID1,DNAJB4,LAMC1,SERPINH1,IGFBP6,LTBP1,SNCA,CDH6
ctd:C088658	zoledronic acid	33	0.000445	SOX2,SP1,ACAT2,METRNL,TCIM,HLA-E,HMGCS1,NEFL,H2AC6,GPC3,SC5D,ZFP36L2,FCGRT,NTN1,HES1,C1QTNF6,PDGFC,TAPBP,NOTCH3,EZR,FOS,ID1,PON2,LAMA5,IDI1,SERPINH1,CBS,COL18A1,IGFBP5,P4HA1,H1-2,PKIB,CYTOR
ctd:D015474	Isotretinoin	23	0.0004533	IL13RA1,ACAT2,HLA-E,BCKDHB,RO60,HMGCR,HMGCS1,NEFL,SC5D,DHCR24,PLTP,COL3A1,COL5A1,COL5A2,FLNA,FOS,GPX3,LAMC1,IDI1,BTBD3,IGFBP5,H1-2,LTBP1
ctd:D012906	Smoke	25	0.0005282	PAG1,TCEAL7,MALAT1,NAP1L3,H2AC6,SULF1,DHCR24,UCP2,MMP14,NOTCH3,COL5A2,KRT18,PPP1R14C,FOS,PCLO,GPX3,LAMA5,MAP7,RAB11FIP1,IGFBP2,PLXDC2,SYT14,H1-2,PAK3,LTBP1
ctd:D003375	Coumestrol	37	0.0005421	PCP4,PHYKPL,ACAT2,MALAT1,BCKDHB,FKBP11,SEPTIN8,H2AC6,LONP1,SACS,SULF1,HPRT1,HES1,MMP16,DNASE2,NOTCH3,AGTRAP,PMP22,EZR,RCCD1,CALU,FOS,APBB2,TRIOBP,TMEM107,IDI1,RAB11FIP1,PDIA6,IGFBP2,EFNB3,IGFBP5,LRP10,H1-2,PKIB,SELENOI,UBE2QL1,SRRM2
ctd:C009277	sodium arsenate	36	0.0005421	PCP4,IL13RA1,ACAT2,MALAT1,RO60,HMGCR,NDUFA7,ITGB1,DCX,SLC38A10,SACS,HPRT1,DHCR24,UCP2,SYPL1,PDGFC,TAPBP,PLTP,PTTG1IP,FLNB,CIB1,KRT18,STXBP5,FOS,NUCB1,ID1,XBP1,LAMC1,RBCK1,MSN,PDIA6,IGFBP2,GUCY1A1,SCMH1,PLEKHA1,SRRM2
ctd:C519728	archazolid B	7	0.001072	ACAT2,HMGCR,HMGCS1,SC5D,DHCR24,ID1,NPC2
ctd:D003474	Curcumin	23	0.001072	SOX2,SP1,SPARC,HMGCR,HMGCS1,ITGB1,DCX,ZFP36L1,SULF1,HPRT1,DHCR24,HES1,MMP14,COL3A1,COL5A1,COL5A2,FOS,ID1,NPC2,SERPINH1,MSN,IGFBP2,IGFBP5
ctd:D009538	Nicotine	25	0.001464	SP1,MALAT1,HMGCR,HMGCS1,ITGB1,SEPTIN8,SC5D,DHCR24,DNASE2,CNR1,EZR,CIB1,NSF,FOS,GPX3,ID1,PON2,XBP1,IDI1,SERPINH1,RBCK1,PDIA6,IGFBP2,EFNB3,SNCA
ctd:D005472	Fluorouracil	30	0.001652	SOX2,SP1,FAM114A1,SPARC,MALAT1,RRAS,FKBP11,DCX,HMG20B,KLHL7,TPP1,AHNAK,PRR13,HES1,PLP2,COL3A1,COL5A2,KRT18,FOS,APBB2,ID1,XBP1,TRIOBP,LAMC1,IFITM2,IDI1,CBS,IGFBP2,IGFBP5,IGFBP6
ctd:C023035	3,4,5,3',4'-pentachlorobiphenyl	28	0.001652	SPARC,ACAT2,FKBP9,SRPRA,HMGCR,HMGCS1,PTPRD,GPC3,SC5D,SULF1,AHNAK,HES1,MMP14,TAPBP,PMP22,COL3A1,FLNB,GPX3,ID1,PON2,IDI1,IGFBP2,IGFBP5,IGFBP6,GUCY1A1,LTBP1,MMD,B4GALT4
ctd:D007545	Isoproterenol	25	0.001652	SP1,RO60,HMGCR,HMGCS1,ITGB1,PTPRD,KLHL7,DHCR24,UCP2,HES1,PPIP5K2,MMP14,COL3A1,COL5A1,COL5A2,KRT18,PPP1R14C,FOS,GPX3,ID1,MAP7,PTPN5,PDIA6,H1-2,MMD
ctd:D018038	Sodium Selenite	32	0.001652	SP1,TMEM94,TCIM,HLA-E,SRPRA,AEBP1,ZFP36L2,SNHG32,KLHL7,SULF1,UCP2,PRR13,SYPL1,PLP2,PTTG1IP,COL3A1,FOS,GPX3,SHC1,PON2,XBP1,LAMC1,GRIK1,SCAMP2,CBS,RBCK1,IGFBP5,LRP10,GUCY1A1,P4HA1,LTBP1,PCDH9
ctd:D015124	8-Bromo Cyclic Adenosine Monophosphate	20	0.001652	DOK5,ACAT2,METRNL,NAP1L2,HMGCS1,COLEC12,SC5D,ZFP36L1,ZFP36L2,DHCR24,MMP16,CNR1,NOTCH3,ID1,XBP1,IDI1,IGFBP5,CTNNA2,SNCA,CDH6
ctd:D013196	Dihydrotestosterone	14	0.00192	ITGB1,TMEFF2,DHCR24,CHPF,PLTP,FOS,NUCB1,ID1,TRIOBP,LAMA5,LAMC1,CBS,IGFBP2,IGFBP6
ctd:C006703	benzo(b)fluoranthene	32	0.002106	SPARC,TMOD2,HMGCR,HMGCS1,MAGT1,TMEFF2,HMG20B,MEST,SEPTIN8,H2AC6,AHNAK,DHCR24,NTN1,RELL1,MMP14,PMP22,COL3A1,FLNB,ID1,PON2,XBP1,DNAJB4,RAB11FIP1,PTPN5,COL18A1,THBS3,IGFBP2,NKD1,IGFBP6,NSG2,H1-2,SRRM2
ctd:D010656	Phenylephrine	16	0.004634	PCP4,SP1,ACAT2,HMGCS1,GALNT13,COLEC12,SC5D,FOS,ID1,LAMC1,IDI1,RBCK1,MSN,COL18A1,IGFBP5,P4HA1
ctd:D005228	Fatty Acids, Essential	6	0.0055	ACAT2,HMGCR,SC5D,DHCR24,UCP2,PLTP
ctd:D002110	Caffeine	16	0.0055	GLT8D1,ACAT2,HMGCS1,GPC3,SC5D,HPRT1,DHCR24,EZR,NSF,CALU,FOS,TM9SF1,GPX3,IDI1,PDIA6,EFNB3
ctd:C022838	nickel chloride	26	0.0055	SOX2,SPARC,MANBA,TCIM,RO60,HMGCR,HMGCS1,FKBP11,LONP1,SC5D,DHCR24,NTN1,DNASE2,PMP22,COL3A1,FOS,APBB2,ID1,PON2,DNAJB4,NPC2,CBS,COL18A1,PDIA6,P4HA1,SRRM2
ctd:C013186	2,3-pentanedione	8	0.007432	ITGB1,MMP14,COL5A1,COL5A2,SERPINH1,COL18A1,IGFBP5,LRP10
ctd:D008767	Methylmercury Compounds	21	0.007522	ATP6V1A,SPARC,HMGCR,MEST,LONP1,SULF1,TPP1,UCP2,EZR,FLNB,NSF,CALU,FOS,GPX3,ID1,XBP1,NPC2,CBS,MSN,INA,SNCA
ctd:D005944	Glucosamine	12	0.007832	IL13RA1,HMGCS1,FKBP11,UCP2,COL3A1,FOS,ID1,XBP1,LAMC1,SERPINH1,PDIA6,IGFBP5
ctd:D000431	Ethanol	31	0.009358	SP1,SPARC,KREMEN1,ACAT2,MALAT1,HMGCR,HMGCS1,DCX,SEPTIN8,NEFL,FCGRT,DHCR24,UCP2,SCN9A,DNAJC12,CNR1,NOTCH3,TRPT1,PMP22,COL3A1,KRT18,FOS,GPX3,SHC1,GRIK1,IDI1,SERPINH1,CBS,IGFBP2,SNCA,SRRM2
ctd:C030370	2-methoxy-5-(2',3',4'-trimethoxyphenyl)tropone	12	0.009458	DOK5,SEPTIN8,TPP1,SYPL1,COL5A2,NTRK3,IFITM2,CNTNAP2,PAK3,SNCA,SRRM2,PCDH9
ctd:C031180	chrysene	21	0.009463	SOX2,BCKDHB,MAGT1,ITGB1,TMEFF2,SULF1,AHNAK,NTN1,MMP14,PMP22,COL3A1,FOS,ID1,PON2,XBP1,LAMA5,DNAJB4,RAB11FIP1,PTPN5,H1-2,SRRM2
ctd:D005411	Flame Retardants	10	0.01089	ATP6V1A,PAG1,TMOD2,HMGCR,HMGCS1,NEFL,DHCR24,EZR,IDI1,SNCA
ctd:D018021	Lithium Chloride	12	0.01143	MALAT1,SUMF1,SCN9A,NTN1,HES1,MMP16,PPP1R14C,FOS,LAMC1,NKD1,H1-2,SNCA
ctd:C045950	propiconazole	31	0.01279	SP1,ATP6V1A,FAM114A1,SRPRA,HMGCR,HMGCS1,MAGT1,RRAS,FKBP11,PTPRD,SC5D,HPRT1,HES1,RELL1,MMP14,PLTP,APBB2,ID1,PON2,DNAJB4,IDI1,CBS,COL18A1,PDIA6,IGFBP5,P4HA1,QPRT,H1-2,SELENOI,SRRM2,MMD
ctd:C089730	rosiglitazone	30	0.01279	SP1,SPARC,ACAT2,RO60,HMGCR,NDUFA7,RRAS,ITGB1,GPC3,SC5D,SULF1,UCP2,MMP16,PLTP,COL3A1,FLNA,FOS,ID1,PON2,XBP1,INPP5F,CBS,MSN,THBS3,IGFBP2,IGFBP5,P4HA1,QPRT,ORAI3,LTBP1
ctd:C100187	chloropicrin	26	0.01279	HMGCS1,ITGB1,ZFP36L1,SNHG32,HES1,PLTP,EZR,FLNB,CIB1,CALU,FOS,SHC1,ID1,XBP1,LAMA5,DNAJB4,LAMC1,NPC2,IFITM2,SERPINH1,MSN,IGFBP2,IGFBP6,XPNPEP3,H1-2,SRRM2
ctd:D011078	Polychlorinated Biphenyls	17	0.01279	PCP4,SOX2,MALAT1,LENG8,H2AC6,ZFP36L1,AEBP1,EZR,FLNB,RNF152,FOS,DNAJB4,RNF213,NPC2,INA,WASF2,SNCA
ctd:D004051	Diethylhexyl Phthalate	31	0.01279	HECW1,ACAT2,HMGCR,HMGCS1,NDUFA7,FKBP11,ITGB1,H2AC6,SERPINB6,SC5D,SULF1,HPRT1,UCP2,DNAJC12,PLTP,CNR1,NOTCH3,RNF152,FOS,NUCB1,ID1,DNAJB4,NPC2,GRIK1,IFITM2,IDI1,CBS,RBCK1,COL18A1,IGFBP5,MMD
ctd:D015127	9,10-Dimethyl-1,2-benzanthracene	23	0.01279	PCP4,SP1,BCKDHB,FKBP11,YIPF2,PTPRD,GPC3,ZFP36L1,HPRT1,SUMF1,C1QTNF6,MMP14,TAPBP,EZR,COL5A1,KRT18,FOS,PON2,IGFBP6,PLXDC2,CBLN2,CERCAM,B4GALT4
ctd:D010126	Ozone	26	0.01306	METRNL,MALAT1,HMGCS1,ITGB1,DCX,SC5D,HPRT1,MMP14,PLTP,CNR1,NOTCH3,PMP22,COL3A1,COL5A1,FOS,GPX3,ID1,XBP1,DNAJB4,IDI1,THBS3,IGFBP2,P4HA1,SLC18A1,PKIB,CTNNA2
ctd:C099813	bromochloroacetic acid	7	0.01306	SOX2,ITGB1,FOS,LAMC1,IFITM2,IGFBP2,IGFBP6
ctd:C018406	1-(3-trifluoromethylphenyl)piperazine	4	0.01306	ACAT2,HMGCR,HMGCS1,IDI1
ctd:D002922	Ciguatoxins	20	0.01306	HMGCR,HMGCS1,FKBP11,COLEC12,SC5D,DHCR24,DNAJC12,MMP14,DNASE2,PTTG1IP,KRT18,PPP1R14C,FOS,GPX3,ID1,IFITM2,MAP7,IDI1,PDIA6,NKD1
ctd:C584509	C646 compound	34	0.01306	SOX2,ACAT2,RO60,HMGCR,HMGCS1,MAGT1,FKBP11,HMG20B,LENG8,SLC38A10,SERPINB6,ZFP36L2,UCP2,CHPF,DNASE2,CERS2,COL5A2,FLNB,CALU,ID1,XBP1,LAMA5,IFITM2,IDI1,CBS,RBCK1,MSN,THBS3,IGFBP2,IGFBP6,QPRT,WASF2,PLEKHA1,B4GALT4
ctd:C008261	lead acetate	33	0.01306	SP1,ATP6V1A,HECW1,ACAT2,MALAT1,NDUFA7,ITGB1,MEST,NEFL,H2AC6,AEBP1,ZFP36L2,FCGRT,SULF1,HPRT1,AHNAK,PDGFC,MMP14,DNASE2,COL5A2,CALU,FOS,ID1,LAMA5,GRIK1,IFITM2,COL18A1,IGFBP5,GUCY1A1,SLC18A1,WASF2,CNTNAP2,SNCA
ctd:D004317	Doxorubicin	32	0.01306	SP1,SPARC,BCKDHB,MEST,NEFL,PTPRD,GPC3,ZFP36L2,KLHL7,UCP2,NTN1,MMP14,CNR1,COL3A1,COL5A2,RASA2,KRT18,PPP1R14C,FOS,GPX3,SHC1,XBP1,RAB11FIP1,SERPINH1,COL18A1,MTX2,IGFBP2,EFNB3,NSG2,H1-2,LTBP1,SNCA
ctd:C092292	ziprasidone	3	0.01464	HMGCR,HMGCS1,SC5D
ctd:D007649	Ketamine	19	0.01517	HECW1,ACAT2,HMGCR,TMEFF2,LENG8,NEFL,KLHL7,SUMF1,KLHL8,MMP14,CNR1,AGTRAP,NSF,FOS,INPP5F,IDI1,PDIA6,INA,P4HA1
ctd:C030973	cupric oxide	15	0.01679	SP1,ATP6V1A,ZFP36L1,ZFP36L2,AHNAK,HES1,EZR,COL5A1,COL5A2,CALU,FOS,TRIOBP,MSN,PDIA6,PCDH9
ctd:D064704	Levofloxacin	8	0.0185	MANBA,SC5D,SUMF1,PLP2,FLNA,KRT18,IDI1,SERPINH1
ctd:D000068876	Fingolimod Hydrochloride	5	0.02129	HMGCR,HMGCS1,COL3A1,FOS,IDI1
ctd:D010795	Phthalic Acids	18	0.02237	SOX2,SP1,BCKDHB,HMGCR,HMGCS1,ITGB1,SC5D,SACS,AHNAK,DHCR24,EZR,FLNA,KRT18,XBP1,NPC2,IDI1,IGFBP2,PLXDC2
ctd:C406082	monomethylarsonous acid	17	0.02237	SPARC,NAP1L2,HMGCR,HMGCS1,NEFL,GPC3,ZFP36L2,DHCR24,C1QTNF6,FOS,ID1,DNAJB4,IFITM2,IDI1,IGFBP5,SNCA,CDH6
ctd:C027579	periodate-oxidized adenosine	9	0.02264	GLT8D1,ACAT2,HMGCR,NDUFA7,KLHL7,PLTP,FLNB,IDI1,SCMH1
ctd:C059765	amphotericin B, deoxycholate drug combination	12	0.02264	FKBP11,RELL1,PLP2,NOTCH3,COL3A1,COL5A2,FLNA,KRT18,FOS,MSN,CTNNA2,CDH6
ctd:C016527	isoquercitrin	5	0.02264	ACAT2,HMGCR,HMGCS1,SC5D,NSF
ctd:C025657	arsenic acid	5	0.02366	COL3A1,FOS,SHC1,SELENOI,SNCA
ctd:C051890	irinotecan	17	0.02366	SP1,IL13RA1,PAG1,SPARC,MALAT1,H2AC6,PTPRD,ZFP36L2,PRR13,HES1,PMP22,KRT18,NSF,FOS,GPX3,BTBD3,IGFBP5
ctd:D017974	Uranium Compounds	8	0.02366	HLA-E,SRPRA,ITGB1,FCGRT,PON2,XBP1,IDI1,PAK3
ctd:D000111	Acetylcysteine	18	0.02569	SP1,FAM114A1,MALAT1,HMGCR,ITGB1,ZFP36L2,UCP2,FLNA,FOS,PON2,XBP1,DNAJB4,SERPINH1,CBS,COL18A1,IGFBP2,SELENOI,SNCA
ctd:C010063	carbonyl sulfide	7	0.02574	HES1,MMP14,NSF,LAMA5,MSN,IGFBP2,GUCY1A1
ctd:C464660	obeticholic acid	10	0.0276	METRNL,HMGCR,HMGCS1,LENG8,SC5D,TAPBP,PLTP,FOS,GPX3,IDI1
ctd:D058185	Magnetite Nanoparticles	25	0.02761	IL13RA1,MALAT1,RO60,HMGCS1,COLEC12,SC5D,ZFP36L1,SACS,AHNAK,DHCR24,UCP2,COL3A1,COL5A1,RILPL2,RASA2,STXBP5,FOS,ID1,RNF213,IDI1,COL18A1,NKD1,IGFBP5,IGFBP6,H1-2
ctd:D000662	Amphetamines	2	0.02921	CNR1,FOS
ctd:C011269	2,5-hexanedione	6	0.02976	ITGB1,SEPTIN8,NEFL,NSF,DNAJB4,INA
ctd:C570896	NSC305787	4	0.03001	HMGCR,HMGCS1,FOS,IDI1
ctd:C030935	benz(a)anthracene	24	0.03062	GLT8D1,MAGT1,ITGB1,TMEFF2,LENG8,ZFP36L1,SULF1,AHNAK,NTN1,MMP14,PMP22,COL3A1,PCLO,ID1,PON2,XBP1,DNAJB4,RAB11FIP1,PTPN5,IGFBP5,NSG2,H1-2,PAK3,SRRM2
ctd:C034613	triacsin C	5	0.03062	SPARC,HMGCR,FOS,IDI1,COL18A1
ctd:D013752	Tetracycline	16	0.03062	ACAT2,HMGCR,HMGCS1,NDUFA7,SUMF1,UCP2,HEMK1,AGTRAP,CERS2,RNF152,KRT18,CALU,GPX3,INPP5F,CBS,IGFBP2
ctd:C005961	bis(tri-n-butyltin)oxide	14	0.03062	MEST,SEPTIN8,NEFL,HES1,PDGFC,EZR,GPX3,XBP1,SERPINH1,MSN,COL18A1,H1-2,SNCA,B4GALT4
ctd:D004113	Succimer	24	0.03062	IL13RA1,MALAT1,RO60,HMGCS1,COLEC12,SC5D,ZFP36L1,SACS,AHNAK,DHCR24,UCP2,COL3A1,COL5A1,RILPL2,RASA2,STXBP5,ID1,RNF213,IDI1,COL18A1,NKD1,IGFBP5,IGFBP6,H1-2
ctd:D014800	Vitallium	9	0.03062	LONP1,RASA2,KRT18,GPX3,XBP1,LAMA5,COL18A1,PDIA6,LTBP1
ctd:D019386	Alendronate	5	0.03062	SPARC,COL5A1,COL5A2,SERPINH1,CDH6
ctd:D013481	Superoxides	6	0.03062	SP1,ITGB1,UCP2,FOS,PON2,CBS
ctd:D012834	Silver	32	0.03062	SOX2,SP1,SPARC,METRNL,MALAT1,ITGB1,MEST,COLEC12,LONP1,AEBP1,PRR13,NTN1,MMP16,PLTP,CNR1,CALU,FOS,GPX3,XBP1,RNF213,IDI1,COL18A1,PDIA6,UBXN11,IGFBP2,RNF2,EFNB3,IGFBP5,SCMH1,TRIM56,SNCA,SRRM2
ctd:C049325	1,2-dithiol-3-thione	18	0.03062	SPARC,ACAT2,HMGCR,HMGCS1,MAGT1,FKBP11,ITGB1,ZFP36L1,FCGRT,HPRT1,HES1,NOTCH3,COL3A1,COL5A2,TRIOBP,IDI1,P3H4,P4HA1
ctd:C075773	4-phenylbutyric acid	7	0.03062	HLA-E,FKBP11,COL5A1,GPX3,ID1,XBP1,SNCA
ctd:D013759	Dronabinol	19	0.03129	MALAT1,HMGCS1,TMEFF2,SEPTIN8,H2AC6,LONP1,SC5D,ZFP36L1,DHCR24,CNR1,CRTAP,FOS,GRIK1,IGFBP5,NSG2,GUCY1A1,H1-2,PAK3,SRRM2
ctd:D020245	p-Chloromercuribenzoic Acid	19	0.03208	SOX2,HMGCS1,DCX,SULF1,TPP1,ANTXR1,HES1,CIB1,KRT18,TRIM73,FOS,SHC1,ID1,TMEM107,MAP7,ZNF385D,IGFBP5,XPNPEP3,CDH6
ctd:D011345	Fenofibrate	15	0.03208	RO60,HMGCR,HMGCS1,ITGB1,UCP2,PLTP,KRT18,XBP1,DNAJB4,ZNF385D,P4HA1,H1-2,PKIB,ORAI3,MMD
ctd:C025589	ochratoxin A	19	0.03276	SOX2,SP1,NDUFA7,DCX,SC5D,DHCR24,UCP2,HES1,PMP22,EZR,CIB1,FOS,GPX3,SHC1,ID1,DNAJB4,IGFBP2,RNF2,PAK3
ctd:D014638	Vanadates	24	0.03501	PAG1,CCDC8,TMOD2,SC5D,SULF1,UCP2,SCN9A,DNAJC12,PDGFC,MMP14,MMP16,PLTP,COL5A2,FLNB,GPX3,SHC1,APBB2,ID1,LAMC1,IGFBP6,ORAI3,LTBP1,SNCA,CDH6
ctd:D010269	Paraquat	28	0.03704	SPARC,BCKDHB,NDUFA7,NEFL,H2AC6,SACS,HPRT1,AHNAK,DHCR24,SUMF1,UCP2,NTN1,HEMK1,MMP14,PLTP,AGTRAP,COL3A1,RNF152,FOS,GPX3,SHC1,ID1,XBP1,SCAMP2,SERPINH1,IGFBP5,GUCY1A1,SNCA
ctd:C029297	vinylidene chloride	26	0.03847	SPARC,BEX1,BCKDHB,HMGCS1,RRAS,FKBP11,SEPTIN8,SACS,FCGRT,AHNAK,UCP2,PRR13,DNAJC12,PPIP5K2,PLP2,DNASE2,COL3A1,FLNA,RNF152,PCLO,LAMC1,IDI1,MSN,SLC18A1,H1-2,MMD
ctd:D002101	Cacodylic Acid	9	0.03847	ITGB1,MMP14,NOTCH3,AGTRAP,KRT18,CALU,FOS,XBP1,SNCA
ctd:C004648	testosterone enanthate	14	0.04251	ATP6V1A,PTPRD,DHCR24,COL3A1,EZR,COL5A1,COL5A2,P3H4,MSN,PLEKHA1,LTBP1,SNCA,SRRM2,B4GALT4
ctd:C089032	rimonabant	9	0.04281	SPARC,ITGB1,MEST,CNR1,FOS,XBP1,RNF2,IGFBP5,PLEKHA1
ctd:C057693	troglitazone	24	0.04366	SP1,ACAT2,HMGCR,HMGCS1,LONP1,SULF1,HPRT1,UCP2,DNAJC12,NOTCH3,FOS,GPX3,ID1,XBP1,DNAJB4,CBS,MSN,COL18A1,IGFBP2,IGFBP5,IGFBP6,H1-2,PKIB,PAK3
ctd:D017382	Reactive Oxygen Species	10	0.04449	SP1,ATP6V1A,UCP2,FOS,SHC1,XBP1,SERPINH1,CBS,COL18A1,SNCA
ctd:D017239	Paclitaxel	16	0.04454	SOX2,ATP6V1A,SPARC,SRPRA,ITGB1,GPC3,ZFP36L2,DHCR24,MMP16,PMP22,COL3A1,COL5A2,KRT18,TRIOBP,COL18A1,IGFBP6
ctd:D052638	Particulate Matter	29	0.04454	PHYKPL,ACAT2,HMGCR,HMGCS1,TMEM161A,PTPRD,FCGRT,SULF1,TPP1,DNAJC12,ANTXR1,C1QTNF6,CERS2,COL5A1,COL5A2,FOS,NTRK3,APBB2,ID1,XBP1,LAMA5,DNAJB4,MAP7,IDI1,COL18A1,QPRT,WASF2,CYTOR,SNCA
ctd:D019821	Simvastatin	14	0.04454	SP1,HLA-E,HMGCR,ITGB1,DCX,DHCR24,COL3A1,COL5A1,FOS,ID1,XBP1,IDI1,CBS,IGFBP6
ctd:D002085	Butylhydroxybutylnitrosamine	3	0.04816	SP1,PMP22,KRT18
ctd:D014750	Vincristine	22	0.04819	SP1,MAGT1,TASOR2,LENG8,H2AC6,GPC3,SUMF1,UCP2,CRTAP,PMP22,COL3A1,COL5A2,CALU,FOS,RNF213,SCAMP2,TMEM107,RAB11FIP1,INA,P4HA1,XPNPEP3,MMD
ctd:D007529	Isoflavones	8	0.04857	SPARC,HMGCS1,EZR,NPC2,IDI1,IGFBP5,GUCY1A1,H1-2
ctd:D020111	Chlorodiphenyl (54% Chlorine)	28	0.04969	SP1,ATP6V1A,GLT8D1,METRNL,HMGCR,HMGCS1,NDUFA7,ITGB1,MEST,SC5D,ZFP36L1,KLHL7,TPP1,HPRT1,SUMF1,HES1,TRPT1,FLNA,RASA2,CALU,FOS,DNAJB4,NPC2,CBS,PDIA6,PKIB,SNCA,B4GALT4
