# Supplementary material for: Druggable transcriptomic pathways revealed in Parkinson’s patient-derived midbrain neurons
Source: NPJ Parkinsons Dis. 2022 Oct 18;8:134. doi: 10.1038/s41531-022-00400-0 (PMC9579158; doi:10.1038/s41531-022-00400-0)
Supplement: Supplementary file 7 — Supplementary Table 6 [file 41531_2022_400_MOESM7_ESM.xlsx]

## Sheet: Sheet1
Supplementary Table 6. GSEA results for selected Human Phenotype Ontology gene sets in PD vs control reprogrammed neurons across six independent transcriptomics datasets.
Gene set Parkinsonism (HP:0001300)
gene	rank in gene list	rank metric score	running ES	core enrichment
SNCA	128	0.172971	0.0449549	Yes
SYNJ1	226	0.147314	0.0837295	Yes
PDE10A	269	0.139076	0.122349	Yes
FTL	291	0.136621	0.161109	Yes
XPR1	343	0.131449	0.197151	Yes
PRNP	390	0.127137	0.232146	Yes
GRN	398	0.126091	0.268422	Yes
SQSTM1	808	0.103771	0.281902	Yes
KIF5A	919	0.0986293	0.306033	Yes
DNAJC6	1342	0.0850958	0.313571	Yes
C9orf72	1509	0.081807	0.330551	Yes
PLA2G6	1763	0.0766067	0.34249	Yes
PPP2R2B	1795	0.0757442	0.363193	Yes
VPS13A	1827	0.0750789	0.383703	Yes
WDR45	1955	0.0720339	0.399432	Yes
CHCHD10	2133	0.0692707	0.41233	Yes
SNCB	2256	0.0674606	0.426936	Yes
COASY	2261	0.067385	0.446312	Yes
PRKAR1B	2338	0.0665348	0.462517	Yes
RAB39B	2629	0.0636238	0.46919	Yes
TOMM40	2680	0.063101	0.485455	Yes
TMEM106B	2992	0.0592281	0.49	Yes
CLN3	3069	0.0583045	0.50382	Yes
TRPM7	3396	0.0556531	0.506719	Yes
HFE	3432	0.0554927	0.521388	Yes
TH	3809	0.0534595	0.521621	Yes
ATP6AP2	4072	0.0523875	0.526172	Yes
EIF4G1	4402	0.0509065	0.527574	Yes
APOE	4527	0.0502902	0.53712	Yes
A2M	5821	0.0434186	0.497208	No
UBTF	6265	0.0417842	0.491336	No
SLC39A14	6646	0.0401894	0.487559	No
ATXN2	6786	0.0395406	0.493379	No
FUS	7331	0.0365229	0.48188	No
SLC30A10	7735	0.0350787	0.475688	No
SLC18A2	8071	0.0342323	0.472011	No
CP	8327	0.033722	0.471435	No
SORL1	8553	0.0332781	0.471948	No
SNCAIP	9350	0.031345	0.448715	No
AP5Z1	9720	0.0301578	0.442476	No
POLG	9965	0.0293814	0.441088	No
FBXO7	10015	0.0293404	0.447605	No
PINK1	10629	0.0284141	0.430953	No
PTS	10773	0.0282005	0.433324	No
C19orf12	11019	0.0278949	0.431464	No
VPS13C	11662	0.0274535	0.413356	No
MYORG	12129	0.0270256	0.40227	No
APP	12256	0.0269322	0.404963	No
GIGYF2	12801	0.0264047	0.39053	No
PANK2	13145	0.0260024	0.384142	No
HTRA2	14065	0.0241616	0.353833	No
FMR1	14069	0.0241594	0.360716	No
CHMP2B	14072	0.0241562	0.367639	No
TARDBP	15930	0.0213086	0.298415	No
TBK1	16324	0.020729	0.288468	No
PSEN2	16529	0.0203566	0.286087	No
TAF1	17216	0.0186408	0.263637	No
TBP	17335	0.0184497	0.264195	No
TMEM240	17416	0.0182866	0.266249	No
ATXN3	17777	0.0178725	0.256814	No
VPS35	17852	0.0177923	0.258968	No
SLC6A3	18045	0.0176231	0.256282	No
ADH1C	19328	0.0172146	0.209218	No
PSEN1	21316	0.015223	0.132952	No
LRRK2	22351	0.0140966	0.0950542	No
Gene set Dementia(HP:0000726)
gene	rank in gene list	rank metric score	running ES	core enrichment
NPC2	56	0.20878	0.0367584	Yes
SNCA	128	0.172971	0.0662113	Yes
NOTCH3	158	0.163455	0.0955933	Yes
ATP6V1A	173	0.159113	0.124774	Yes
FTL	291	0.136621	0.145559	Yes
TUBB4A	314	0.134621	0.169834	Yes
XPR1	343	0.131449	0.193273	Yes
PRNP	390	0.127137	0.215173	Yes
GRN	398	0.126091	0.238464	Yes
SQSTM1	808	0.103771	0.241231	Yes
HTRA1	963	0.0966868	0.253045	Yes
PSAP	1076	0.0922323	0.265734	Yes
WFS1	1104	0.0912038	0.281688	Yes
COL4A1	1230	0.0876722	0.292996	Yes
TYMP	1340	0.0851319	0.30448	Yes
DNAJC6	1342	0.0850958	0.32035	Yes
HEXA	1475	0.0825295	0.330412	Yes
C9orf72	1509	0.081807	0.344365	Yes
SDHA	1737	0.0771848	0.349564	Yes
PLA2G6	1763	0.0766067	0.36287	Yes
PPP2R2B	1795	0.0757442	0.375771	Yes
VPS13A	1827	0.0750789	0.388548	Yes
WDR45	1955	0.0720339	0.396851	Yes
CHCHD10	2133	0.0692707	0.402603	Yes
SNCB	2256	0.0674606	0.410255	Yes
PRKAR1B	2338	0.0665348	0.4194	Yes
RAB39B	2629	0.0636238	0.419501	Yes
TOMM40	2680	0.063101	0.429265	Yes
TMEM106B	2992	0.0592281	0.42769	Yes
CLN3	3069	0.0583045	0.4355	Yes
ZFYVE26	3115	0.0578418	0.444484	Yes
TRPM7	3396	0.0556531	0.443501	Yes
HFE	3432	0.0554927	0.452453	Yes
UBQLN2	3453	0.0553528	0.461989	Yes
ALDH18A1	3511	0.0549973	0.469954	Yes
SDHD	3966	0.0528195	0.461364	Yes
TREX1	4003	0.052669	0.469747	Yes
ROGDI	4188	0.0518152	0.471951	Yes
SLC2A3	4256	0.051537	0.478862	Yes
EIF4G1	4402	0.0509065	0.482482	Yes
APOE	4527	0.0502902	0.486842	Yes
KCTD7	4529	0.0502798	0.496202	Yes
ATXN10	5135	0.0465156	0.480292	No
OPA1	5168	0.0463225	0.487651	No
A2M	5821	0.0434186	0.46925	No
SCARB2	6079	0.0424389	0.466732	No
CSTB	6296	0.0416677	0.465737	No
RRM2B	6636	0.0402208	0.459469	No
ATXN2	6786	0.0395406	0.460801	No
TUBA4A	6970	0.0384596	0.460549	No
FUS	7331	0.0365229	0.452735	No
CYP27A1	7777	0.0349708	0.441174	No
NDP	8094	0.0341908	0.434714	No
CP	8327	0.033722	0.431583	No
HTT	8389	0.033608	0.435386	No
CERS1	8463	0.033451	0.438671	No
SORL1	8553	0.0332781	0.441273	No
SPAST	9281	0.0315258	0.417598	No
SNCAIP	9350	0.031345	0.420693	No
ATN1	9422	0.0311275	0.423625	No
POLG	9965	0.0293814	0.407073	No
APTX	9994	0.0293438	0.411421	No
FBXO7	10015	0.0293404	0.416093	No
SDHB	10060	0.0292953	0.419781	No
ATP6V1E1	10105	0.0292215	0.423455	No
ADA2	10200	0.0290383	0.425061	No
MBTPS2	10610	0.0284426	0.413743	No
PINK1	10629	0.0284141	0.418324	No
NPC1	10700	0.0283015	0.420768	No
GBA2	10733	0.0282627	0.424751	No
C19orf12	11019	0.0278949	0.418375	No
VPS13C	11662	0.0274535	0.397395	No
APP	12256	0.0269322	0.378311	No
GIGYF2	12801	0.0264047	0.361122	No
HLA-DQB1	13114	0.0260389	0.3533	No
PANK2	13145	0.0260024	0.356942	No
GM2A	13222	0.0258609	0.358686	No
SDHAF1	13375	0.0256067	0.357291	No
CISD2	14034	0.0241648	0.335046	No
HTRA2	14065	0.0241616	0.338344	No
FMR1	14069	0.0241594	0.342739	No
CHMP2B	14072	0.0241562	0.347174	No
CUBN	14668	0.0229669	0.327267	No
MMACHC	14670	0.0229637	0.33152	No
PNPLA6	15665	0.0216162	0.295132	No
EPM2A	15785	0.0214691	0.294306	No
ATP6V0A2	15789	0.0214672	0.298198	No
TARDBP	15930	0.0213086	0.296488	No
TBK1	16324	0.020729	0.284379	No
PSEN2	16529	0.0203566	0.279888	No
TBP	17335	0.0184497	0.250595	No
SPG21	17397	0.018321	0.251539	No
ATXN3	17777	0.0178725	0.239466	No
VPS35	17852	0.0177923	0.239783	No
IRF6	19102	0.0173161	0.192219	No
ADH1C	19328	0.0172146	0.186286	No
CTSF	19638	0.0170638	0.176908	No
PRDM8	20380	0.0167108	0.149894	No
CLN6	20774	0.0164122	0.136978	No
HNRNPA2B1	21211	0.0156264	0.122166	No
TIMM8A	21230	0.0155251	0.124336	No
PSEN1	21316	0.015223	0.123725	No
ATP7B	21425	0.0149038	0.122119	No
ABCD1	21665	0.0145371	0.115116	No
NHLRC1	21919	0.0144034	0.107519	No
LRRK2	22351	0.0140966	0.0926242	No
AARS2	24188	0.0136494	0.0204996	No
Gene set Schizophrenia (HP:0000726)
gene	rank in gene list	rank metric score	running ES	core enrichment
SNCA	128	0.172971	0.092227	Yes
APOL2	633	0.109985	0.133727	Yes
MSTO1	955	0.0970406	0.175361	Yes
PSAP	1076	0.0922323	0.222439	Yes
WFS1	1104	0.0912038	0.272711	Yes
CIB2	1571	0.080405	0.299093	Yes
RTN4R	1614	0.0797697	0.342317	Yes
SEC24C	1894	0.0732925	0.372278	Yes
JMJD1C	2565	0.0642115	0.381265	Yes
GP1BB	4344	0.0511338	0.33794	Yes
EIF4G1	4402	0.0509065	0.364299	Yes
SYN2	4685	0.0493238	0.380639	Yes
PDZD7	4746	0.0488669	0.405728	Yes
ADGRV1	6117	0.042273	0.373963	No
PRODH	6320	0.0415998	0.389198	No
TBX1	6661	0.0401202	0.398003	No
RBM12	7280	0.0368	0.39366	No
CDH23	7656	0.0353249	0.398344	No
ATP2A2	8053	0.0342806	0.401587	No
UPF3B	9363	0.0313258	0.366131	No
RREB1	9411	0.0311506	0.381769	No
MYO7A	9960	0.029392	0.376093	No
APOL4	10457	0.0286666	0.372119	No
MED12	11365	0.0277094	0.350933	No
FLI1	11528	0.0275523	0.359879	No
ARSG	12033	0.0271134	0.354705	No
GIGYF2	12801	0.0264047	0.338464	No
CHI3L1	13489	0.0253994	0.324901	No
HARS1	14075	0.0241557	0.314775	No
ARVCF	15959	0.0212737	0.250374	No
PCDH15	16241	0.0208548	0.250721	No
USH1C	16613	0.0201925	0.247044	No
VPS35	17852	0.0177923	0.206846	No
GJA5	18574	0.0175472	0.187481	No
CEP78	19475	0.0171367	0.160625	No
HTR2A	20362	0.0167211	0.134102	No
NKX2-1	21051	0.0160578	0.115237	No
ZDHHC9	21306	0.015223	0.113508	No
HIRA	21659	0.0145371	0.107416	No
LRRK2	22351	0.0140966	0.0873257	No
CHRFAM7A	24414	0.0134862	0.011277	No
Gene set Bradykinesia (HP:0002067)
gene	rank in gene list	rank metric score	running ES	core enrichment
SNCA	128	0.172971	0.0180323	Yes
EZR	170	0.159483	0.0377958	Yes
ATP6V1A	173	0.159113	0.0590982	Yes
SYNJ1	226	0.147314	0.0767782	Yes
SYT1	235	0.145644	0.096026	Yes
GABRB3	241	0.144776	0.115279	Yes
PDE10A	269	0.139076	0.132871	Yes
FTL	291	0.136621	0.150376	Yes
SCN3A	332	0.132858	0.166602	Yes
NTRK2	404	0.125653	0.180597	Yes
CACNA1A	533	0.115432	0.190897	Yes
GNAO1	541	0.114893	0.206052	Yes
GRIN2B	599	0.111159	0.21867	Yes
SLC1A2	700	0.107529	0.229047	Yes
ACTL6B	850	0.101867	0.236668	Yes
LINS1	951	0.0972342	0.245663	Yes
CASK	1000	0.0956043	0.256556	Yes
KCNQ2	1023	0.0942722	0.26833	Yes
PIK3CA	1113	0.0907633	0.276902	Yes
CC2D1A	1141	0.0898056	0.287872	Yes
SCN2A	1237	0.0874634	0.295757	Yes
DEAF1	1246	0.0871709	0.307146	Yes
FRRS1L	1323	0.085366	0.315523	Yes
DNAJC6	1342	0.0850958	0.326226	Yes
KCNMA1	1427	0.0833932	0.334012	Yes
C9orf72	1509	0.081807	0.341707	Yes
SCO2	1609	0.0798427	0.348404	Yes
YWHAG	1626	0.0795461	0.358443	Yes
B4GALNT1	1662	0.0788305	0.367612	Yes
NECAP1	1706	0.0777723	0.376312	Yes
FGF12	1756	0.0767606	0.384633	Yes
VPS13A	1827	0.0750789	0.391871	Yes
TNIK	1911	0.0729765	0.398298	Yes
TUSC3	1994	0.0713163	0.404542	Yes
STXBP1	2096	0.0697828	0.409807	Yes
KRAS	2267	0.06735	0.411933	Yes
B3GALNT2	2424	0.0656492	0.414401	Yes
GABRG2	2458	0.0652054	0.42182	Yes
RAB39B	2629	0.0636238	0.423446	Yes
KCNQ3	2748	0.0622511	0.427006	Yes
FGF14	2849	0.0611081	0.431145	Yes
PNKP	3034	0.0586852	0.431536	Yes
PGAP1	3136	0.0575938	0.435163	Yes
NDST1	3260	0.0566423	0.437765	Yes
SLC45A1	3581	0.0545871	0.432066	Yes
MBOAT7	3587	0.0545592	0.439194	Yes
EPCAM	3685	0.0540163	0.442503	Yes
MAN1B1	3750	0.0536973	0.447112	Yes
PNKD	3877	0.0531214	0.449119	Yes
CYFIP2	3994	0.0527088	0.451477	Yes
EIF4G1	4402	0.0509065	0.44174	Yes
SURF1	4558	0.0500853	0.442157	Yes
ACAT1	4812	0.0484383	0.438361	Yes
KCNB1	4824	0.0483783	0.444415	Yes
ATXN10	5135	0.0465156	0.438038	Yes
MED25	5151	0.0464145	0.443665	Yes
ST3GAL5	5185	0.0462295	0.448534	Yes
RPS20	5243	0.0459074	0.452382	Yes
SCN8A	5257	0.0458421	0.458013	Yes
RSRC1	5458	0.0448897	0.455899	Yes
CLTC	5590	0.044301	0.456517	Yes
DCPS	5618	0.0442084	0.461358	Yes
GRIK2	6157	0.0421438	0.445107	Yes
AARS1	6316	0.0416176	0.444264	Yes
PPP3CA	6352	0.0414966	0.448415	Yes
GNAS	6565	0.0405706	0.445232	Yes
SLC39A14	6646	0.0401894	0.447374	Yes
UNC80	6838	0.0392937	0.444875	Yes
CACNA1B	6903	0.0388599	0.44749	Yes
TSEN54	6929	0.0386957	0.451672	Yes
TRAPPC9	7098	0.0377537	0.449903	Yes
SYNGAP1	7149	0.0374345	0.452897	Yes
WARS2	7166	0.0373181	0.45726	Yes
WIPI2	7288	0.0367614	0.457272	Yes
KDM5B	7292	0.0367444	0.462088	Yes
SIK1	7396	0.0361758	0.462754	Yes
TGFBR2	7435	0.0360175	0.466047	Yes
BMPR1A	7654	0.0353336	0.461915	Yes
IREB2	7695	0.0352012	0.465017	Yes
PIGC	7740	0.0350667	0.467937	Yes
CDKL5	7791	0.0349266	0.470594	Yes
FBXO31	7800	0.0349083	0.47496	Yes
PRRT2	7921	0.0345887	0.47472	Yes
GRIN1	7967	0.0344901	0.477523	Yes
TMEM43	8040	0.0343147	0.479201	Yes
SLC18A2	8071	0.0342323	0.48258	Yes
ARX	8223	0.0339392	0.48099	Yes
AP3B2	8264	0.033843	0.483909	Yes
MECR	8335	0.0337023	0.485587	Yes
KCNA2	8661	0.0330505	0.47679	Yes
GABRB2	8667	0.033039	0.481027	Yes
AGA	8706	0.0329545	0.483908	Yes
NDUFS8	8785	0.0327825	0.485136	Yes
EEF1A2	8861	0.0325807	0.48646	Yes
GCDH	9310	0.0314351	0.472435	No
MSH2	9349	0.0313487	0.4751	No
NUS1	9394	0.0312198	0.477504	No
CUX2	9796	0.0299043	0.465188	No
CRADD	10008	0.0293426	0.460536	No
PIGP	10028	0.0293301	0.463704	No
WWOX	10323	0.0288199	0.455601	No
STX16	10365	0.0287692	0.457798	No
SLC35A1	10505	0.0285966	0.455979	No
PINK1	10629	0.0284141	0.454787	No
MICU1	11177	0.0278476	0.436248	No
VPS13C	11662	0.0274535	0.420222	No
NSUN2	11950	0.0271949	0.412186	No
ST3GAL3	12065	0.0270763	0.411181	No
HCN1	12096	0.0270469	0.413594	No
PARS2	12756	0.0264476	0.390304	No
GIGYF2	12801	0.0264047	0.39206	No
NDUFS4	13072	0.0260945	0.384569	No
PANK2	13145	0.0260024	0.38513	No
NDUFB8	13295	0.025761	0.382523	No
C12orf4	13625	0.0251488	0.372501	No
NDUFA13	13889	0.0245397	0.365086	No
TRIM8	13960	0.0243608	0.365508	No
DHDDS	13995	0.0242629	0.367384	No
HTRA2	14065	0.0241616	0.367821	No
PNPT1	14067	0.0241604	0.371027	No
CHMP2B	14072	0.0241562	0.37411	No
ARV1	14199	0.0238806	0.372187	No
MSH6	14470	0.0232902	0.364319	No
CRBN	14495	0.0232845	0.366471	No
FAN1	14854	0.0226362	0.35493	No
MLH3	14925	0.0225321	0.355106	No
SLC30A9	15115	0.0222613	0.350399	No
ZC3H14	15551	0.0217556	0.335603	No
MED23	15564	0.0217365	0.338036	No
SARS1	15917	0.0213215	0.326563	No
SZT2	16464	0.020489	0.307075	No
UBA5	17298	0.0184856	0.275627	No
DDX3X	17467	0.0182073	0.271231	No
VPS35	17852	0.0177923	0.25798	No
SLC6A3	18045	0.0176231	0.252527	No
DNAJC19	19921	0.0169618	0.178429	No
SLC25A22	20959	0.016207	0.138365	No
TSEN2	21436	0.0149038	0.120978	No
EDC3	21581	0.0146721	0.117084	No
PMS1	21600	0.0146721	0.118323	No
LRRK2	22351	0.0140966	0.0896663	No
XK	22603	0.0139669	0.0813189	No
KCNA1	22623	0.0139669	0.082422	No
NEUROD2	24385	0.0135238	0.0125054	No
Gene set Rigidity (HP:0002063)
gene	rank in gene list	rank metric score	running ES	core enrichment
DHCR24	72	0.198705	0.0296494	Yes
SNCA	128	0.172971	0.0557712	Yes
ATP6V1A	173	0.159113	0.0800685	Yes
SYNJ1	226	0.147314	0.102106	Yes
FTL	291	0.136621	0.121901	Yes
TUBB4A	314	0.134621	0.143078	Yes
SCN3A	332	0.132858	0.164169	Yes
SLC25A4	383	0.128093	0.183137	Yes
PRNP	390	0.127137	0.203737	Yes
NTRK2	404	0.125653	0.22381	Yes
GPHN	478	0.119538	0.240439	Yes
CACNA1A	533	0.115432	0.257167	Yes
SLC1A2	700	0.107529	0.268043	Yes
ACTL6B	850	0.101867	0.278682	Yes
HTRA1	963	0.0966868	0.289977	Yes
CASK	1000	0.0956043	0.304187	Yes
PSAP	1076	0.0922323	0.316258	Yes
FRRS1L	1323	0.085366	0.320244	Yes
DNAJC6	1342	0.0850958	0.333464	Yes
RANBP2	1506	0.081889	0.340258	Yes
C9orf72	1509	0.081807	0.353589	Yes
YWHAG	1626	0.0795461	0.361911	Yes
NECAP1	1706	0.0777723	0.371448	Yes
FGF12	1756	0.0767606	0.38204	Yes
PLA2G6	1763	0.0766067	0.394356	Yes
TNNT1	1807	0.0754795	0.404981	Yes
FGFR1	1838	0.0746188	0.415995	Yes
WDR45	1955	0.0720339	0.423085	Yes
STXBP1	2096	0.0697828	0.42883	Yes
DDHD1	2184	0.068424	0.436508	Yes
COASY	2261	0.067385	0.444464	Yes
KRAS	2267	0.06735	0.455303	Yes
GABRG2	2458	0.0652054	0.458263	Yes
RAB39B	2629	0.0636238	0.461777	Yes
LYST	3193	0.0569913	0.448213	Yes
ATAD1	3423	0.0555263	0.447999	Yes
TH	3809	0.0534595	0.441098	Yes
PNKD	3877	0.0531214	0.447081	Yes
CYFIP2	3994	0.0527088	0.451003	Yes
TREX1	4003	0.052669	0.459313	Yes
ATP6AP2	4072	0.0523875	0.465136	Yes
DAB1	4080	0.0523345	0.473431	Yes
SMPD1	4177	0.0518841	0.478032	Yes
RNASEH2A	4319	0.0512326	0.480695	Yes
EIF4G1	4402	0.0509065	0.485704	Yes
LOXL1	4672	0.0493873	0.482856	Yes
KCNB1	4824	0.0483783	0.484644	Yes
KIF11	4992	0.0473995	0.48562	Yes
POLG2	5117	0.0465712	0.48821	Yes
SCN8A	5257	0.0458421	0.49007	Yes
CLTC	5590	0.044301	0.483825	No
UBTF	6265	0.0417842	0.46325	No
AARS1	6316	0.0416176	0.468039	No
PPP3CA	6352	0.0414966	0.473419	No
STUB1	6587	0.0404565	0.470531	No
RRM2B	6636	0.0402208	0.475172	No
GLRB	6757	0.0396515	0.47679	No
ATXN2	6786	0.0395406	0.482134	No
CACNA1B	6903	0.0388599	0.483785	No
SYNGAP1	7149	0.0374345	0.479954	No
SLC30A10	7735	0.0350787	0.461901	No
PRRT2	7921	0.0345887	0.460045	No
ARX	8223	0.0339392	0.453362	No
AP3B2	8264	0.033843	0.457283	No
CP	8327	0.033722	0.460289	No
HTT	8389	0.033608	0.463317	No
KCNA2	8661	0.0330505	0.457709	No
GABRB2	8667	0.033039	0.462922	No
EEF1A2	8861	0.0325807	0.460411	No
GCDH	9310	0.0314351	0.447336	No
SNCAIP	9350	0.031345	0.450888	No
NUS1	9394	0.0312198	0.454257	No
POLG	9965	0.0293814	0.435881	No
FBXO7	10015	0.0293404	0.438698	No
OPA3	10296	0.0288697	0.432038	No
WWOX	10323	0.0288199	0.435705	No
MME	10576	0.0284969	0.430124	No
PINK1	10629	0.0284141	0.432666	No
PTS	10773	0.0282005	0.431471	No
BRAT1	10908	0.0280173	0.430613	No
C19orf12	11019	0.0278949	0.43071	No
MICU1	11177	0.0278476	0.428888	No
VPS13C	11662	0.0274535	0.413695	No
NDUFAF6	11824	0.0272944	0.411619	No
HCN1	12096	0.0270469	0.405026	No
PARS2	12756	0.0264476	0.382548	No
GIGYF2	12801	0.0264047	0.385087	No
SPR	12889	0.0263058	0.38586	No
HLA-DQB1	13114	0.0260389	0.381014	No
PANK2	13145	0.0260024	0.384057	No
DHDDS	13995	0.0242629	0.353489	No
HTRA2	14065	0.0241616	0.354643	No
FMR1	14069	0.0241594	0.358482	No
CHMP2B	14072	0.0241562	0.362361	No
RYR1	14149	0.0239931	0.363202	No
ARV1	14199	0.0238806	0.365124	No
REEP2	14504	0.0232811	0.356571	No
SLC6A5	16137	0.0210137	0.29361	No
SZT2	16464	0.020489	0.283705	No
PLAA	17006	0.0191797	0.264836	No
TAF1	17216	0.0186408	0.259388	No
UBA5	17298	0.0184856	0.259123	No
TBP	17335	0.0184497	0.260683	No
TMEM240	17416	0.0182866	0.260426	No
ADAR	17471	0.0181936	0.261212	No
ATXN3	17777	0.0178725	0.251732	No
VPS35	17852	0.0177923	0.251638	No
KCND3	17877	0.0177676	0.253574	No
GLRA1	18007	0.0176636	0.251221	No
SLC6A3	18045	0.0176231	0.252605	No
ADH1C	19328	0.0172146	0.203263	No
ACTA1	19605	0.017078	0.194833	No
KCNA4	20478	0.0166521	0.162081	No
RNASEH2B	21634	0.0146721	0.11749	No
LRRK2	22351	0.0140966	0.0906667	No
SLC19A3	22642	0.0139669	0.0811566	No
IFIH1	24365	0.0135238	0.0133055	No
Gene set Akinesia (HP:0002304)
gene	rank in gene list	rank metric score	running ES	core enrichment
SNCA	128	0.172971	0.195286	Yes
SYNJ1	226	0.147314	0.362092	Yes
CNTN1	1214	0.0880615	0.42416	Yes
FLVCR2	1325	0.0853574	0.518632	Yes
DNAJC6	1342	0.0850958	0.616609	Yes
FGF14	2849	0.0611081	0.626407	Yes
EIF4G1	4402	0.0509065	0.622518	No
VPS13C	11662	0.0274535	0.360188	No
GIGYF2	12801	0.0264047	0.344677	No
PANK2	13145	0.0260024	0.360915	No
ERBB3	15360	0.021935	0.296622	No
CHRNA1	16706	0.0200289	0.265333	No
TMEM240	17416	0.0182866	0.257797	No
VPS35	17852	0.0177923	0.260791	No
LRRK2	22351	0.0140966	0.0948618	No
Gene set Dyskinesia (HP:0100660)
gene	rank in gene list	rank metric score	running ES	core enrichment
SNCA	128	0.172971	0.0180323	Yes
EZR	170	0.159483	0.0377958	Yes
ATP6V1A	173	0.159113	0.0590982	Yes
SYNJ1	226	0.147314	0.0767782	Yes
SYT1	235	0.145644	0.096026	Yes
GABRB3	241	0.144776	0.115279	Yes
PDE10A	269	0.139076	0.132871	Yes
FTL	291	0.136621	0.150376	Yes
SCN3A	332	0.132858	0.166602	Yes
NTRK2	404	0.125653	0.180597	Yes
CACNA1A	533	0.115432	0.190897	Yes
GNAO1	541	0.114893	0.206052	Yes
GRIN2B	599	0.111159	0.21867	Yes
SLC1A2	700	0.107529	0.229047	Yes
ACTL6B	850	0.101867	0.236668	Yes
LINS1	951	0.0972342	0.245663	Yes
CASK	1000	0.0956043	0.256556	Yes
KCNQ2	1023	0.0942722	0.26833	Yes
PIK3CA	1113	0.0907633	0.276902	Yes
CC2D1A	1141	0.0898056	0.287872	Yes
SCN2A	1237	0.0874634	0.295757	Yes
DEAF1	1246	0.0871709	0.307146	Yes
FRRS1L	1323	0.085366	0.315523	Yes
DNAJC6	1342	0.0850958	0.326226	Yes
KCNMA1	1427	0.0833932	0.334012	Yes
C9orf72	1509	0.081807	0.341707	Yes
SCO2	1609	0.0798427	0.348404	Yes
YWHAG	1626	0.0795461	0.358443	Yes
B4GALNT1	1662	0.0788305	0.367612	Yes
NECAP1	1706	0.0777723	0.376312	Yes
FGF12	1756	0.0767606	0.384633	Yes
VPS13A	1827	0.0750789	0.391871	Yes
TNIK	1911	0.0729765	0.398298	Yes
TUSC3	1994	0.0713163	0.404542	Yes
STXBP1	2096	0.0697828	0.409807	Yes
KRAS	2267	0.06735	0.411933	Yes
B3GALNT2	2424	0.0656492	0.414401	Yes
GABRG2	2458	0.0652054	0.42182	Yes
RAB39B	2629	0.0636238	0.423446	Yes
KCNQ3	2748	0.0622511	0.427006	Yes
FGF14	2849	0.0611081	0.431145	Yes
PNKP	3034	0.0586852	0.431536	Yes
PGAP1	3136	0.0575938	0.435163	Yes
NDST1	3260	0.0566423	0.437765	Yes
SLC45A1	3581	0.0545871	0.432066	Yes
MBOAT7	3587	0.0545592	0.439194	Yes
EPCAM	3685	0.0540163	0.442503	Yes
MAN1B1	3750	0.0536973	0.447112	Yes
PNKD	3877	0.0531214	0.449119	Yes
CYFIP2	3994	0.0527088	0.451477	Yes
EIF4G1	4402	0.0509065	0.44174	Yes
SURF1	4558	0.0500853	0.442157	Yes
ACAT1	4812	0.0484383	0.438361	Yes
KCNB1	4824	0.0483783	0.444415	Yes
ATXN10	5135	0.0465156	0.438038	Yes
MED25	5151	0.0464145	0.443665	Yes
ST3GAL5	5185	0.0462295	0.448534	Yes
RPS20	5243	0.0459074	0.452382	Yes
SCN8A	5257	0.0458421	0.458013	Yes
RSRC1	5458	0.0448897	0.455899	Yes
CLTC	5590	0.044301	0.456517	Yes
DCPS	5618	0.0442084	0.461358	Yes
GRIK2	6157	0.0421438	0.445107	Yes
AARS1	6316	0.0416176	0.444264	Yes
PPP3CA	6352	0.0414966	0.448415	Yes
GNAS	6565	0.0405706	0.445232	Yes
SLC39A14	6646	0.0401894	0.447374	Yes
UNC80	6838	0.0392937	0.444875	Yes
CACNA1B	6903	0.0388599	0.44749	Yes
TSEN54	6929	0.0386957	0.451672	Yes
TRAPPC9	7098	0.0377537	0.449903	Yes
SYNGAP1	7149	0.0374345	0.452897	Yes
WARS2	7166	0.0373181	0.45726	Yes
WIPI2	7288	0.0367614	0.457272	Yes
KDM5B	7292	0.0367444	0.462088	Yes
SIK1	7396	0.0361758	0.462754	Yes
TGFBR2	7435	0.0360175	0.466047	Yes
BMPR1A	7654	0.0353336	0.461915	Yes
IREB2	7695	0.0352012	0.465017	Yes
PIGC	7740	0.0350667	0.467937	Yes
CDKL5	7791	0.0349266	0.470594	Yes
FBXO31	7800	0.0349083	0.47496	Yes
PRRT2	7921	0.0345887	0.47472	Yes
GRIN1	7967	0.0344901	0.477523	Yes
TMEM43	8040	0.0343147	0.479201	Yes
SLC18A2	8071	0.0342323	0.48258	Yes
ARX	8223	0.0339392	0.48099	Yes
AP3B2	8264	0.033843	0.483909	Yes
MECR	8335	0.0337023	0.485587	Yes
KCNA2	8661	0.0330505	0.47679	Yes
GABRB2	8667	0.033039	0.481027	Yes
AGA	8706	0.0329545	0.483908	Yes
NDUFS8	8785	0.0327825	0.485136	Yes
EEF1A2	8861	0.0325807	0.48646	Yes
GCDH	9310	0.0314351	0.472435	No
MSH2	9349	0.0313487	0.4751	No
NUS1	9394	0.0312198	0.477504	No
CUX2	9796	0.0299043	0.465188	No
CRADD	10008	0.0293426	0.460536	No
PIGP	10028	0.0293301	0.463704	No
WWOX	10323	0.0288199	0.455601	No
STX16	10365	0.0287692	0.457798	No
SLC35A1	10505	0.0285966	0.455979	No
PINK1	10629	0.0284141	0.454787	No
MICU1	11177	0.0278476	0.436248	No
VPS13C	11662	0.0274535	0.420222	No
NSUN2	11950	0.0271949	0.412186	No
ST3GAL3	12065	0.0270763	0.411181	No
HCN1	12096	0.0270469	0.413594	No
PARS2	12756	0.0264476	0.390304	No
GIGYF2	12801	0.0264047	0.39206	No
NDUFS4	13072	0.0260945	0.384569	No
PANK2	13145	0.0260024	0.38513	No
NDUFB8	13295	0.025761	0.382523	No
C12orf4	13625	0.0251488	0.372501	No
NDUFA13	13889	0.0245397	0.365086	No
TRIM8	13960	0.0243608	0.365508	No
DHDDS	13995	0.0242629	0.367384	No
HTRA2	14065	0.0241616	0.367821	No
PNPT1	14067	0.0241604	0.371027	No
CHMP2B	14072	0.0241562	0.37411	No
ARV1	14199	0.0238806	0.372187	No
MSH6	14470	0.0232902	0.364319	No
CRBN	14495	0.0232845	0.366471	No
FAN1	14854	0.0226362	0.35493	No
MLH3	14925	0.0225321	0.355106	No
SLC30A9	15115	0.0222613	0.350399	No
ZC3H14	15551	0.0217556	0.335603	No
MED23	15564	0.0217365	0.338036	No
SARS1	15917	0.0213215	0.326563	No
SZT2	16464	0.020489	0.307075	No
UBA5	17298	0.0184856	0.275627	No
DDX3X	17467	0.0182073	0.271231	No
VPS35	17852	0.0177923	0.25798	No
SLC6A3	18045	0.0176231	0.252527	No
DNAJC19	19921	0.0169618	0.178429	No
SLC25A22	20959	0.016207	0.138365	No
TSEN2	21436	0.0149038	0.120978	No
EDC3	21581	0.0146721	0.117084	No
PMS1	21600	0.0146721	0.118323	No
LRRK2	22351	0.0140966	0.0896663	No
XK	22603	0.0139669	0.0813189	No
KCNA1	22623	0.0139669	0.082422	No
NEUROD2	24385	0.0135238	0.0125054	No
Gene set Postural instability (HP:0002172)
gene	rank in gene list	rank metric score	running ES	core enrichment
SNCA	128	0.172971	0.0944502	Yes
SYNJ1	226	0.147314	0.175378	Yes
CACNA1A	533	0.115432	0.229463	Yes
COL4A1	1230	0.0876722	0.25174	Yes
DNAJC6	1342	0.0850958	0.296259	Yes
CACNB4	1627	0.079528	0.330553	Yes
PLA2G6	1763	0.0766067	0.369208	Yes
DDHD1	2184	0.068424	0.391591	Yes
PRKAR1B	2338	0.0665348	0.423714	Yes
ENPP1	2940	0.0598599	0.433822	Yes
PNKP	3034	0.0586852	0.463856	Yes
ALDH18A1	3511	0.0549973	0.476233	Yes
EIF4G1	4402	0.0509065	0.469463	Yes
RFC1	4956	0.0476038	0.474458	Yes
TRPC3	5822	0.0434129	0.464385	Yes
CXCR4	6062	0.0424867	0.479167	Yes
STUB1	6587	0.0404565	0.481221	Yes
ATXN2	6786	0.0395406	0.495968	Yes
SLC30A10	7735	0.0350787	0.477728	No
SNCAIP	9350	0.031345	0.430327	No
FBXO7	10015	0.0293404	0.420299	No
PINK1	10629	0.0284141	0.411806	No
C19orf12	11019	0.0278949	0.412099	No
VPS13C	11662	0.0274535	0.401876	No
GIGYF2	12801	0.0264047	0.370934	No
HTRA2	14065	0.0241616	0.333629	No
TAF1	17216	0.0186408	0.216615	No
TBP	17335	0.0184497	0.222457	No
ATXN3	17777	0.0178725	0.214867	No
VPS35	17852	0.0177923	0.222116	No
KCND3	17877	0.0177676	0.231378	No
ADH1C	19328	0.0172146	0.182487	No
ABCC6	19858	0.0169869	0.170818	No
TIMM8A	21230	0.0155251	0.124159	No
LRRK2	22351	0.0140966	0.0868562	No
KCNA1	22623	0.0139669	0.0839112	No
Gene set Resting tremor (HP:0002322)
gene	rank in gene list	rank metric score	running ES	core enrichment
SNCA	128	0.172971	0.126476	Yes
SYNJ1	226	0.147314	0.234679	Yes
SLC25A4	383	0.128093	0.325859	Yes
CHCHD2	1211	0.0880751	0.359375	Yes
DNAJC6	1342	0.0850958	0.41888	Yes
RAB39B	2629	0.0636238	0.415176	Yes
MAN1B1	3750	0.0536973	0.410645	Yes
ATP6AP2	4072	0.0523875	0.437509	Yes
EIF4G1	4402	0.0509065	0.462922	Yes
POLG2	5117	0.0465712	0.469426	Yes
RRM2B	6636	0.0402208	0.438502	No
ATXN2	6786	0.0395406	0.46256	No
CACNA1G	7710	0.0351507	0.451898	No
SNCAIP	9350	0.031345	0.409313	No
POLG	9965	0.0293814	0.406787	No
OPA3	10296	0.0288697	0.415384	No
PINK1	10629	0.0284141	0.423554	No
MICU1	11177	0.0278476	0.422576	No
VPS13C	11662	0.0274535	0.423852	No
GIGYF2	12801	0.0264047	0.397817	No
FMR1	14069	0.0241594	0.364843	No
TAF1	17216	0.0186408	0.251493	No
TBP	17335	0.0184497	0.260753	No
VPS35	17852	0.0177923	0.253378	No
ADH1C	19328	0.0172146	0.206686	No
LRRK2	22351	0.0140966	0.0949041	No
Gene set Abnormality of Central Nervous System electrophysiology (HP:0030178)
gene	rank in gene list	rank metric score	running ES	core enrichment
CTNNA2	99	0.185019	0.00752234	Yes
SACS	106	0.181686	0.0186522	Yes
SCN9A	116	0.17795	0.0294249	Yes
NOTCH3	158	0.163455	0.037977	Yes
EZR	170	0.159483	0.0475115	Yes
ATP6V1A	173	0.159113	0.057392	Yes
ANTXR1	191	0.155751	0.0664465	Yes
SNAP25	207	0.152092	0.0753541	Yes
SYNJ1	226	0.147314	0.0838393	Yes
SYT1	235	0.145644	0.0926303	Yes
GABRB3	241	0.144776	0.10149	Yes
NRXN1	300	0.135907	0.10762	Yes
SCN3A	332	0.132858	0.114666	Yes
OSGEP	381	0.128126	0.120719	Yes
PRNP	390	0.127137	0.128351	Yes
GRN	398	0.126091	0.135959	Yes
NTRK2	404	0.125653	0.143622	Yes
GMPPB	465	0.121057	0.148739	Yes
TUBB2A	522	0.116232	0.153719	Yes
TBC1D24	530	0.115627	0.160672	Yes
CACNA1A	533	0.115432	0.167817	Yes
GNAO1	541	0.114893	0.174724	Yes
GRIN2B	599	0.111159	0.179345	Yes
APOL2	633	0.109985	0.184877	Yes
PIGT	667	0.108712	0.19033	Yes
SLC1A2	700	0.107529	0.19575	Yes
AP1S2	703	0.107477	0.202397	Yes
PHGDH	729	0.106223	0.208022	Yes
PEX2	806	0.103815	0.211404	Yes
SQSTM1	808	0.103771	0.21786	Yes
CLCN4	838	0.102509	0.223089	Yes
ACTL6B	850	0.101867	0.229016	Yes
XPC	882	0.100475	0.234035	Yes
GABBR2	924	0.0983567	0.238511	Yes
LINS1	951	0.0972342	0.243532	Yes
CASK	1000	0.0956043	0.247548	Yes
KCNQ2	1023	0.0942722	0.252548	Yes
GPAA1	1091	0.0916607	0.255538	Yes
CUL4B	1106	0.0910532	0.260665	Yes
HMGCL	1109	0.0909505	0.266278	Yes
CC2D1A	1141	0.0898056	0.270629	Yes
EDNRB	1156	0.089252	0.275643	Yes
SAMD12	1191	0.0884766	0.279787	Yes
SCN2A	1237	0.0874634	0.283417	Yes
DEAF1	1246	0.0871709	0.288547	Yes
FRRS1L	1323	0.085366	0.290773	Yes
KCNMA1	1427	0.0833932	0.291768	Yes
C9orf72	1509	0.081807	0.293567	Yes
NEXMIF	1557	0.0806662	0.296689	Yes
PIGV	1558	0.0806274	0.301737	Yes
CHD2	1593	0.0800302	0.305353	Yes
RTN4R	1614	0.0797697	0.309527	Yes
YWHAG	1626	0.0795461	0.314057	Yes
CACNB4	1627	0.079528	0.319036	Yes
NECAP1	1706	0.0777723	0.320705	Yes
UBE3A	1715	0.0776482	0.325239	Yes
ATXN1	1751	0.076876	0.328616	Yes
FGF12	1756	0.0767606	0.333258	Yes
SKI	1809	0.0754191	0.335846	Yes
PPT1	1879	0.0736929	0.337629	Yes
TNIK	1911	0.0729765	0.340927	Yes
ALG2	1957	0.071998	0.343588	Yes
TUSC3	1994	0.0713163	0.346576	Yes
PEX19	2020	0.0709096	0.34999	Yes
CTNND2	2064	0.0701916	0.352621	Yes
STXBP1	2096	0.0697828	0.355718	Yes
CPT1C	2108	0.069657	0.359628	Yes
EIF2S3	2139	0.0691128	0.362724	Yes
NTNG1	2181	0.0684712	0.365329	Yes
KRAS	2267	0.06735	0.366058	Yes
EFHC1	2299	0.0668982	0.368975	Yes
OCRL	2330	0.0666201	0.371915	Yes
B3GALNT2	2424	0.0656492	0.37221	Yes
GABRG2	2458	0.0652054	0.374938	Yes
SCN1A	2649	0.0634452	0.371114	Yes
STX1B	2668	0.0632146	0.374334	Yes
SMS	2682	0.0630933	0.377751	Yes
KCNQ3	2748	0.0622511	0.378981	Yes
ALG3	2840	0.0612321	0.379081	Yes
MAPK10	2895	0.0603996	0.380647	Yes
TMEM106B	2992	0.0592281	0.380416	Yes
PEX10	3009	0.0590328	0.383456	Yes
PNKP	3034	0.0586852	0.386146	Yes
ASL	3094	0.0580657	0.387361	Yes
PGAP1	3136	0.0575938	0.389284	Yes
PIGO	3235	0.056726	0.388815	Yes
NDST1	3260	0.0566423	0.391377	Yes
NECTIN1	3307	0.0562838	0.393013	Yes
ATP1A2	3351	0.0559793	0.394754	Yes
ATAD1	3423	0.0555263	0.395317	Yes
DDB2	3463	0.0553136	0.39718	Yes
MCOLN1	3498	0.0550734	0.399233	Yes
NLGN3	3524	0.0549033	0.401645	Yes
SLC45A1	3581	0.0545871	0.402765	Yes
MBOAT7	3587	0.0545592	0.405976	Yes
CPLX1	3680	0.0540304	0.405584	Yes
ABCA5	3736	0.0537603	0.406693	Yes
MAN1B1	3750	0.0536973	0.409522	Yes
FLCN	3801	0.0534928	0.41082	Yes
HRAS	3899	0.05305	0.410161	Yes
P4HTM	3934	0.052949	0.412081	Yes
CYFIP2	3994	0.0527088	0.41296	Yes
PGAP2	4017	0.0526079	0.415352	Yes
KIF1A	4036	0.0525425	0.417903	Yes
FGFRL1	4079	0.0523408	0.419457	Yes
NEU1	4131	0.0520752	0.420625	Yes
NOTCH1	4171	0.0519109	0.422274	Yes
ROGDI	4188	0.0518152	0.424862	Yes
ASNS	4239	0.0515937	0.426041	Yes
SLC2A3	4256	0.051537	0.428611	Yes
ERCC1	4282	0.0514003	0.430804	Yes
SLC39A8	4303	0.0513166	0.433196	Yes
APC2	4384	0.0509475	0.433104	Yes
ALG13	4399	0.0509191	0.435717	Yes
KCTD7	4529	0.0502798	0.433572	Yes
CNPY3	4595	0.0498869	0.434029	Yes
SLC5A7	4679	0.0493643	0.433714	Yes
SYN2	4685	0.0493238	0.436597	Yes
KCNB1	4824	0.0483783	0.433963	Yes
PAFAH1B1	4845	0.0482167	0.436162	Yes
AGRN	4916	0.0478742	0.436287	Yes
ALG11	5103	0.0466704	0.431577	Yes
ATXN10	5135	0.0465156	0.433217	Yes
MED25	5151	0.0464145	0.435508	Yes
MYO9A	5163	0.0463587	0.437959	Yes
OPA1	5168	0.0463225	0.440695	Yes
FLII	5175	0.0462842	0.443347	Yes
ST3GAL5	5185	0.0462295	0.445872	Yes
SCN8A	5257	0.0458421	0.445829	Yes
PIGL	5276	0.045744	0.447955	Yes
PLCB1	5327	0.0454808	0.448751	Yes
RSRC1	5458	0.0448897	0.446227	Yes
ALDH7A1	5463	0.0448636	0.448872	Yes
PGAP3	5526	0.0445706	0.449119	Yes
SNRPN	5560	0.0444258	0.450546	Yes
POMT2	5570	0.0443743	0.452955	Yes
CLTC	5590	0.044301	0.45495	Yes
DCPS	5618	0.0442084	0.45661	Yes
IARS2	5650	0.0440696	0.458097	Yes
BRAF	5743	0.0437077	0.457059	Yes
RUSC2	5768	0.0435785	0.458802	Yes
PEX12	5894	0.0431334	0.456374	Yes
EP300	6002	0.0426942	0.454656	Yes
ZNHIT3	6046	0.0425491	0.455556	Yes
SCARB2	6079	0.0424389	0.4569	Yes
ADGRV1	6117	0.042273	0.458029	Yes
TGFB1	6132	0.0422181	0.460098	Yes
GRIK2	6157	0.0421438	0.461752	Yes
CSTB	6296	0.0416677	0.458698	Yes
AARS1	6316	0.0416176	0.460524	Yes
PRODH	6320	0.0415998	0.463006	Yes
PPP3CA	6352	0.0414966	0.464332	Yes
TSC2	6469	0.0409649	0.462137	Yes
MAP2K2	6514	0.0408195	0.462887	Yes
STUB1	6587	0.0404565	0.462466	Yes
ALDH5A1	6708	0.0398973	0.46004	Yes
CCDC47	6843	0.0392823	0.457001	Yes
CACNA1B	6903	0.0388599	0.457013	Yes
ERMARD	6945	0.0385887	0.457747	Yes
TP53RK	7023	0.0382121	0.45698	Yes
SH2B1	7096	0.0377646	0.45639	Yes
TRAPPC9	7098	0.0377537	0.458713	Yes
PRDM16	7114	0.0376651	0.460456	Yes
SYNGAP1	7149	0.0374345	0.461404	Yes
WARS2	7166	0.0373181	0.463085	Yes
ARHGEF9	7236	0.0369692	0.462568	Yes
KDM5B	7292	0.0367444	0.462612	Yes
SYNE1	7335	0.0364952	0.463173	Yes
CLCN2	7380	0.0362755	0.463639	Yes
SIK1	7396	0.0361758	0.465289	Yes
NF1	7507	0.0357581	0.463014	Yes
COL13A1	7608	0.0354665	0.461131	Yes
TRAPPC12	7664	0.0353092	0.461085	Yes
IREB2	7695	0.0352012	0.462058	Yes
PIGC	7740	0.0350667	0.462448	Yes
CYP27A1	7777	0.0349708	0.463161	Yes
CDKL5	7791	0.0349266	0.464814	Yes
FBXO31	7800	0.0349083	0.466672	Yes
RAP1A	7821	0.0348357	0.468032	Yes
AP3D1	7873	0.0346966	0.468112	Yes
PEX11B	7891	0.034665	0.469585	Yes
PRRT2	7921	0.0345887	0.470561	Yes
GABRB1	7938	0.0345543	0.472068	Yes
GRIN1	7967	0.0344901	0.473078	Yes
NDP	8094	0.0341908	0.470049	Yes
POGZ	8220	0.033945	0.467045	Yes
ARX	8223	0.0339392	0.469088	Yes
KCNT2	8262	0.0338472	0.469648	Yes
AP3B2	8264	0.033843	0.471726	Yes
MFSD8	8375	0.0336316	0.469318	Yes
HTT	8389	0.033608	0.470889	Yes
GCK	8407	0.0335738	0.472293	Yes
EBP	8408	0.0335719	0.474396	Yes
PAX6	8499	0.0333834	0.472793	Yes
SLC18A3	8518	0.0333523	0.474142	Yes
SYT2	8611	0.0331206	0.472441	Yes
KCNA2	8661	0.0330505	0.4725	Yes
CREBBP	8665	0.033046	0.474446	Yes
GABRB2	8667	0.033039	0.476473	Yes
EEF1A2	8861	0.0325807	0.470594	No
SIM1	8973	0.0323132	0.468062	No
GNB1	8979	0.0322919	0.469879	No
DPM2	9046	0.032132	0.469183	No
DENND5A	9160	0.0318287	0.466539	No
IQSEC2	9359	0.0313294	0.460376	No
NDUFA9	9387	0.0312366	0.461224	No
NUS1	9394	0.0312198	0.462932	No
SPATA5	9417	0.0311326	0.463979	No
PIGA	9496	0.0309166	0.462714	No
MTMR2	9505	0.0308886	0.46432	No
PCDH19	9529	0.0308043	0.465305	No
NGLY1	9602	0.0305579	0.464264	No
CUX2	9796	0.0299043	0.458216	No
PEX13	9879	0.0296382	0.456707	No
CRADD	10008	0.0293426	0.453292	No
NUP133	10010	0.0293413	0.455088	No
PIGP	10028	0.0293301	0.456227	No
TRAPPC11	10111	0.0292065	0.454691	No
SLC35A2	10127	0.0291752	0.455902	No
MAP2K1	10285	0.0288823	0.451269	No
SRPX2	10300	0.0288641	0.452501	No
WWOX	10323	0.0288199	0.453403	No
NUP107	10356	0.0287803	0.453892	No
ANKRD11	10450	0.0286759	0.451871	No
APOL4	10457	0.0286666	0.45342	No
IER3IP1	10536	0.0285458	0.452007	No
HCFC1	10766	0.0282102	0.444376	No
PTS	10773	0.0282005	0.445896	No
SLC25A1	11462	0.0276089	0.419393	No
GUF1	11743	0.0273725	0.409617	No
TIMM50	11758	0.0273589	0.410756	No
JRK	11766	0.0273512	0.412181	No
HECW2	11910	0.0272246	0.408018	No
NSUN2	11950	0.0271949	0.408121	No
ST3GAL3	12065	0.0270763	0.405138	No
HCN1	12096	0.0270469	0.4056	No
WDR73	12424	0.026778	0.393859	No
TSC1	12454	0.026754	0.394344	No
TLR3	12648	0.0265645	0.388088	No
PARS2	12756	0.0264476	0.385353	No
LETM1	12832	0.0263746	0.383927	No
FKRP	12942	0.0262495	0.381098	No
PHF6	12972	0.0262203	0.38155	No
MED17	13272	0.0257843	0.370895	No
CHI3L1	13489	0.0253994	0.363622	No
INS	13545	0.0252787	0.362948	No
ACOX1	13561	0.0252617	0.363914	No
C12orf4	13625	0.0251488	0.362904	No
GFM2	13632	0.0251336	0.364231	No
AIMP2	13670	0.025067	0.364282	No
SLC6A1	13741	0.0248972	0.362969	No
HIC1	13788	0.0247979	0.362634	No
ERCC5	13939	0.0244173	0.358008	No
TRIM8	13960	0.0243608	0.358712	No
DHDDS	13995	0.0242629	0.358836	No
CHMP2B	14072	0.0241562	0.35723	No
ARFGEF2	14143	0.0240093	0.355861	No
ARV1	14199	0.0238806	0.3551	No
DOCK7	14203	0.0238705	0.356471	No
AASS	14286	0.0236548	0.354587	No
CTBP1	14291	0.0236349	0.355903	No
SETD2	14472	0.0232902	0.349975	No
CRBN	14495	0.0232845	0.350531	No
DOLK	14580	0.0231381	0.348532	No
DPM1	14671	0.0229609	0.346277	No
PSAT1	14744	0.0228233	0.344752	No
CLN8	14954	0.0224799	0.337583	No
MYD88	15171	0.0221765	0.330108	No
GLUD1	15495	0.021828	0.318221	No
ZC3H14	15551	0.0217556	0.317326	No
MED23	15564	0.0217365	0.318195	No
EPM2A	15785	0.0214691	0.310512	No
SARS1	15917	0.0213215	0.306471	No
SCN1B	15972	0.0212602	0.305587	No
SETBP1	16013	0.0211961	0.305272	No
TBK1	16324	0.020729	0.29385	No
DHPS	16338	0.020711	0.294613	No
DLL4	16458	0.0204986	0.291013	No
SZT2	16464	0.020489	0.292091	No
PIGY	16608	0.0202053	0.287488	No
ASPA	16787	0.0198155	0.281425	No
PEX14	16883	0.0195913	0.278754	No
PLAA	17006	0.0191797	0.274948	No
TPRKB	17083	0.0190921	0.273025	No
UBA5	17298	0.0184856	0.265401	No
PEX16	17309	0.0184856	0.266148	No
ERCC3	17354	0.0184159	0.265496	No
LAGE3	17442	0.0182369	0.263068	No
PEX3	17725	0.0179254	0.252619	No
PEX6	18069	0.0175992	0.239646	No
RERE	18532	0.017571	0.221788	No
RTTN	18738	0.0174709	0.21447	No
PEX5	19616	0.0170739	0.179552	No
ITGB6	20215	0.0168135	0.156067	No
HTR2A	20362	0.0167211	0.151123	No
LIPT2	20487	0.0166456	0.147077	No
SLC25A22	20959	0.016207	0.128765	No
FARS2	21121	0.0159194	0.123155	No
TIMM8A	21230	0.0155251	0.119695	No
RBPJ	21298	0.015223	0.117899	No
PSEN1	21316	0.015223	0.118155	No
OTOF	21531	0.0147052	0.110294	No
XPA	21535	0.0146721	0.11109	No
PLPBP	21550	0.0146721	0.111434	No
EDC3	21581	0.0146721	0.111122	No
NRAS	21596	0.0146721	0.111466	No
LARS2	21651	0.0145371	0.11016	No
PIGW	21862	0.0144565	0.102448	No
ABCC8	21876	0.0144034	0.102817	No
NHLRC1	21919	0.0144034	0.101995	No
SLC12A6	22211	0.0142275	0.090945	No
SNIP1	22226	0.0142275	0.0912613	No
RAI1	22276	0.0142275	0.0901415	No
GLYCTK	22342	0.0140966	0.0883569	No
KCNA1	22623	0.0139669	0.0777419	No
ERCC2	24118	0.0137761	0.0172996	No
AARS2	24188	0.0136494	0.0153229	No
VAMP1	24201	0.0136494	0.0156851	No
WDR4	24213	0.0136494	0.0160884	No
EOGT	24219	0.0136494	0.0167378	No
CNTN2	24244	0.0136494	0.0166076	No
ARHGAP31	24355	0.0135238	0.0129407	No
NEUROD2	24385	0.0135238	0.0125975	No
