# Supplementary material for: Druggable transcriptomic pathways revealed in Parkinson’s patient-derived midbrain neurons
Source: NPJ Parkinsons Dis. 2022 Oct 18;8:134. doi: 10.1038/s41531-022-00400-0 (PMC9579158; doi:10.1038/s41531-022-00400-0)
Supplement: Supplementary file 8 — Supplementary Table 7 [file 41531_2022_400_MOESM8_ESM.xlsx]

## Sheet: Sheet1
Supplementary Table 7 (related to Figure 4). Transcriptomic pathways perturbed in PD midbrain neurons grouped by main biological theme.. ES, enrichment score; NES, normalized enrichment score; FDR-q, Benjamini-Hochberg corrected P value.
biological theme	name	ES	NES	gene set size	FDR-q	genes
neurotransmission and synaptic function/signaling	5HT1 TYPE RECEPTOR MEDIATED SIGNALING PATHWAY%PANTHER PATHWAY%P04373	0.6774	2.1306	111	0.0007	GSTO1|GBETA76C|8035476|GALPHAI|PRKAR2B|PRKAR2A|BRAFLDRAFT_220697|PRKACBB|PRKACBA|NSYB|KCNK3A|SNAP-25|KIN-1|HTR1E|HTR1F|HTR1A|SNAP29|SNAP24|ANIA_08769|AGAP_AGAP008039|GNGT2A|SNAP-29|SLC6A4|1276578|1276579|GIT5|1276572|STE4|SYB|SFAD|SNAP33|VAMP3|1276580|ADCY7|VAMP1|STX3A|SNAP30|GNG11|DAPPUDRAFT_319998|SS1G_03482|GNB5B|GB1|PRKACAA|GNB5A|ADCY2|PRKACAB|SNB-1|CND03830|SYB1|RIC-4|CIGI1|SNC2|LMPKAC2B|SNC…
neurotransmission and synaptic function/signaling	MYOMETRIAL RELAXATION AND CONTRACTION PATHWAYS%WIKIPATHWAYS_20210110%WP289%HOMO SAPIENS	0.6038	2.1063	124	0.0008	ACKR3|PRKCH|ATF4|ATF1|HEL2|IGFBP4|ARRB2|GNAS|YWHAQ|GRK5|HEL-S-1|PRKCA|YWHAZ|PRKAR1A|GNGT1|PDE4B|RYR2|ATF5|GNG11|SFN|CXNK2|PRKCB|GNG3|GNB1|GNG5|GNB5|GNG4|PKIB|GNG7|RLN1|PKIG|RGS1|RCP9|GNG2|PLCB3|GUCA2B|GUCA2A|CALM2|GNG13|ATP2A2|ADM|RGS5|IGFBP1|RGS6|RGS2|PS1TP5BP1|CAMK2D|PLCG2|RYR3|PRKD1|GNB3|CAMK2G|HEL-S-14|FOS|JUN|ACTA1|SP1|RGS18|RGS17|RGS14|HEL-S-21|RGS20|RGS10|ITPR2|GNAQ|PRKAR1B|EDG2|IL6|ATF2|I…
neurotransmission and synaptic function/signaling	ENKEPHALIN RELEASE%PANTHER PATHWAY%P05913	0.684	2.1044	100	0.0008	GSTO1|GBETA76C|8035476|GALPHAI|PRKAR2B|PRKAR2A|BRAFLDRAFT_220697|PRKACBB|PRKACBA|GNAS|KIN-1|AGAP_AGAP008039|GNGT2A|1276578|1276579|GIT5|1276572|STE4|SFAD|1276580|ADCY7|DAPPUDRAFT_319998|SS1G_03482|GNB5B|GB1|PRKACAA|GNB5A|ADCY2|PRKACAB|CND03830|CIGI1|LMPKAC2B|PRKAR2AB|GNG3|GNB1|1281667|GNG5|GNB5|GNG4|GNG7|GNG8|GNG2|AGAP_AGAP004940|GNB-1|GBETA5|PRKACG|GNGT2|PRKACB|GNB3|PRKACA|GOA-1|GNAI3|PDYN|OPRD1…
neurotransmission and synaptic function/signaling	CANONICAL AND NON-CANONICAL NOTCH SIGNALING%WIKIPATHWAYS_20210110%WP3845%HOMO SAPIENS	0.7318	2.0894	22	0.0008	HES1|DKFZP434N181|NOTCH3|JAG2|MFAP1|PSEN2|NOTCH1|DNER|CHUK|MFAP2|PSEN1|MAML2|MAML1|DLL3|DLK2|DLL4|DKFZP586H0919|RBPJ|HEY1|RRAS|DKFZP762E1511|ADAM10
neurotransmission and synaptic function/signaling	MEMBRANE ASSEMBLY%GOBP%GO:0071709	0.6812	2.0833	30	0.0008	IL1RAPL1|CAV1|PTPRD|STX2|FLOT1|FLOT2|ANXA2|EMP2|CEL|NLGN1|NRXN1|PACSIN2|ANK3|PTEN|STX4|NLGN3|NLGN2|NLGN4Y|CAV3|NLGN4X|SPTBN1|NRXN2|S100A10|RFTN1|UGCG|DMKN|TLCD2|TLCD1|CAV2|LRP4
neurotransmission and synaptic function/signaling	METABOTROPIC GLUTAMATE RECEPTOR GROUP II PATHWAY%PANTHER PATHWAY%P00040	0.657	2.0759	134	0.0009	GSTO1|GBETA76C|8035476|GALPHAI|PRKAR2B|PRKAR2A|BRAFLDRAFT_220697|PRKACBB|PRKACBA|NSYB|SNAP-25|KIN-1|SNAP29|SNAP24|ANIA_08769|AGAP_AGAP008039|GNGT2A|SNAP-29|1276578|1276579|PRKAR1A|GIT5|1276572|GNGT1|STE4|SYB|PRKAR1AB|PRKAR1AA|SNAP33|VAMP3|1276580|VAMP1|SNAP30|GNG11|DAPPUDRAFT_319998|SS1G_03482|GNB5B|GB1|PRKACAA|PRKACAB|SNB-1|KIN-2|SYB1|RIC-4|CIGI1|LA_1929|LMPKAC2B|SNC1|PRKAR2AB|GNG3|1281667|GNB1|…
neurotransmission and synaptic function/signaling	NEURON CELL-CELL ADHESION%GOBP%GO:0007158	0.7413	2.073	16	0.0009	NCAM2|NLGN3|NINJ2|NLGN2|RET|NLGN4Y|NLGN4X|NRXN2|NRXN3|CDK5R1|ASTN1|CEL|ASTN2|CNTN4|NLGN1|NRXN1
neurotransmission and synaptic function/signaling	MEMBRANE BIOGENESIS%GOBP%GO:0044091	0.6589	2.0705	33	0.0009	IL1RAPL1|CAV1|CLIP3|PTPRD|STX2|FLOT1|FLOT2|ANXA2|EMP2|CEL|NLGN1|NRXN1|PACSIN2|ANK3|PTEN|STX4|NLGN3|NLGN2|NLGN4Y|CAV3|NLGN4X|SPTBN1|NRXN2|PEX16|S100A10|RFTN1|UGCG|DMKN|TLCD2|TLCD1|CAV2|LRP4|SERINC1
neurotransmission and synaptic function/signaling	NEUROTRANSMITTER TRANSPORT%GOBP%GO:0006836	0.5979	2.0605	131	0.001	LIN7C|SNCA|SYN3|SLC36A3|CPLX1|SYN2|PPFIA1|HBB|PPFIA4|SNPH|PPFIA3|PPFIA2|SNAP47|SLC6A3|DOC2B|SLC1A2|SLC25A18|SNAP29|RIMS3|SLC25A22|CPLX4|LIN7A|CPLX3|SLC6A4|SLC22A3|SEC14L1|SLC22A2|STXBP1|SLC25A13|SLC44A4|SLC44A1|SLC44A2|SLC6A13|SLC6A1|SLC9A3R1|SLC38A1|LIN7B|STX3|AQP1|SLC18A1|SLC18A2|EDN1|OTOF|STX1B|CPLX2|HRH3|SLC17A7|PIP5K1C|SLC25A38|SLC6A2|SYNJ1|GRM4|GAD1|GAD2|SLC36A2|ATP1A2|SLC6A20|PDZD11|BRSK1|…
neurotransmission and synaptic function/signaling	ANION HOMEOSTASIS%GOBP%GO:0055081	0.6477	2.0588	46	0.001	DGAT2|ANGPTL3|APOE|SFRP4|SLC12A8|SLC12A9|FABP3|INS|FGF23|XPR1|CETP|CA12|FGFR4|SLC34A3|TFAP2B|MLXIPL|ABCA1|SIRT1|SLC12A4|LIPG|SLC12A5|ABCD1|SLC12A1|APOA1|ABCG1|KCTD7|GLS|GCM2|HNF4A|SLC12A3|SLC12A2|SLC12A7|PRKAA1|ENPP1|ABCB11|RCN3|SLC66A1|PRKAA2|XBP1|SLC12A6|SLC34A2|TLCD2|TLCD1|SLC34A1|ENPP7|POLD1
neurotransmission and synaptic function/signaling	GLUTAMATE SECRETION%GOBP%GO:0014047	0.6873	2.0572	25	0.001	CPLX1|SLC38A2|PPFIA1|PPFIA4|PPFIA3|PPFIA2|SLC1A2|SLC17A7|TSPOAP1|GJA1|GIPC1|SNAP25|STX1A|STXBP1|GLS|GLS2|VAMP2|SLC1A3|SLC1A6|SLC1A7|RAB3A|SYT1|SLC1A1|UNC13B|RIMS1
neurotransmission and synaptic function/signaling	HISTAMINE H2 RECEPTOR MEDIATED SIGNALING PATHWAY%PANTHER PATHWAY%P04386	0.6841	2.0378	74	0.0014	GBETA76C|8035476|PRKAR2B|PRKAR2A|BRAFLDRAFT_220697|PRKACBB|PRKACBA|GNAS|KIN-1|AGAP_AGAP008039|GNGT2A|1276578|1276579|GIT5|STE4|SFAD|1276580|ADCY7|GNG12|DAPPUDRAFT_319998|SS1G_03482|GNB2|GNB5B|GB1|PRKACAA|GNB5A|ADCY2|PRKACAB|CND03830|LMPKAC2B|PRKAR2AB|GNG3|GNB1|1281667|GNG5|GNB5|GNG4|GNG7|GNG8|GNG2|AGAP_AGAP004940|GNB-1|GBETA5|PRKACG|GNGT2|HRH2|PRKACB|GNB3|PRKACA|GNAL|LOC112204126|PRKX|GNB3B|GNB3A…
neurotransmission and synaptic function/signaling	SIGNAL RELEASE FROM SYNAPSE%GOBP%GO:0099643	0.6003	2.0338	77	0.0014	LIN7C|SNCA|SYN3|CPLX1|SYN2|STX19|PPFIA1|PPFIA4|SNPH|STX11|PPFIA3|PPFIA2|SNAP47|NAAA|DOC2B|SEPTIN5|SNAP29|SLC32A1|RIMS3|CPLX4|LIN7A|CPLX3|TSPOAP1|STXBP2|NLGN1|NRXN1|SLC22A2|STXBP1|STX4|SYN1|VAMP2|SYT10|NRXN2|UNC13A|SLC5A7|SLC18A3|PRRT2|LIN7B|STX3|SNAPIN|CDK5|CHAT|SNAP23|SLC18A2|OTOF|STX2|BLOC1S6|STX1B|CPLX2|HRH3|PIP5K1C|DNAJC5|APBA1|RIMS2|SYNJ1|GRM4|GAD1|UNC13C|SNAP25|GAD2|STX1A|SYT5|PTPRN2|SYT2|S…
neurotransmission and synaptic function/signaling	BETA1 ADRENERGIC RECEPTOR SIGNALING PATHWAY%PANTHER PATHWAY%P04377	0.6578	2.0238	99	0.0015	GBETA76C|8035476|PRKAR2B|PRKAR2A|BRAFLDRAFT_220697|PRKACBB|PRKACBA|NSYB|GNAS|SNAP-25|KIN-1|SNAP29|SNAP24|ANIA_08769|AGAP_AGAP008039|GNGT2A|SNAP-29|1276578|1276579|GIT5|STE4|SYB|SFAD|SNAP33|VAMP3|1276580|ADCY7|VAMP1|STX3A|SNAP30|DAPPUDRAFT_319998|SS1G_03482|GNB5B|GB1|PRKACAA|GNB5A|ADCY2|PRKACAB|SNB-1|CND03830|SYB1|RIC-4|SNC2|LMPKAC2B|SNC1|GNG3|GNB1|1281667|GNG5|GNB5|GNG4|GNG7|SNAP25A|GNG8|GNG2|SNA…
neurotransmission and synaptic function/signaling	ACIDIC AMINO ACID TRANSPORT%GOBP%GO:0015800	0.6462	2.0211	37	0.0016	CPLX1|SLC38A2|PPFIA1|PPFIA4|PPFIA3|PPFIA2|SLC6A6|LRRC8D|SLC1A2|SLC25A18|LRRC8E|SLC25A12|SLC25A22|SLC17A7|TSPOAP1|GJA1|GIPC1|SNAP25|STX1A|STXBP1|GLS|GLS2|SLC25A13|VAMP2|SLC6A13|SLC1A3|SLC6A1|ARL6IP5|SLC1A6|SLC1A7|RAB3A|SLC9A3R1|PRAF2|SYT1|SLC1A1|UNC13B|RIMS1
neurotransmission and synaptic function/signaling	BETA2 ADRENERGIC RECEPTOR SIGNALING PATHWAY%PANTHER PATHWAY%P04378	0.6841	2.0187	73	0.0016	GBETA76C|8035476|PRKAR2B|PRKAR2A|BRAFLDRAFT_220697|PRKACBB|PRKACBA|GNAS|KIN-1|AGAP_AGAP008039|GNGT2A|1276578|1276579|GIT5|STE4|SFAD|1276580|ADCY7|GNG12|DAPPUDRAFT_319998|SS1G_03482|GNB2|GNB5B|GB1|PRKACAA|GNB5A|ADCY2|PRKACAB|CND03830|LMPKAC2B|GNG3|GNB1|1281667|GNG5|GNB5|GNG4|GNG7|GNG8|GNG2|AGAP_AGAP004940|GNB-1|GBETA5|PRKACG|GNGT2|PRKACB|ADRB2|GNB3|PRKACA|GNAL|LOC112204126|PRKX|GNB3B|GNB3A|1281793…
neurotransmission and synaptic function/signaling	RESPONSE TO NERVE GROWTH FACTOR%GOBP%GO:1990089	0.6855	2.0149	22	0.0017	TMEM108|CIB1|NTRK2|KIDINS220|MAPT|NTF4|SH3GL2|RAB35|WASF1|AKT1|EHD1|RAP1A|NGF|RAPGEF1|ACAP2|STMN2|NTF3|RAPGEF2|NTRK3|MAGI2|BDNF|NTRK1
neurotransmission and synaptic function/signaling	REGULATION OF SYNAPTIC VESICLE EXOCYTOSIS%GOBP%GO:2000300	0.6642	2.0132	25	0.0017	DTNBP1|RAB5A|SEPTIN5|PREPL|STX1B|RIMS4|RIMS3|NAPB|NAPA|NLGN1|RIMS2|STXBP1|SYN1|GSK3B|FMR1|RAP1B|RAP1A|RAB3A|SYT1|SLC4A8|UNC13B|RAB3GAP1|VPS18|RIMS1|SNAPIN
neurotransmission and synaptic function/signaling	CELLULAR RESPONSE TO NERVE GROWTH FACTOR STIMULUS%GOBP%GO:1990090	0.6855	2.006	22	0.0017	TMEM108|CIB1|NTRK2|KIDINS220|MAPT|NTF4|SH3GL2|RAB35|WASF1|AKT1|EHD1|RAP1A|NGF|RAPGEF1|ACAP2|STMN2|NTF3|RAPGEF2|NTRK3|MAGI2|BDNF|NTRK1
neurotransmission and synaptic function/signaling	NEUROTRANSMITTER SECRETION%GOBP%GO:0007269	0.6003	2.0056	77	0.0017	LIN7C|SNCA|SYN3|CPLX1|SYN2|STX19|PPFIA1|PPFIA4|SNPH|STX11|PPFIA3|PPFIA2|SNAP47|NAAA|DOC2B|SEPTIN5|SNAP29|SLC32A1|RIMS3|CPLX4|LIN7A|CPLX3|TSPOAP1|STXBP2|NLGN1|NRXN1|SLC22A2|STXBP1|STX4|SYN1|VAMP2|SYT10|NRXN2|UNC13A|SLC5A7|SLC18A3|PRRT2|LIN7B|STX3|SNAPIN|CDK5|CHAT|SNAP23|SLC18A2|OTOF|STX2|BLOC1S6|STX1B|CPLX2|HRH3|PIP5K1C|DNAJC5|APBA1|RIMS2|SYNJ1|GRM4|GAD1|UNC13C|SNAP25|GAD2|STX1A|SYT5|PTPRN2|SYT2|S…
neurotransmission and synaptic function/signaling	OPIOID PROOPIOMELANOCORTIN PATHWAY%PANTHER PATHWAY%P05917	0.6538	2.008	90	0.0018	GSTO1|GBETA76C|8035476|GALPHAI|BRAFLDRAFT_220697|NSYB|1281784|SNAP-25|SNAP29|VAMP8|SNAP24|ANIA_08769|GNGT2A|SNAP-29|1276578|1276579|GIT5|1276572|STE4|SYB|SFAD|SNAP33|VAMP3|1276580|ADCY7|VAMP1|STX3A|SNAP30|GNG12|SS1G_03482|GNB2|GNB5B|GB1|GNB5A|ADCY2|VAMP2|SNB-1|CND03830|SYB1|RIC-4|CIGI1|SNC2|SNC1|GNG3|GNB1|1281667|GNG5|GNB5|GNG4|GNG7|SNAP25A|GNG8|GNG2|SNAP25B|STX3|GNB-1|GBETA5|SNAP23|GNAI2|GNGT2|G…
neurotransmission and synaptic function/signaling	REGULATION OF NEUROTRANSMITTER SECRETION%GOBP%GO:0046928	0.6239	1.9988	44	0.0018	DTNBP1|CPLX1|RAB5A|MCTP2|BAIAP3|KCNMB4|HCRT|SEPTIN5|SNCAIP|PREPL|STX1B|RIMS4|CPLX2|RIMS3|GPER1|NAPB|CPLX4|CPLX3|MCTP1|NAPA|MEF2C|CHRNB4|NLGN1|CHRNA3|RIMS2|STXBP1|SYN1|GSK3B|FMR1|RAP1B|RAP1A|CAMK2A|PNKD|RAB3A|SLC30A1|PRKN|SYT1|SLC4A8|UNC13B|RAB3GAP1|VPS18|SYT11|RIMS1|SNAPIN
neurotransmission and synaptic function/signaling	GLUTAMATE NEUROTRANSMITTER RELEASE CYCLE%REACTOME%R-HSA-210500.4	0.6722	1.987	23	0.002	SNAP25|CPLX1|STX1A|SLC38A2|PPFIA1|GLS|PPFIA4|GLS2|PPFIA3|PPFIA2|VAMP2|SLC1A2|SLC1A3|ARL6IP5|SLC1A6|SLC1A7|RAB3A|SLC17A7|TSPOAP1|SYT1|SLC1A1|UNC13B|RIMS1
neurotransmission and synaptic function/signaling	DOPAMINE NEUROTRANSMITTER RELEASE CYCLE%REACTOME DATABASE ID RELEASE 75%212676	0.6671	1.9815	22	0.0022	LIN7C|SYN3|SNAP25|CPLX1|STX1A|SYN2|PPFIA1|PPFIA4|PPFIA3|PPFIA2|VAMP2|SYN1|SLC18A2|RAB3A|LIN7A|LIN7B|TSPOAP1|SYT1|CASK|UNC13B|APBA1|RIMS1
neurotransmission and synaptic function/signaling	GABA-B_RECEPTOR_II_SIGNALING%PANTHER PATHWAY%P05731	0.6393	1.9764	46	0.0022	PRKACG|PRKAR2B|PRKAR2A|PRKACBB|GNGT2|CACNA1A|KCNJ3|PRKACB|GABBR2|GNB3|PRKAR1A|PRKAR1AB|CACNA1G|PRKAR1AA|ADCY7|GNG11|GNB2|ADCY9|PRKACA|PRKACAA|GNAI3|ADCY4|PRKACAB|ADCY2|ADCY1|ADCY5|ADCY8|KIN-2|PRKX|ADCY6|GABBR1|GNAO1|CACNA1B|GNB4|GNG3|PRKAR1B|GNB1|PKAC|GNG5|GNAI1|GNG4|GNG7|GNAIA|GNG8|GNB1B|GNG10
neurotransmission and synaptic function/signaling	NEUROTRANSMITTER RELEASE CYCLE%REACTOME%R-HSA-112310.5	0.6201	1.9722	50	0.0022	LIN7C|SYN3|CPLX1|SLC38A2|SYN2|PPFIA1|PPFIA4|PPFIA3|PPFIA2|NAAA|SLC1A2|SLC22A1|SLC32A1|ALDH5A1|ABAT|LIN7A|TSPOAP1|MAOA|SLC22A2|VAMP2|SYN1|SLC6A13|SLC6A1|SLC5A7|SLC18A3|LIN7B|SLC6A11|SLC1A1|CHAT|SLC18A2|SLC17A7|SLC6A12|DNAJC5|APBA1|SNAP25|GAD1|GAD2|STX1A|GLS|GLS2|SLC1A3|ARL6IP5|HSPA8|SLC1A6|SLC1A7|RAB3A|SYT1|CASK|UNC13B|RIMS1
neurotransmission and synaptic function/signaling	MUSCARINIC ACETYLCHOLINE RECEPTOR 2 AND 4 SIGNALING PATHWAY%PANTHER PATHWAY%P00043	0.6031	1.9692	201	0.0023	PRKAR1A|PRKAR1AB|PRKAR1AA|VAMP3|STX3A|GNG11|KIN-2|LA_1929|PRKACG|BCY1|PKA-R1|ADCY10|PKAR|GNGT2|STX1B|GNAT2|LA_4008|MCB|PDEE|GNB3|PDED|CGS1|SYX1A|PRKACA|TPK1|GNAI3|PRKX|GNAO|GALPHAO|GNAO1|CHRM4|PRKAR1B|VAMP8|SLC6A8|VAMP2|SGCA|PKAA|BRAFLDRAFT_132597|SLC5A7|PKA1|UMAG_04456|CHO-1|CHT|SLC18A3|1273594|1273596|BCHE|ACE-1|CHA-1|ACE-3|ACE-2|ACE-4|B0395.3|VACHT|SNAP23|CHAT|CHT1|CNA03840|BRAFLDRAFT_116869|1…
neurotransmission and synaptic function/signaling	SYNAPTIC_VESICLE_TRAFFICKING%PANTHER PATHWAY%P05734	0.658	1.969	32	0.0023	SEC18|STX2|STX1B|NSF-1|COMT|RAB3C|SYT12|RIMS2|NSF2|SYT15|VAMP1|SNAP25|UNC13C|UNC13D|STXBP1|STX1A|SYTL3|SNT-1|SYT5|NSF|SYT3|SYT2|VAMP2|SNT-4|SYT8|SYT7|SYT6|RAB3A|SYT1|UNC13B|SYT11|RIMS1
neurotransmission and synaptic function/signaling	PRESYNAPTIC ENDOCYTOSIS%GOBP%GO:0140238	0.6171	1.967	39	0.0023	SNCA|STON2|CANX|FCHO2|AMPH|GAK|DNAJC6|MX1|ITSN2|PIP5K1C|KIAA1107|KIAA1109|CEL|SYNJ2|NLGN1|SYNJ1|MX2|STX1A|SNAP91|PICALM|DNM2|SYT5|SNCB|DNM3|NLGN3|SYT2|NLGN2|VAMP2|SYT8|NLGN4Y|NLGN4X|SNCG|STON1|DNM1|ITSN1|OPHN1|PACSIN1|SYT1|CDK5
neurotransmission and synaptic function/signaling	SYNAPTIC VESICLE PATHWAY%WIKIPATHWAYS_20210110%WP2267%HOMO SAPIENS	0.6228	1.9629	42	0.0024	SLC25A4|CPLX1|SYN2|CLTC|CLTA|AP2M1|AP2A1|SLC18A1|SLC18A2|STX2|SLC17A6|SLC32A1|STX1B|CPLX2|SLC17A8|CACNA1A|SLC17A7|HEL-S-67P|NAPA|SLC22A3|SNAP25|UNC13C|STX3A|STX1A|STXBP1|AP2A2|DNM3|CLTCL1|SYN1|VAMP2|CACNA1B|SLC1A3|AP2S1|UNC13A|CLN8|RAB3A|SLC18A3|SLC38A1|SYT1|UNC13B|RIMS1|SYP
neurotransmission and synaptic function/signaling	G PROTEIN SIGNALING PATHWAYS%WIKIPATHWAYS_20210110%WP35%HOMO SAPIENS	0.5885	1.9625	71	0.0024	PRKD3|PRKCH|GNAS|PRKCA|PRKAR1A|PDE4A|GNGT1|PDE4B|AKAP5|GNG12|GNG11|GNB2|AKAP4|AKAP12|NRAS|PRKCI|PRKCB|GNG3|RRAS|GNB1|ARHGEF1|GNG5|KRAS|GNB5|PDE4D|GNG4|GNG7|ARHA|PDE7B|AKAP8|PDE7A|PLCB3|AKAP9|GNA14|PRKACG|GNG13|PRKCQ|HEL-S-72|GNGT2|AKAP7|PPP3CA|PPP3CC|HRAS|PDE1A|PRKD1|KCNJ3|PRKCE|GNB3|PDE1C|HEL159|AKAP11|AKAP6|DKFZP686L23131|ADCY9|GNAL|GNAI3|ADCY3|PDE8A|HCG_1994888|GNA15|ADCY1|ADCY8|GNA11|ADCY6|GN…
neurotransmission and synaptic function/signaling	SYNAPTIC VESICLE CYCLE%GOBP%GO:0099504	0.5794	1.9615	85	0.0024	SNCA|CPLX1|STX19|CANX|SNPH|STX11|SNAP47|DOC2B|SEPTIN5|SLC17A6|SNAP29|SLC32A1|RIMS3|ITSN2|SLC17A8|CPLX4|CPLX3|WNT3A|PLD2|NLGN1|MX2|SNAP91|PICALM|DNM2|SNCB|STX4|NLGN3|NLGN2|VAMP2|NLGN4Y|NLGN4X|SYT10|STON1|UNC13A|WNT7A|AP3D1|ITSN1|PRRT2|STX3|SYNDIG1|SNAPIN|CDK5|SNAP23|STON2|RAB5A|FCHO2|SLC18A1|SLC18A2|AMPH|GAK|DNAJC6|EEA1|OTOF|STX2|BLOC1S6|STX1B|CPLX2|MX1|SLC17A7|PIP5K1C|DNAJC5|KIAA1107|KIAA1109|CEL…
neurotransmission and synaptic function/signaling	SYNAPTIC VESICLE ENDOCYTOSIS%GOBP%GO:0048488	0.6171	1.9461	39	0.003	SNCA|STON2|CANX|FCHO2|AMPH|GAK|DNAJC6|MX1|ITSN2|PIP5K1C|KIAA1107|KIAA1109|CEL|SYNJ2|NLGN1|SYNJ1|MX2|STX1A|SNAP91|PICALM|DNM2|SYT5|SNCB|DNM3|NLGN3|SYT2|NLGN2|VAMP2|SYT8|NLGN4Y|NLGN4X|SNCG|STON1|DNM1|ITSN1|OPHN1|PACSIN1|SYT1|CDK5
neurotransmission and synaptic function/signaling	ACID SECRETION%GOBP%GO:0046717	0.5993	1.9447	47	0.0031	CPLX1|NOS2|GHRL|SLC38A2|PPFIA1|PPFIA4|PPFIA3|PPFIA2|SLC1A2|SLC26A6|PLA2G1B|NMUR2|DRD2|PLA2G5|BDKRB2|SLC17A7|ANXA1|TSPOAP1|UGT1A3|SLC51A|SLC51B|ABCC4|GJA1|GIPC1|PNPLA8|SNAP25|STX1A|STXBP1|GLS|GLS2|VAMP2|ABCC3|LEP|ABCB4|SLC1A3|ABCB11|SLC1A6|ACE|SLC1A7|RAB3A|SLC9A3R1|DRD3|SYT1|DRD4|SLC1A1|UNC13B|RIMS1
neurotransmission and synaptic function/signaling	CALCIUM ION REGULATED EXOCYTOSIS%GOBP%GO:0017156	0.593	1.9373	59	0.0033	SNCA|CPLX1|STX19|SYT4|SNPH|STX11|SNAP47|DOC2B|SEPTIN5|SYT9|SNAP29|RIMS3|CPLX4|CPLX3|NLGN1|STX4|VAMP2|SYT10|UNC13A|PRRT2|STX3|ZP4|ARHGAP17|SNAPIN|CDK5|SNAP23|OTOF|STX2|BLOC1S6|STX1B|CPLX2|PIP5K1C|DNAJC5|EQTN|SYT13|SYT12|RIMS2|SYNJ1|SYT15|UNC13C|SNAP25|STX1A|SYT5|SYT3|SYT2|SYT8|SYT7|SYT6|PCLO|SYT17|RAB3A|PPP3CB|SCIN|VAMP7|SYT1|UNC13B|SDF4|SYT11|RIMS1
neurotransmission and synaptic function/signaling	SYNAPTIC VESICLE EXOCYTOSIS%GOBP%GO:0016079	0.614	1.9337	43	0.0034	SNCA|SNAP23|CPLX1|STX19|SNPH|STX11|SNAP47|OTOF|DOC2B|SEPTIN5|STX2|BLOC1S6|SNAP29|STX1B|CPLX2|RIMS3|CPLX4|CPLX3|PIP5K1C|DNAJC5|NLGN1|SYNJ1|RIMS2|UNC13C|SNAP25|STX1A|SYT5|STX4|SYT2|VAMP2|SYT8|SYT7|PCLO|SYT10|UNC13A|RAB3A|PRRT2|STX3|SYT1|UNC13B|RIMS1|SNAPIN|CDK5
neurotransmission and synaptic function/signaling	Opioid prodynorphin pathway	0.6318	1.9333	89	0.0034	GSTO1|GBETA76C|8035476|GALPHAI|BRAFLDRAFT_220697|NSYB|1281784|SNAP-25|OPRK1|SNAP29|VAMP8|SNAP24|ANIA_08769|GNGT2A|SNAP-29|1276578|1276579|GIT5|1276572|STE4|SYB|SFAD|SNAP33|VAMP3|1276580|ADCY7|VAMP1|STX3A|SNAP30|GNG12|SS1G_03482|GNB2|GNB5B|GB1|GNB5A|ADCY2|VAMP2|SNB-1|CND03830|SYB1|RIC-4|CIGI1|SNC2|SNC1|GNG3|GNB1|1281667|GNG5|GNB5|GNG4|GNG7|SNAP25A|GNG8|GNG2|SNAP25B|STX3|GNB-1|GBETA5|SNAP23|AVP|GNA…
neurotransmission and synaptic function/signaling	REGULATION OF SYNAPTIC VESICLE CYCLE%GOBP%GO:0098693	0.6107	1.9319	36	0.0034	DTNBP1|SNCA|RAB5A|SEPTIN5|PREPL|STX1B|RIMS4|RIMS3|NAPB|PLD1|GRIPAP1|ROCK1|NAPA|PLAA|NLGN1|RIMS2|BRSK2|STXBP1|PTEN|SYN1|GSK3B|BRSK1|FMR1|RAP1B|RAP1A|RAB3A|RAB3B|SYT1|SLC4A8|TOR1A|UNC13B|RAB3GAP1|VPS18|RIMS1|SNAPIN|CDK5
neurotransmission and synaptic function/signaling	RENAL SYSTEM PROCESS%GOBP%GO:0003014	0.5761	1.9317	83	0.0034	GSN|GAS6|PRKAR2B|HBB|PRKAR2A|CLN3|PCSK5|KLHL3|IGKV3-20|NPR1|IGHA2|JCHAIN|XPNPEP3|AVPR2|AGTR1|PRKAR1A|CHRNB2|CHRNB4|CHRNA3|ADCY7|PDGFB|AQP3|SERPINF2|ADCY4|ADCY2|ADCY5|SLC22A6|CYP4A11|CYP4F12|RAB11A|SULF1|SLC9A3R1|NPPB|TBC1D8B|SGK1|CLDN4|HYAL2|PRKACG|AVP|WNK4|AQP4|PRKRIP1|AQP2|PTPRO|ADM|AQP1|WFS1|CD34|NPR3|MYO5B|INPP5K|PRKACB|TFAP2B|F2R|EMP2|SULF2|LGMN|AGT|RAB11FIP2|CYP11B2|HNF1A|KCNMA1|HAS2|PRKACA…
neurotransmission and synaptic function/signaling	PRESYNAPSE ASSEMBLY%GOBP%GO:0099054	0.6846	1.9277	18	0.0035	IL1RAPL1|PTEN|BSN|NLGN3|NLGN2|NLGN4Y|NLGN4X|PCLO|PTPRD|FZD1|WNT7A|LRRTM3|WNT3A|WNT5A|CEL|LRP4|NLGN1|DVL1
neurotransmission and synaptic function/signaling	AQUAPORIN-MEDIATED TRANSPORT%REACTOME%R-HSA-445717.2	0.5918	1.927	52	0.0035	AQP9|PRKAR2B|PRKAR2A|GNAS|AVPR2|PRKAR1A|GNGT1|ADCY7|GNG12|GNG11|GNB2|AQP5|AQP3|ADCY4|ADCY2|ADCY5|AQP7|RAB11A|GNG3|GNB1|GNG5|GNB5|GNG4|GNG7|GNG8|GNG2|AQP12A|AQP8|GNG13|PRKACG|AQP10|AVP|AQP6|AQP4|AQP2|AQP1|MIP|AQP11|MYO5B|GNGT2|PRKACB|GNB3|RAB11FIP2|ADCY9|PRKACA|ADCY3|ADCY1|ADCY8|ADCY6|GNB4|PRKAR1B|GNG10
neurotransmission and synaptic function/signaling	SYNAPSE ORGANIZATION%GOBP%GO:0050808	0.5385	1.9232	182	0.0036	SNCA|PCDHB13|PCDHB14|PPFIA1|DKK1|PPFIA4|PCDHB10|PPFIA3|PCDHB11|PPFIA2|SDK1|SDK2|C5AR1|FZD1|ADGRL3|EPHB2|APP|FZD5|WNT3A|ITGAM|GRM5|PIN1|BDNF|AGRN|TMEM108|CDH1|DOCK10|PTEN|PSEN1|FYN|GPC4|EPHB1|SHISA7|DIP2A|EPHB3|SLC6A1|RYK|WNT7B|WNT7A|ARC|INSR|DBNL|FBXO45|ZDHHC12|ARHGAP39|DLG4|DOK7|ARHGAP44|APOE|WASL|CHCHD10|CAST|PTPRF|FGF13|F2R|FLRT3|WNT5A|SEMA3E|CEL|ZNF365|LGMN|LRFN5|C1QB|NRCAM|C1QA|C1QC|CNTN2|RE…
neurotransmission and synaptic function/signaling	DICARBOXYLIC ACID TRANSPORT%GOBP%GO:0006835	0.5921	1.9194	55	0.0038	SLC1A5|CPLX1|SLC38A2|PPFIA1|PPFIA4|SLC25A30|PPFIA3|PPFIA2|SLC26A7|SLC26A6|SLC1A2|SLC25A18|SLC25A22|TSPOAP1|GIPC1|SLC25A14|STXBP1|SLC25A21|SLC25A13|VAMP2|PDPN|SLC22A6|SLC25A32|LRP2|SLC26A8|FOLR2|SLC46A1|SLC26A1|SLC1A1|SLC1A4|LRRC8D|LRRC8E|SLC25A12|SLC13A2|SLC13A3|SLC17A7|FOLR3|GJA1|SNAP25|FOLR1|STX1A|GLS|SLC25A10|GLS2|SLC25A11|SLC1A3|SLC19A1|ARL6IP5|SLC1A6|RAB3A|SLC1A7|PRAF2|SYT1|UNC13B|RIMS1
neurotransmission and synaptic function/signaling	WATER HOMEOSTASIS%GOBP%GO:0030104	0.5994	1.9182	63	0.0039	AQP9|PRKAR2B|PRKAR2A|CFTR|CLN3|MET|AVPR2|ALOXE3|ALOX12B|PRKAR1A|NEDD4L|ADCY7|SCT|AQP3|ADCY4|ADCY2|ADCY5|SFN|CYP4A11|CYP4F12|FLG2|RAB11A|ALOX12|SCNN1A|UGCG|KDF1|HRNR|TMEM79|CLDN4|HYAL2|PRKACG|AVP|AQP4|AQP2|AQP1|AQP11|WFS1|MYO5B|BPIFA1|STMN1|PRKACB|TFAP2B|FLG|RAB11FIP2|LSR|CYP11B2|KRT16|HAS2|PRKACA|ADCY9|ADCY3|SCTR|ADCY1|ADCY8|ADCY6|CYP4F2|CLDN1|TP63|PRKAR1B|SCNN1G|SCNN1B|FA2H|TRPV4
neurotransmission and synaptic function/signaling	SYNAPTIC VESICLE RECYCLING%GOBP%GO:0036465	0.5987	1.9157	46	0.004	SNCA|STON2|RAB5A|CANX|FCHO2|AMPH|GAK|DNAJC6|MX1|ITSN2|PIP5K1C|WNT3A|PLD2|KIAA1107|KIAA1109|CEL|SYNJ2|NLGN1|SYNJ1|MX2|STX1A|SNAP91|PICALM|DNM2|SYT5|SNCB|DNM3|NLGN3|SYT2|NLGN2|VAMP2|SYT8|SYT7|NLGN4Y|NLGN4X|SNCG|STON1|DNM1|WNT7A|AP3D1|RAB3A|ITSN1|OPHN1|PACSIN1|SYT1|CDK5
neurotransmission and synaptic function/signaling	NGF-STIMULATED TRANSCRIPTION%REACTOME DATABASE ID RELEASE 75%9031628	0.5963	1.9125	39	0.004	SRF|ATF1|TCF12|EP300|SH3GL3|MEF2D|EGR3|CDK5R2|ELK1|TRIB1|VGF|CHD4|RRAD|FOSL1|FOS|TPH1|FOSB|EGR4|REST|F3|DNM2|EGR1|ASCL1|JUNB|CREB1|NAB1|LYL1|ARC|CDK5R1|JUND|EGR2|ID2|ATF2|NAB2|ID1|ID4|SGK1|ID3|CDK5
neurotransmission and synaptic function/signaling	REGULATION OF SYNAPTIC VESICLE TRANSPORT%GOBP%GO:1902803	0.6321	1.9089	29	0.0042	DTNBP1|RAB5A|SEPTIN5|PREPL|STX1B|RIMS4|RIMS3|NAPB|NAPA|NLGN1|RIMS2|PINK1|STXBP1|SYN1|GSK3B|FMR1|RAP1B|RAP1A|MAP2|RAB3A|BORCS5|PRKN|SYT1|SLC4A8|UNC13B|RAB3GAP1|VPS18|RIMS1|SNAPIN
neurotransmission and synaptic function/signaling	REGULATION OF SODIUM ION TRANSMEMBRANE TRANSPORTER ACTIVITY%GOBP%GO:2000649	0.5905	1.9042	48	0.0045	WNK4|NEDD4|SLC9A1|OSR1|SCN1B|PTPN3|WNK2|FXYD2|SCN2B|YWHAH|PCSK9|GPD1L|CAMK2D|FGF13|SCN4B|PRKCE|NEDD4L|FXYD1|GLRX|NETO1|DMD|CHP1|FGF14|HECW1|ANK3|ATP1B1|FGF12|WNK3|FGF11|SLMAP|ATP1A2|CAV3|FXYD6P3|FXYD4|FXYD3|FXYD7|FXYD6|FXYD5|HECW2|ACTN4|SLC9A3R1|TESC|STK39|UTRN|DRD4|WNK1|RANGRF|SCN3B
neurotransmission and synaptic function/signaling	VESICLE FUSION%GOBP%GO:0006906	0.5743	1.9023	73	0.0045	SNCA|VPS11|RAB34|VPS41|STX19|SYT4|STX11|FER1L5|SNAP47|CLN3|ATP13A2|RAB8B|TSNARE1|RAB7B|SNAP29|VAMP8|PLA2G5|GOSR1|CALR|VAMP3|VAMP1|STXBP1|TAPBP|STX4|VAMP2|STX10|STX6|PIP4K2A|DYSF|PIP4K2B|PRRT2|CAV2|STX3|VPS4A|TAP2|SNAP23|NKD2|IRAG2|RAB7A|TGFBRAP1|SAMD9|EEA1|STX7|STX2|VTI1A|STX1B|VAMP4|SEC22B|STX12|STX5|SYT13|PIKFYVE|STX16|GOSR2|RAB20|SNAP25|UVRAG|STX1A|RUBCNL|SYT7|VPS39|RAB13|VPS8|BET1|VTI1B|RAB39…
neurotransmission and synaptic function/signaling	VESICLE-MEDIATED TRANSPORT IN SYNAPSE%GOBP%GO:0099003	0.5614	1.9023	92	0.0045	SNCA|BLOC1S1|CPLX1|STX19|AP3B2|CANX|SNPH|STX11|SNAP47|AP3M2|DOC2B|SEPTIN5|TMEM230|SNAP29|RIMS3|ITSN2|CPLX4|CPLX3|NLGN1|MX2|SNAP91|PICALM|DNM2|SNCB|STX4|NLGN3|NLGN2|VAMP2|NLGN4Y|NLGN4X|AP3S2|SYT10|SPG11|STON1|UNC13A|AP3D1|ITSN1|PRRT2|STX3|BLOC1S5|BLOC1S3|BLOC1S2|SNAPIN|CDK5|DTNBP1|SNAP23|STON2|FCHO2|AMPH|AP3S1|GAK|DNAJC6|EEA1|AP3M1|OTOF|BLOC1S4|STX2|BLOC1S6|AP3B1|STX1B|CPLX2|MX1|PIP5K1C|DNAJC5|KIA…
neurotransmission and synaptic function/signaling	SEROTONIN NEUROTRANSMITTER RELEASE CYCLE%REACTOME%R-HSA-181429.3	0.6707	1.902	17	0.0045	SYN3|SNAP25|CPLX1|STX1A|SYN2|PPFIA1|PPFIA4|PPFIA3|PPFIA2|VAMP2|SYN1|SLC18A2|RAB3A|TSPOAP1|SYT1|UNC13B|RIMS1
neurotransmission and synaptic function/signaling	VASOPRESSIN REGULATES RENAL WATER HOMEOSTASIS VIA AQUAPORINS%REACTOME%R-HSA-432040.2	0.5953	1.9018	43	0.0045	GNG13|PRKACG|AVP|AQP4|PRKAR2B|AQP2|PRKAR2A|AQP1|GNAS|MYO5B|GNGT2|AVPR2|PRKACB|GNB3|PRKAR1A|GNGT1|RAB11FIP2|ADCY7|GNG12|GNG11|GNB2|ADCY9|PRKACA|AQP3|ADCY4|ADCY3|ADCY2|ADCY1|ADCY5|ADCY8|ADCY6|GNB4|RAB11A|GNG3|PRKAR1B|GNB1|GNG5|GNB5|GNG4|GNG7|GNG8|GNG2|GNG10
neurotransmission and synaptic function/signaling	PRESYNAPSE ORGANIZATION%GOBP%GO:0099172	0.6692	1.9012	19	0.0045	IL1RAPL1|PTEN|BSN|NLGN3|NLGN2|NLGN4Y|NLGN4X|C5AR1|PCLO|PTPRD|FZD1|WNT7A|LRRTM3|WNT3A|WNT5A|CEL|LRP4|NLGN1|DVL1
neurotransmission and synaptic function/signaling	REGULATION OF NEUROTRANSMITTER LEVELS%GOBP%GO:0001505	0.5309	1.8984	239	0.0046	GCSH|CYP1B1|HBB|SNPH|MCTP2|SNAP47|CLN3|BAIAP3|ARL6IP1|GPM6B|DOC2B|COLQ|MOXD2P|RIMS4|RIMS3|ROCK2|RNF180|CPLX4|LIN7A|CPLX3|KLF2|MOXD1|MCTP1|DDC|MAOA|MEF2C|ZC3H12A|SDS|ALDH7A1|SDSL|STXBP1|AMT|PNKD|INSR|LIN7B|MTARC1|RAB3GAP1|EDN1|STX1B|CLU|PIP5K1C|SLC6A2|KHSRP|SYNJ1|GAD1|GAD2|AGXT2|AGXT|ATP2B4|AKT1|ATP1A2|PDZD11|BRSK1|CD36|HSPA8|SMAD3|NOS1AP|JAK2|PAH|RIDA|TNF|IFNG|DBH|UNC13B|DVL1|SLC1A5|UPB1|CAV1|CLE…
neurotransmission and synaptic function/signaling	MEMBRANE FUSION%GOBP%GO:0061025	0.5416	1.8967	135	0.0046	SNCA|FER1L5|SNAP47|SERPINA5|CLN3|CCR5|TSNARE1|SNAP29|ROPN1B|GOSR1|SPACA3|CALR|VAMP3|VAMP1|STXBP1|TAPBP|DNM2|BNIP1|MYMK|MYMX|PIP4K2A|FOLR2|DYSF|PIP4K2B|STX3|VPS4A|TAP2|NKD2|IRAG2|RAB7A|CHMP3|DNM1L|SAMD9|EEA1|OTOF|VTI1A|CD9|STX1B|MX1|SYT13|USO1|PIKFYVE|RAB20|FOLR1|UVRAG|CHMP2B|NSF|DNM3|RUBCNL|VPS39|RAB13|VTI1B|RAB39A|TAP1|RAB8A|HACE1|VAMP7|CD4|HUWE1|IZUMO1R|SYT11|LYZL4|VPS11|LYZL6|DCSTAMP|GAS6|RAB3…
neurotransmission and synaptic function/signaling	PKA ACTIVATION%REACTOME DATABASE ID RELEASE 75%163615	0.6749	1.8966	18	0.0046	ADCY7|PRKACG|PRKAR2B|PRKACA|ADCY9|PRKAR2A|ADCY3|ADCY4|ADCY2|ADCY1|ADCY5|ADCY8|ADCY6|PRKAR1B|PRKACB|NBEA|CALM1|PRKAR1A
neurotransmission and synaptic function/signaling	HALLMARK_NOTCH_SIGNALING%MSIGDB_C2%HALLMARK_NOTCH_SIGNALING	0.6528	1.893	24	0.0047	HES1|DKFZP434N181|CCND1|NOTCH3|NOTCH1|PSEN2|TCF7L2|DTX1|HEYL|ST3GAL6|MAML2|DTX2|DTX4|LFNG|FZD1|SKP1|FZD5|PRKCA|NR1C2|PSENEN|FZD7|RBX1|SAP30|KAT2A
neurotransmission and synaptic function/signaling	ORGANELLE MEMBRANE FUSION%GOBP%GO:0090174	0.5637	1.8913	79	0.0047	SNCA|VPS11|RAB34|VPS41|STX19|SYT4|STX11|FER1L5|SNAP47|CLN3|ATP13A2|RAB8B|TSNARE1|RAB7B|SNAP29|VAMP8|PLA2G5|GOSR1|CALR|VAMP3|VAMP1|STXBP1|TAPBP|STX4|BNIP1|VAMP2|STX10|STX6|PIP4K2A|DYSF|PIP4K2B|PRRT2|CAV2|STX3|VPS4A|TAP2|RCC1L|SNAP23|NKD2|IRAG2|RAB7A|TGFBRAP1|CHMP3|SAMD9|EEA1|STX7|STX2|VTI1A|STX1B|VAMP4|SEC22B|STX12|STX5|SYT13|PIKFYVE|STX16|GOSR2|RAB20|SNAP25|UVRAG|STX1A|CHMP2B|VCPIP1|RUBCNL|SYT7|V…
neurotransmission and synaptic function/signaling	METABOTROPIC GLUTAMATE RECEPTOR GROUP III PATHWAY%PANTHER PATHWAY%P00039	0.5703	1.8863	177	0.0047	GSTO1|GBETA76C|8035476|GALPHAI|PRKAR2B|PRKAR2A|BRAFLDRAFT_220697|PRKACBB|PRKACBA|NSYB|KIN-1|SLC1A2|SNAP29|SNAP24|ANIA_08769|AGAP_AGAP008039|GNGT2A|SNAP-29|NMR-1|1276578|1276579|PRKAR1A|GIT5|GRM1|1276572|STE4|GRM5|SYB|PRKAR1AB|PRKAR1AA|VAMP3|SNAP33|1276580|VAMP1|SNAP30|DAPPUDRAFT_319998|SS1G_03482|GNB5B|GB1|PRKACAA|PRKACAB|SNB-1|KIN-2|SYB1|RIC-4|LA_1929|CIGI1|LMPKAC2B|SNC1|PRKAR2AB|GNG3|1281667|GN…
neurotransmission and synaptic function/signaling	REGULATION OF NON-CANONICAL WNT SIGNALING PATHWAY%GOBP%GO:2000050	0.6404	1.8839	20	0.0048	PLEKHA4|LBX2|NKD1|DACT1|MLLT3|RSPO3|WNT5B|CSNK1D|RNF213|DKK1|SFRP4|SFRP1|TIAM1|GPC3|CSNK1E|DAB2|NPHP3|DAAM2|ZNRF3|SPEF1
neurotransmission and synaptic function/signaling	ADP SIGNALLING THROUGH P2Y PURINOCEPTOR 12%REACTOME%R-HSA-392170.3	0.6443	1.8835	22	0.0048	GNG13|GNG12|GNG11|GNB2|P2RY12|GNAI3|GNAI2|GNGT2|GNAT3|GNB4|GNG3|GNB1|GNG5|GNAI1|GNB5|GNG4|GNG7|GNB3|GNG8|GNG2|GNGT1|GNG10
neurotransmission and synaptic function/signaling	REGULATION OF INSULIN SECRETION%REACTOME%R-HSA-422356.4	0.5541	1.88	78	0.0049	PRKAR2B|PRKAR2A|GNAS|INS|MARCKS|ACSL4|ACSL3|PRKCA|AHCYL1|PRKAR1A|GNGT1|AKAP5|GNG12|GNG11|STXBP1|GNB2|ITPR1|ADRA2A|VAMP2|ADCY5|CACNB3|GNG3|GNB1|GNG5|GNB5|GNG4|GNG7|GNG8|GNG2|PLCB3|GNA14|GNG13|PRKACG|PLCB1|KCNS3|SLC2A1|PLCB2|GNAI2|FFAR1|GNGT2|GLP1R|CACNA1A|PRKACB|CACNA1C|GNB3|SLC2A2|CACNB2|KCNC2|ABCC8|SNAP25|STX1A|GCG|SYT5|PRKACA|CHRM3|KCNJ11|GNA15|CACNA1D|ADCY8|GNA11|ADCY6|IQGAP1|ITPR2|RAP1A|CD36|…
neurotransmission and synaptic function/signaling	5HT4 TYPE RECEPTOR MEDIATED SIGNALING PATHWAY%PANTHER PATHWAY%P04376	0.6198	1.8776	84	0.0049	GBETA76C|8035476|BRAFLDRAFT_220697|NSYB|KCNK3A|GNAS|SNAP-25|SNAP29|VAMP8|SNAP24|ANIA_08769|GNGT2A|SNAP-29|SLC6A4|1276578|1276579|GIT5|STE4|SYB|SFAD|SNAP33|VAMP3|1276580|ADCY7|VAMP1|STX3A|SNAP30|GNG12|SS1G_03482|GNB2|GNB5B|GB1|GNB5A|ADCY2|VAMP2|SNB-1|CND03830|SYB1|RIC-4|SNC2|SNC1|GNG3|GNB1|1281667|GNG5|GNB5|GNG4|GNG7|SNAP25A|GNG8|GNG2|SNAP25B|STX3|GNB-1|GBETA5|SNAP23|SLC18A1|SLC18A2|GNGT2|1274624|…
neurotransmission and synaptic function/signaling	NEUROTRANSMITTER UPTAKE%GOBP%GO:0001504	0.6509	1.8776	23	0.005	SLC22A2|SLC1A4|SNCA|SLC1A5|SNAP25|ATP1A2|SLC6A3|SLC1A2|SLC22A1|SLC1A3|SLC1A6|SLC29A4|SLC6A9|SLC1A7|SLC29A1|GLUL|SLC6A4|SLC38A1|SLC29A2|SLC6A2|SLC1A1|SLC22A3|SLC6A5
neurotransmission and synaptic function/signaling	SIGNAL RELEASE%GOBP%GO:0023061	0.5414	1.8739	114	0.005	LIN7C|SNCA|SYN3|PTPRN|CPLX1|SYN2|PPFIA1|PPFIA4|SNPH|PPFIA3|PPFIA2|SNAP47|SLC30A8|DOC2B|SNAP29|RIMS3|CPLX4|LIN7A|CPLX3|NIBAN2|SLC22A2|STXBP1|SLC44A4|SELENOT|LIN7B|STX3|SLC18A2|GHSR|EDN1|OTOF|STX1B|CPLX2|HRH3|PIP5K1C|CAMK2G|ANXA1|NEUROD1|RAB11B|RAB11FIP2|SYNJ1|GRM4|MAFA|GAD1|GAD2|PDZD11|EDN3|BRSK1|RAB1A|HSPA8|STXBP3|RAB3A|IL6|CASK|FFAR4|UNC13B|SNX19|DVL1|GHRH|GHRL|STX19|STX11|NAAA|WLS|SEPTIN5|SLC32…
neurotransmission and synaptic function/signaling	PKA-MEDIATED PHOSPHORYLATION OF CREB%REACTOME%R-HSA-111931.1	0.666	1.8712	20	0.0051	ADCY7|PRKACG|PRKAR2B|PRKACA|ADCY9|PRKAR2A|ADCY3|ADCY4|ADCY2|ADCY1|ADCY5|ADCY8|PRKX|ADCY6|CREB1|PRKAR1B|PRKACB|NBEA|CALM1|PRKAR1A
neurotransmission and synaptic function/signaling	REGULATION OF RELEASE OF SEQUESTERED CALCIUM ION INTO CYTOSOL%GOBP%GO:0051279	0.5771	1.866	60	0.0055	GSTO1|SNCA|HAP1|NOS1|CAPN3|CD19|LACRT|DIAPH1|JPH1|JPH4|JPH2|JPH3|DRD1|CX3CL1|GPER1|LIME1|XCL1|GSTM2|HRC|DMD|RYR2|UBASH3B|CEMIP|JSRP1|F2|SELENON|PDE4D|CXCL9|TRDN|CASQ2|CXCL10|PTK2B|CXCL11|CASQ1|CALM2|SLC8A1|PKD2|CAMK2D|P2RY6|DHRS7C|PLCG1|CACNA1C|F2R|TRPC1|NPSR1|PDPK1|AKAP6|FKBP1A|ANK2|CLIC2|PRKACA|HTT|CALM3|ATP1A2|THY1|APLNR|SRI|CALM1|FKBP1B|F2RL3
neurotransmission and synaptic function/signaling	VESICLE DOCKING%GOBP%GO:0048278	0.5729	1.8643	51	0.0055	VPS11|STX19|SNPH|STX11|CLN3|RAB8B|TSNARE1|SCFD2|STXBP2|VAMP3|STXBP1|STX4|PLEK|STX10|STX6|UNC13A|CEP83|RAB3B|RAB3D|CAV2|STX3|STX7|STX2|BLOC1S6|STX1B|CPLX2|STX12|STX5|SYTL2|RAB3C|USO1|STX16|UNC13C|SNAP25|YKT6|STX1A|NSF|RAB10|RABEPK|RAB15|RAB12|RAB13|STXBP3|RAB3A|VTI1B|RAB8A|KCNB1|STX17|UNC13B|STX8|VPS18
neurotransmission and synaptic function/signaling	BETA3 ADRENERGIC RECEPTOR SIGNALING PATHWAY%PANTHER PATHWAY%P04379	0.6171	1.8628	76	0.0055	GBETA76C|8035476|BRAFLDRAFT_220697|NSYB|1281784|ADRB3|GNAS|SNAP-25|SNAP29|VAMP8|SNAP24|ANIA_08769|GNGT2A|SNAP-29|1276578|1276579|GIT5|STE4|SYB|SFAD|SNAP33|VAMP3|1276580|ADCY7|VAMP1|STX3A|SNAP30|GNG12|SS1G_03482|GNB2|GNB5B|GB1|GNB5A|ADCY2|VAMP2|SNB-1|CND03830|SYB1|RIC-4|SNC2|SNC1|GNG3|GNB1|1281667|GNG5|GNB5|GNG4|GNG7|SNAP25A|GNG8|GNG2|SNAP25B|STX3|GNB-1|GBETA5|SNAP23|GNGT2|GNB3|SNAP25|GNAL|GNB3B|G…
neurotransmission and synaptic function/signaling	CELLULAR RESPONSE TO GLUCAGON STIMULUS%GOBP%GO:0071377	0.6717	1.8625	18	0.0055	ADCY7|PRKACG|PRKAR2B|GCGR|PRKAR2A|PRKACA|GCG|ADCY9|ADCY4|ADCY3|ADCY2|ADCY1|ADCY5|ADCY8|ADCY6|PRKAR1B|PRKACB|PRKAR1A
neurotransmission and synaptic function/signaling	GLUCAGON SIGNALING IN METABOLIC REGULATION%REACTOME DATABASE ID RELEASE 75%163359	0.6055	1.8612	33	0.0056	GNG13|PRKACG|PRKAR2B|PRKAR2A|GNAS|PRKACB|GNB3|PRKAR1A|ADCY7|GNG12|GNG11|GNB2|ADCY9|GCG|PRKACA|CYSLTR2|ADCY4|ADCY3|ADCY2|ADCY1|ADCY5|ADCY8|ADCY6|GNB4|GNG3|PRKAR1B|GNB1|GNG5|GNG4|GNG7|GNG8|GNG2|GNG10
neurotransmission and synaptic function/signaling	SPLICING FACTOR NOVA REGULATED SYNAPTIC PROTEINS%WIKIPATHWAYS_20210110%WP4148%HOMO SAPIENS	0.5918	1.8601	35	0.0056	CHL1|NCDN|MAP4|CSN3|SNW1|RAP1GAP|CADM3|MAPK4|STX2|CADM1|ATP2B1|CDH2|NTNG1|GABBR2|CAMK2G|EPB41L3|GRIK2|AGRN|KCNMA1|NEO1|GRIN2B|GRIN1|DAB1|TERF2IP|KCNJ6|GABRG2|PRKCZ|EFNA5|MAPK9|CLASP1|CAV2|CASK|PLCB4|KCNQ2|GPHN
neurotransmission and synaptic function/signaling	SYNAPSE ASSEMBLY%GOBP%GO:0007416	0.5476	1.86	77	0.0056	PCDHB13|IL1RAPL1|PCDHB14|PCDHB10|PCDHB11|SDK1|SDK2|GABRA1|PLXNB1|LGI2|SHANK3|PTPRD|DRD1|DRD2|ADGRL3|FZD1|CDH2|LRRTM3|FZD5|WNT3A|GABRA2|NLGN1|NRXN1|BDNF|PLXNB2|CDH1|PLXND1|SLITRK1|BSN|PTEN|DSCAM|NLGN3|NLGN2|NLGN4Y|NLGN4X|NRXN2|RYK|GABRB3|WNT7A|ACHE|DBNL|FBXO45|ZDHHC12|CDK5|DNER|PCDHB2|PCDHB6|PCDHB5|PCDHB4|PCDHB3|PCDHB9|FGF13|FLRT3|WNT5A|CEL|NRCAM|POU4F1|RAB29|DNM3|GPM6A|IGFN1|PCLO|CBLN4|NPAS4|GRID…
neurotransmission and synaptic function/signaling	CA2+ PATHWAY%REACTOME%R-HSA-4086398.3	0.5682	1.8569	59	0.0058	TNRC6A|NLK|PDE6G|PDE6A|FZD3|PPP3R1|FZD2|CTNNB1|PRKCA|FZD5|FZD4|GNGT1|TCF7L1|TCF7|AGO4|AGO1|AGO2|GNG12|GNG11|GNB2|ITPR1|TNRC6B|WNT11|PRKG2|GNG3|GNB1|PRKG1|GNG5|GNB5|GNG4|GNG7|GNG8|GNG2|PLCB3|GNG13|PLCB1|PLCB2|TCF7L2|NFATC1|PPP3CA|GNGT2|GNAT2|GNB3|MOV10|WNT5A|FZD6|PDE6B|LEF1|MAP3K7|ITPR2|GNAO1|GNB4|CAMK2A|PPP3CB|CALM1|ITPR3|TNRC6C|AGO3|GNG10
neurotransmission and synaptic function/signaling	CALCIUM REGULATION IN THE CARDIAC CELL%WIKIPATHWAYS_20210110%WP536%HOMO SAPIENS	0.5382	1.8551	122	0.0058	CXNO|CXNM|CXNB|PRKCH|CXNA|HEL2|ARRB2|ADRA1B|GNAS|YWHAQ|GRK5|HEL-S-1|PRKCA|YWHAZ|PRKAR1A|GNGT1|RYR2|GNG11|SFN|CXNK2|CXNG|PRKCB|GNG3|GNB1|KCNJ5|GNG5|GNB5|GNG4|PKIB|GNG7|ANXA6|PKIG|RGS1|GNG2|PLCB3|PLN|CALM2|GNG13|ATP2A2|RGS5|RGS6|RGS2|CAMK2D|ATP2B1|RYR3|PRKD1|CACNA1A|KCNJ3|GNB3|CAMK2G|GJB2|FKBP1A|ATP1B2|GNAI3|RGS18|ATP1A4|RGS17|RGS14|GNA11|RGS20|RGS10|ITPR2|CACNA1B|GNAO1|CHRM4|GNAQ|PRKAR1B|KCNB1|ATP…
neurotransmission and synaptic function/signaling	Endothelin signaling pathway	0.5568	1.8546	214	0.0059	AKT2L|AKT3B|EDNRB|MAP2K2|PRKAR1A|FUR1|AC76E|PRKAR1AB|PRKAR1AA|AGAP_AGAP009315|1278166|ADCY7|EDNRBA|PKG-2|PKG21D|AC3|PRKG1B|EEF1AKMT4-ECE2|FURIN|TWR|ADCY4|GUCY1B2|ADCY2|GCY-9|ADCY5|KIN-2|GCY-32|DMEL\CG30345|LA_1929|ACGA|GUCY1A1|PRKG2|DMEL\CG15890|GCY-36|AKT-2|LMJF_15_1200|AKT-1|AGAP_AGAP003000|EGL-4|AT1G52600|RUT|ACXD|ACXE|ACXB|ACXC|ACXA|LIN-45|SEC11|PLCB3|ITPR|PLCB4|CNA05510|FOR|PRKACG|BCY1|SEC-1…
neurotransmission and synaptic function/signaling	REGULATION OF NEUROTRANSMITTER TRANSPORT%GOBP%GO:0051588	0.553	1.8539	75	0.0059	SNCA|CPLX1|NOS1|MCTP2|TRH|BAIAP3|ARL6IP1|GPM6B|SEPTIN5|DRD1|HTR1A|RIMS4|VAMP8|PLA2G3|DRD2|RIMS3|GPER1|NAPB|CPLX4|CPLX3|MCTP1|MEF2C|CHRNB4|NLGN1|LILRB1|CHRNA3|VAMP3|STXBP1|GDNF|SYN1|VAMP2|FMR1|SNX6|PNKD|SLC30A1|RAB3B|DRD3|TNFSF11|DRD4|RAB3GAP1|SNAPIN|DTNBP1|PER2|RAB5A|HTR2C|ITGB1|KCNMB4|HCRT|SNCAIP|PREPL|STX1B|CPLX2|HRH3|FLOT1|NAPA|HTR1B|RIMS2|ATP1A2|GSK3B|RAP1B|RAP1A|ARL6IP5|CAMK2A|RAB3A|ITGB3|PR…
neurotransmission and synaptic function/signaling	GABA SYNTHESIS, RELEASE, REUPTAKE AND DEGRADATION%REACTOME DATABASE ID RELEASE 75%888590	0.6714	1.8522	18	0.0059	GAD1|SNAP25|GAD2|CPLX1|STX1A|VAMP2|SLC6A13|SLC6A1|SLC32A1|HSPA8|ALDH5A1|RAB3A|ABAT|SLC6A12|DNAJC5|SLC6A11|SYT1|RIMS1
neurotransmission and synaptic function/signaling	NOREPINEPHRINE NEUROTRANSMITTER RELEASE CYCLE%REACTOME%R-HSA-181430.3	0.6727	1.8483	17	0.0061	SLC22A2|SNAP25|CPLX1|STX1A|PPFIA1|PPFIA4|PPFIA3|PPFIA2|VAMP2|SLC18A2|SLC22A1|RAB3A|TSPOAP1|MAOA|SYT1|UNC13B|RIMS1
neurotransmission and synaptic function/signaling	PRESENILIN ACTION IN NOTCH AND WNT SIGNALING%PATHWAY INTERACTION DATABASE NCI-NATURE CURATED DATA%PRESENILIN ACTION IN NOTCH AND WNT SIGNALING	0.576	1.8482	45	0.0061	NKD1|DKK2|CCND1|AXIN1|NEDD4|HDAC1|NOTCH1|DLL1|DKK1|PPP2R5D|CSNK2A1|NLK|APH1A|RBPJ|NCSTN|WNT1|FZD1|CTNNB1|PSENEN|MAPK1|KREMEN2|ADAM10|FOS|TLE5|JUN|MAPK3|MYC|HNF1A|CTBP1|TAB1|DTX1|CSNK1A1|PSEN1|LRP6|TLE1|MAP3K7|GSK3B|WIF1|APH1B|CREBBP|APC|BTRC|FBXW11|DVL1|FRAT1
neurotransmission and synaptic function/signaling	REGULATION OF CALCIUM ION TRANSPORT INTO CYTOSOL%GOBP%GO:0010522	0.5497	1.8479	76	0.0061	GSTO1|SNCA|HAP1|TRPC3|NOS1|CAPN3|CAV1|CD19|LACRT|DIAPH1|JPH1|JPH4|JPH2|JPH3|PLA2G1B|DRD1|CX3CL1|GPER1|LIME1|XCL1|GSTM2|HRC|DMD|RYR2|UBASH3B|CEMIP|TMBIM6|FYN|GRIN1|JSRP1|F2|SELENON|PRNP|P2RX7|PDE4D|CXCL9|P2RX4|TRDN|CASQ2|CXCL10|PTK2B|CXCL11|CASQ1|CALM2|CALCR|EPO|SLC8A1|PKD2|CAMK2D|P2RX5|P2RY6|P2RX3|P2RX2|DHRS7C|PLCG1|CACNA1C|F2R|TRPC1|NPSR1|PDPK1|RAMP3|AKAP6|PML|FKBP1A|ANK2|CLIC2|PRKACA|HTT|CALM3|…
neurotransmission and synaptic function/signaling	PNAT%PANTHER PATHWAY%P05912	0.5611	1.8453	125	0.0062	PPP1CC|GSTO1|PRKAR2B|PRKAR2A|PRKACBB|PRKACBA|GRB2A|NSYB|KCNK3A|SNAP-25|SLC6A3|KIN-1|EPB41|SNAP29|TH|SNAP24|ANIA_08769|AGAP_AGAP008039|SNAP-29|DDC|MAOB|MAOA|EPB41L3|SYB|PPP1R1B|SNAP33|VAMP3|ADCY7|VAMP1|SNAP30|STX3A|DAPPUDRAFT_319998|GNG11|PRKACAA|GPRDOP1|PRKACAB|ADCY2|1270763|SNB-1|PP1-87B|SYB1|V1G240980|RIC-4|PP1ALPHA-96A|DRD1A|SNC2|CLIC6|LMPKAC2B|DRD1B|SNC1|PRKAR2AB|GNG3|TRIADDRAFT_30170|GNB1|DO…
neurotransmission and synaptic function/signaling	SYNAPTIC VESICLE LOCALIZATION%GOBP%GO:0097479	0.5486	1.8437	71	0.0063	SNCA|BLOC1S1|CPLX1|STX19|AP3B2|SNPH|STX11|SNAP47|AP3M2|DOC2B|SEPTIN5|TMEM230|SNAP29|RIMS3|CPLX4|CPLX3|NLGN1|MX2|SNAP91|PICALM|DNM2|STX4|VAMP2|AP3S2|SYT10|SPG11|UNC13A|AP3D1|PRRT2|STX3|SYNDIG1|BLOC1S5|BLOC1S3|BLOC1S2|SNAPIN|CDK5|DTNBP1|SNAP23|AP3S1|AP3M1|OTOF|BLOC1S4|STX2|BLOC1S6|AP3B1|STX1B|CPLX2|MX1|PIP5K1C|DNAJC5|RIMS2|SYNJ1|UNC13C|SNAP25|STX1A|SYT5|DNM3|SYT2|KIF5B|SYT8|SYT7|KIF5A|PCLO|DNM1|RAB…
neurotransmission and synaptic function/signaling	OPIOID PROENKEPHALIN PATHWAY%PANTHER PATHWAY%P05915	0.604	1.8422	86	0.0063	GSTO1|GBETA76C|8035476|GALPHAI|BRAFLDRAFT_220697|NSYB|1281784|SNAP-25|SNAP29|VAMP8|SNAP24|ANIA_08769|GNGT2A|SNAP-29|1276578|1276579|GIT5|1276572|STE4|SYB|SFAD|SNAP33|VAMP3|1276580|ADCY7|VAMP1|STX3A|SNAP30|GNG12|SS1G_03482|GNB2|GNB5B|GB1|GNB5A|ADCY2|VAMP2|SNB-1|CND03830|SYB1|RIC-4|CIGI1|SNC2|SNC1|GNG3|GNB1|1281667|GNG5|GNB5|GNG4|GNG7|SNAP25A|GNG8|GNG2|SNAP25B|STX3|GNB-1|GBETA5|SNAP23|GNAI2|GNGT2|G…
neurotransmission and synaptic function/signaling	CELL COMMUNICATION BY ELECTRICAL COUPLING%GOBP%GO:0010644	0.6747	1.8415	17	0.0063	GJA5|ATP1B1|PKP2|SLC8A1|PRKACA|ATP1B2|KCNA1|ATP1A3|ATP1A2|GJC2|GJC1|ATP1A1|CACNA1C|FKBP1B|GJC3|GJA1|RYR2
neurotransmission and synaptic function/signaling	MULTICELLULAR ORGANISMAL WATER HOMEOSTASIS%GOBP%GO:0050891	0.5759	1.8406	57	0.0063	PRKAR2B|PRKAR2A|CFTR|MET|AVPR2|ALOXE3|ALOX12B|PRKAR1A|ADCY7|AQP3|ADCY4|ADCY2|ADCY5|SFN|CYP4A11|CYP4F12|FLG2|RAB11A|ALOX12|SCNN1A|UGCG|KDF1|HRNR|TMEM79|CLDN4|HYAL2|PRKACG|AVP|AQP4|AQP2|AQP1|WFS1|MYO5B|BPIFA1|STMN1|PRKACB|TFAP2B|FLG|RAB11FIP2|LSR|CYP11B2|KRT16|HAS2|PRKACA|ADCY9|ADCY3|ADCY1|ADCY8|ADCY6|CYP4F2|CLDN1|TP63|PRKAR1B|SCNN1G|SCNN1B|FA2H|TRPV4
neurotransmission and synaptic function/signaling	PID_PS1_PATHWAY%MSIGDB_C2%PID_PS1_PATHWAY	0.5889	1.8404	39	0.0063	NKD1|DKK2|CCND1|NEDD4|AXIN1|HDAC1|NOTCH1|DKK1|PP2150|PPP2R5D|CSNK2A1|NLK|RBPJ|WNT1|FZD1|CTNNB1|NR1C2|PSENEN|MAPK1|FOS|ADAM10|JUN|MAPK3|MAP3K7IP1|MYC|HNF1A|CTBP1|DTX1|CSNK1A1|PSEN1|LRP6|GSK3B|MAP3K7|APH1B|WIF1|CREBBP|APC|DVL1|FRAT1
neurotransmission and synaptic function/signaling	ACETYLCHOLINE NEUROTRANSMITTER RELEASE CYCLE%REACTOME DATABASE ID RELEASE 75%264642	0.6563	1.8384	16	0.0064	CHAT|SNAP25|CPLX1|STX1A|PPFIA1|PPFIA4|PPFIA3|PPFIA2|VAMP2|SLC5A7|RAB3A|SLC18A3|TSPOAP1|SYT1|UNC13B|RIMS1
neurotransmission and synaptic function/signaling	RENAL WATER HOMEOSTASIS%GOBP%GO:0003091	0.6129	1.8348	33	0.0067	HYAL2|PRKACG|AVP|AQP4|PRKAR2B|AQP2|PRKAR2A|AQP1|WFS1|MYO5B|AVPR2|PRKACB|TFAP2B|PRKAR1A|RAB11FIP2|ADCY7|CYP11B2|HAS2|PRKACA|ADCY9|AQP3|ADCY4|ADCY3|ADCY2|ADCY1|ADCY5|ADCY8|ADCY6|CYP4A11|CYP4F12|CYP4F2|RAB11A|PRKAR1B
neurotransmission and synaptic function/signaling	ESTABLISHMENT OF SYNAPTIC VESICLE LOCALIZATION%GOBP%GO:0097480	0.5474	1.8343	70	0.0067	SNCA|BLOC1S1|CPLX1|STX19|AP3B2|SNPH|STX11|SNAP47|AP3M2|DOC2B|SEPTIN5|TMEM230|SNAP29|RIMS3|CPLX4|CPLX3|NLGN1|MX2|SNAP91|PICALM|DNM2|STX4|VAMP2|AP3S2|SYT10|SPG11|UNC13A|AP3D1|PRRT2|STX3|BLOC1S5|BLOC1S3|BLOC1S2|SNAPIN|CDK5|DTNBP1|SNAP23|AP3S1|AP3M1|OTOF|BLOC1S4|STX2|BLOC1S6|AP3B1|STX1B|CPLX2|MX1|PIP5K1C|DNAJC5|RIMS2|SYNJ1|UNC13C|SNAP25|STX1A|SYT5|DNM3|SYT2|KIF5B|SYT8|SYT7|KIF5A|PCLO|DNM1|RAB3A|RAB27…
neurotransmission and synaptic function/signaling	G-PROTEIN ACTIVATION%REACTOME DATABASE ID RELEASE 75%202040	0.6086	1.8277	28	0.0072	GNG13|GNAI2|GNGT2|GNAT2|GNB3|GNGT1|GNAT1|GNG12|GNG11|GNB2|GNAZ|GNAI3|PDYN|OPRM1|GNAO1|GNB4|GNAT3|GNG3|GNB1|GNG5|GNB5|GNAI1|GNG4|GNG7|GNG8|GNG2|POMC|GNG10
neurotransmission and synaptic function/signaling	LXR-MEDIATED SIGNALING%REACTOME DATABASE ID RELEASE 75%9024446	0.5772	1.8268	45	0.0072	SCD|ANGPTL3|TNRC6A|APOE|EP300|FABP6|CETP|RXRA|ABCG8|MOV10|NR1H3|APOD|UGT1A3|EEPD1|GPS2|PCK1|ABCA1|TBL1XR1|NCOR1|NR1H2|AGO4|TBL1X|KDM4A|AGO1|AGO2|KDM3A|ABCG1|RXRB|TNRC6B|MYLIP|ABCG5|NRIP1|FASN|KDM1B|KDM1A|ARL4C|APOC4|PLIN1|NCOA1|HDAC3|APOC2|TNRC6C|APOC1|AGO3|NCOR2
neurotransmission and synaptic function/signaling	POSTSYNAPSE ORGANIZATION%GOBP%GO:0099173	0.5612	1.8266	51	0.0072	ACTB|SHANK3|EPHB2|NLGN1|NRXN1|DNAJA3|TMEM108|DOCK10|PTEN|NLGN3|NLGN2|FYN|NLGN4Y|EPHB1|NLGN4X|SHISA7|NRXN2|DIP2A|EPHB3|PRNP|WNT7A|PAK3|ARC|INSR|DBNL|PICK1|ZDHHC12|ARHGAP39|CHRNB1|DLG4|MUSK|APOE|ARF1|WASL|DBN1|WNT5A|CEL|CTNND2|ZNF365|LGMN|MTMR2|LHFPL4|NOS1AP|CDC42|CHRNA7|IGF1R|ITGA3|LRP4|SHANK2|SHANK1|GPHN
neurotransmission and synaptic function/signaling	REGULATION OF ANION TRANSMEMBRANE TRANSPORT%GOBP%GO:1903959	0.6131	1.8253	27	0.0073	PER2|OSR1|ITGB1|CFTR|IRS2|ARL6IP1|ACSL1|CLTRN|TCAF2C|ACSL5|TCAF2|TCAF1|SLC43A2|SLC43A1|GRM5|THBS1|ANO9|AKT2|AKT1|ATP1A2|ABCB1|PRNP|ARL6IP5|GOPC|RIPK1|STK39|ACE2
neurotransmission and synaptic function/signaling	TRANSMISSION ACROSS CHEMICAL SYNAPSES%REACTOME%R-HSA-112315.6	0.5065	1.8214	242	0.0076	RPS6KA3|RPS6KA2|LIN7A|TSPAN7|PRKAR1A|MAOA|ADCY7|GNG11|ARHGEF9|ADCY4|ADCY2|ADCY5|MYO6|SLC6A13|SLC6A1|NRAS|LIN7B|SLC6A11|PLCB3|PRKACG|PLCB1|PLCB2|AP2A1|GNGT2|CAMK2D|HRAS|CACNA1A|SLC17A7|GNB3|CAMK2G|NBEA|GRIN3B|PRKAB2|PRKAG2|PRKAG3|NRG1|GRIK5|GRIK2|GRIK1|GRIK4|GRIK3|GAD1|GAD2|PRKACA|GNAI3|ALDH2|PRKX|CACNA1B|HSPA8|PRKAR1B|UNC13B|CACNA2D2|GRIN2A|SLC38A2|HTR3A|SLC32A1|ALDH5A1|RASGRF1|ABAT|GLUL|TSPOAP1|…
neurotransmission and synaptic function/signaling	SYNAPTIC VESICLE TRANSPORT%GOBP%GO:0048489	0.5474	1.821	70	0.0076	SNCA|BLOC1S1|CPLX1|STX19|AP3B2|SNPH|STX11|SNAP47|AP3M2|DOC2B|SEPTIN5|TMEM230|SNAP29|RIMS3|CPLX4|CPLX3|NLGN1|MX2|SNAP91|PICALM|DNM2|STX4|VAMP2|AP3S2|SYT10|SPG11|UNC13A|AP3D1|PRRT2|STX3|BLOC1S5|BLOC1S3|BLOC1S2|SNAPIN|CDK5|DTNBP1|SNAP23|AP3S1|AP3M1|OTOF|BLOC1S4|STX2|BLOC1S6|AP3B1|STX1B|CPLX2|MX1|PIP5K1C|DNAJC5|RIMS2|SYNJ1|UNC13C|SNAP25|STX1A|SYT5|DNM3|SYT2|KIF5B|SYT8|SYT7|KIF5A|PCLO|DNM1|RAB3A|RAB27…
neurotransmission and synaptic function/signaling	NUCLEAR EVENTS (KINASE AND TRANSCRIPTION FACTOR ACTIVATION)%REACTOME%R-HSA-198725.2	0.5443	1.8206	61	0.0076	SRF|ATF1|PPP2R5D|SH3GL3|RPS6KA3|RPS6KA2|CDK5R2|ELK1|TRIB1|VGF|MAPK1|RRAD|MEF2C|FOSL1|MAPK3|RPS6KA5|RPS6KA1|DNM2|ASCL1|CREB1|VRK3|DUSP7|NAB1|LYL1|ARC|CDK5R1|JUND|PPP2CB|MAPK7|ID2|DUSP4|ID1|ID4|SGK1|ID3|CDK5|PPP2R1A|DUSP6|TCF12|EP300|MEF2D|MAPK14|EGR3|MAPK11|MEF2A|CHD4|FOS|TPH1|FOSB|EGR4|REST|F3|EGR1|JUNB|PPP2R1B|DUSP3|MAPKAPK2|EGR2|ATF2|NAB2|PPP2CA
neurotransmission and synaptic function/signaling	RESPONSE TO CALCIUM ION%GOBP%GO:0051592	0.532	1.8157	106	0.0079	TRPV6|LCE1D|TRPC3|ADGRV1|ALG2|CHP2|CPNE8|CPNE4|HOMER1|CPNE2|SCN5A|CASR|AHCYL1|ALOX5AP|MEF2C|SLC25A24|RYR2|AQP3|SLC25A13|FGA|GUCA1A|BRAF|TNNT2|ITPKB|CALM2|CARF|CRHBP|D2HGDH|HPCA|MEF2A|CAMK2D|RYR3|PDCD6|SEC31A|WNT5A|LGMN|SYT13|KCNMA1|CALM3|GPLD1|AKR1C3|SYT17|SMPD1|CALM1|ITPR3|SYT11|KCNH1|NEDD4|SYT4|CAPN3|CAV1|SYT9|ACER1|ANXA11|RASGRP2|RASA4|PEF1|CPNE7|CPNE6|TTN|NLGN1|CPNE1|CPNE3|RYR1|ADAM9|SYT10|PR…
neurotransmission and synaptic function/signaling	NEUROMUSCULAR JUNCTION DEVELOPMENT%GOBP%GO:0007528	0.613	1.8144	26	0.008	ZC4H2|DOK7|MUSK|NEDD4|SHANK3|F2R|CACNB1|CACNB2|AGRN|DNAJA3|CHRNA1|ANK3|UNC13C|DCTN1|CACNB3|CACNB4|PDZRN3|UNC13A|PPFIBP1|PPFIBP2|LRP4|SHANK2|SHANK1|UNC13B|GPHN|DVL1
neurotransmission and synaptic function/signaling	EXTRA-NUCLEAR ESTROGEN SIGNALING%REACTOME%R-HSA-9009391.3	0.5422	1.8136	72	0.0081	SRF|NOS3|EGF|CDKN1B|CAV1|PTK2|STRN|ELK1|MMP2|MAPK1|GNGT1|SPHK1|MMP7|MAPK3|SRC|MMP3|GNG12|GNG11|EGFR|GNB2|AKT2|ZDHHC21|HSP90AA1|CREB1|NRAS|GNAT3|GNG3|GNB1|GNG5|FOXO3|GNB5|GNG4|GNG7|GNG8|CAV2|GNG2|PIK3CA|GNG13|BCL2|CCND1|PIK3R3|PIK3R2|PIK3R1|GNAI2|UHMK1|S1PR3|GNGT2|HRAS|GNB3|ZDHHC7|EPGN|PDPK1|FOS|AREG|EREG|BTC|HBEGF|MMP9|GNAI3|AKT1|AKT3|GNB4|PRKCZ|ESR1|GNAI1|IGF1R|CALM1|TGFA|PRMT1|XPO1|ESR2|GNG10
neurotransmission and synaptic function/signaling	PRE-NOTCH EXPRESSION AND PROCESSING%REACTOME%R-HSA-1912422.1	0.5387	1.8111	78	0.0083	KAT2B|TNRC6A|NOTCH2|NOTCH4|NOTCH1|SNW1|TMED2|MAML2|MAML1|RBPJ|LFNG|POFUT1|SEL1L|H4C9|H2BS1|H2BU1|H2BC9|H2BC8|H2BC5|H2BC17|H2BC12|H2BC13|H3-3B|AGO4|H2BC14|AGO1|MFNG|AGO2|H2BC15|H2BC11|NOTCH3|TNRC6B|FURIN|E2F1|H2BC1|H2AC19|H2AB1|H2AC14|POGLUT1|CREBBP|PRKCI|H2AC8|H2AC6|H2AC7|H2BC21|H2AJ|H2AC20|KAT2A|ATP2A3|ATP2A2|ATP2A1|ST3GAL3|CCND1|ST3GAL4|EP300|E2F3|TP53|ST3GAL6|TFDP1|RAB6A|TFDP2|H3C8|RFNG|B4GALT…
neurotransmission and synaptic function/signaling	THROMBIN SIGNALLING THROUGH PROTEINASE ACTIVATED RECEPTORS (PARS)%REACTOME%R-HSA-456926.1	0.5981	1.8056	31	0.0086	GNG13|ARRB1|ARRB2|GNA12|GNGT2|F2RL2|GNB3|F2R|MAPK1|GNGT1|MAPK3|GNG12|GNG11|GNB2|GNA15|GNA11|F2|GNB4|GNG3|GNAQ|GNB1|GNG5|GNB5|GNG4|GNA13|GNG7|GNG8|GNG2|F2RL3|GNG10|GNA14
neurotransmission and synaptic function/signaling	CORTOCOTROPIN RELEASING FACTOR RECEPTOR SIGNALING PATHWAY%PANTHER PATHWAY%P04380	0.5854	1.8065	88	0.0087	GBETA76C|8035476|CRH|BRAFLDRAFT_220697|NSYB|GNAS|SNAP-25|SNAP29|VAMP8|SNAP24|ANIA_08769|GNGT2A|SNAP-29|1276578|1276579|GIT5|STE4|SYB|SFAD|SNAP33|VAMP3|1276580|VAMP1|STX3A|SNAP30|GNG12|SS1G_03482|GNB2|GNB5B|GB1|GNB5A|VAMP2|SNB-1|CND03830|SYB1|RIC-4|SNC2|SNC1|GNG3|GNB1|1281667|GNG5|GNB5|GNG4|GNG7|SNAP25A|GNG8|GNG2|SNAP25B|STX3|GNB-1|GBETA5|GNA14|SNAP23|GNGT2|GNG12A|GNB3|SNAP25|EGL-30|CRHR1|CRHR2|GN…
neurotransmission and synaptic function/signaling	MONOVALENT INORGANIC ANION HOMEOSTASIS%GOBP%GO:0055083	0.6617	1.8062	20	0.0087	SLC12A1|GCM2|SFRP4|SLC12A8|SLC12A9|SLC12A3|SLC12A2|SLC12A7|ENPP1|FGF23|XPR1|CA12|FGFR4|SLC12A6|SLC34A3|SLC34A2|TFAP2B|SLC34A1|SLC12A4|SLC12A5
neurotransmission and synaptic function/signaling	G BETA:GAMMA SIGNALLING THROUGH CDC42%REACTOME DATABASE ID RELEASE 75%8964616	0.6351	1.8059	20	0.0087	GNG13|GNG12|GNG11|PAK1|GNB2|GNGT2|GNB4|GNG3|GNB1|GNG5|GNB5|GNG4|GNG7|CDC42|GNB3|GNG8|GNG2|GNGT1|ARHGEF6|GNG10
neurotransmission and synaptic function/signaling	SIGNALING BY NTRKS%REACTOME%R-HSA-166520.4	0.5208	1.8022	131	0.0087	AP2B1|SRF|ATF1|PPP2R5D|SH3GL2|CRKL|IRS1|MAPK12|RPS6KA3|PCSK5|RPS6KA2|CDK5R2|MAP2K2|ELK1|RAC1|TRIB1|VGF|RRAD|MEF2C|SHC1|BDNF|SRC|RPS6KA5|RALA|DNM2|RPS6KA1|FURIN|PIK3CB|ADORA2A|ASCL1|NELFB|VRK3|DUSP7|NRAS|NAB1|LYL1|ARC|JUND|PTPN11|PPP2CB|BRAF|DUSP4|SGK1|PIK3CA|RALGDS|PPP2R1A|DUSP6|CLTC|PTPRO|CLTA|AP2A1|EP300|PIK3R2|PIK3R1|MEF2A|HRAS|PLCG1|CHD4|FOS|FOSB|REST|AP2A2|DNM3|EGR1|JUNB|PPP2R1B|DUSP3|AP2S1|…
neurotransmission and synaptic function/signaling	SIGNALING BY NUCLEAR RECEPTORS%REACTOME%R-HSA-9006931.5	0.5043	1.7987	260	0.0089	SCD|CXCL12|STRN|YY1|H4C9|H2BS1|H2BU1|H2BC9|GPS2|H2BC8|H2BC5|H2BC17|USF1|H2BC12|H2BC13|NCOR1|H2BC14|H2BC15|GNG11|H2BC11|RXRB|RXRG|MYLIP|NRAS|JUND|APOC4|POLR2A|POLR2C|POLR2D|POLR2F|POLR2G|POLR2I|POLR2J|ALDH1A2|POLR2K|CITED1|PIK3CA|AXIN1|PIK3R3|PIK3R2|PIK3R1|TFF3|GNGT2|CETP|HRAS|RDH5|GNB3|MOV10|ZDHHC7|EEPD1|EPGN|PCK1|FOS|AREG|TBL1XR1|EREG|TBL1X|FOSB|BTC|KDM3A|HBEGF|GNAI3|CPT1B|AKT1|CRABP2|NCOA2|CRAB…
neurotransmission and synaptic function/signaling	EXOCYTIC PROCESS%GOBP%GO:0140029	0.5569	1.7976	48	0.009	SNCA|VPS11|SNAP23|STX19|SNPH|STX11|SNAP47|RAB8B|OTOF|SEPTIN5|STX2|BLOC1S6|SNAP29|STX1B|CPLX2|STXBP2|SCFD2|SYTL2|RAB3C|NLGN1|VAMP3|SYNJ1|UNC13C|SNAP25|YKT6|STX1A|STXBP1|SYK|STX4|RAB10|PLEK|RABEPK|RAB15|RAB12|RAB13|UNC13A|STXBP3|VTI1B|RAB3A|DMTN|PRRT2|RAB3B|RAB8A|RAB3D|STX3|KCNB1|UNC13B|VPS18
neurotransmission and synaptic function/signaling	WNT SIGNALING PATHWAY, CALCIUM MODULATING PATHWAY%GOBP%GO:0007223	0.5782	1.7958	36	0.0091	TNRC6A|PLCB1|PLCB2|TCF7L2|NFATC1|NLK|PPP3CA|PDE6G|GNAT2|FZD3|PDE6A|PPP3R1|FZD2|CTNNB1|MOV10|FZD5|WNT5A|FZD4|FZD6|AGO4|AGO1|AGO2|TNRC6B|PDE6B|WNT11|MAP3K7|LEF1|GNAO1|CAMK2A|GNB1|PPP3CB|CALM1|GNG2|TNRC6C|PLCB3|AGO3
neurotransmission and synaptic function/signaling	CONDENSATION OF PROPHASE CHROMOSOMES%REACTOME%R-HSA-2299718.2	0.5771	1.7952	42	0.0091	SET|KMT5A|H3C8|NCAPG2|NCAPD3|H2AZ1|H2AZ2|MCPH1|H4C9|H2BS1|H2BU1|H2BC9|H2BC8|H2BC5|H2BC17|H3-4|H2BC12|H2BC13|PLK1|H3-3B|H2BC14|H2BC15|H2BC11|CCNB1|H2BC1|H2AC19|H2AB1|H2AC14|CDK1|H2AC8|H3C15|H2AC6|H2AC7|H2BC3|H2BC21|H2AJ|NCAPH2|RB1|H2AC20|H2AX|SMC4|SMC2
neurotransmission and synaptic function/signaling	ALZHEIMER DISEASE-PRESENILIN PATHWAY%PANTHER PATHWAY%P00004	0.5209	1.7938	323	0.0092	NOTCH2|NOTCH4|RBPJ|WNT8A|WNT8B|PSENEN|FUR1|TCF7L1|TCF7|NOTCH3|PSEN2|FURIN|PSEN1|APH1B|MMP13|JUP|CD44|ERBB4|MMP16|ACTA1|APBB2|ERN1|TRPC6|DVL1|MMP1|ADAM17|MMP14|PEN-2|ACTG2|AT2G31440|GSK3A|PCSK7|PCSK6|PCSK4|EGL-3|BACE1|PSN|BACE2|ACTR2|BLI-4|1279231|APH-2|APH-1|ACTA2|1277857|FUR2|LEF1|AMON|NCT|1269379|BRAFLDRAFT_121298|FZD10|TRPC3|WNT5B|KRP1|AT3G52640/AT3G52650|PCSK5|DVL2|SEL-12|WNT1|NECTIN1|WNT3|WN…
neurotransmission and synaptic function/signaling	SIGNALING BY NTRK1 (TRKA)%REACTOME%R-HSA-187037.2	0.5236	1.7928	112	0.0092	AP2B1|SRF|ATF1|PPP2R5D|SH3GL2|CRKL|IRS1|MAPK12|RPS6KA3|RPS6KA2|CDK5R2|MAP2K2|ELK1|TRIB1|VGF|RRAD|MEF2C|SHC1|RPS6KA5|RALA|DNM2|RPS6KA1|PIK3CB|ADORA2A|ASCL1|VRK3|DUSP7|NRAS|NAB1|LYL1|ARC|JUND|PPP2CB|BRAF|DUSP4|SGK1|PIK3CA|RALGDS|PPP2R1A|DUSP6|CLTC|CLTA|AP2A1|EP300|PIK3R2|PIK3R1|MEF2A|HRAS|PLCG1|CHD4|FOS|FOSB|REST|AP2A2|DNM3|EGR1|JUNB|PPP2R1B|DUSP3|AP2S1|SHC3|ATF2|NAB2|RIT1|RIT2|RHOA|SH3GL3|IRS2|DNA…
neurotransmission and synaptic function/signaling	ESTROGEN-DEPENDENT GENE EXPRESSION%REACTOME%R-HSA-9018519.1	0.5208	1.7924	118	0.0092	CXCL12|YY1|KAT5|H4C9|H2BS1|H2BU1|H2BC9|H2BC8|H2BC5|USF1|H2BC17|H2BC12|H2BC13|H2BC14|H2BC15|H2BC11|H2BC1|KCTD6|JUND|PTGES3|POLR2A|MYB|POLR2C|POLR2D|H2BC21|FOXA1|POLR2F|POLR2G|POLR2I|POLR2J|CITED1|POLR2K|CCND1|AXIN1|EP300|GTF2A1|GTF2F1|GTF2F2|TFF3|RUNX1|H2AZ1|H2AZ2|MOV10|FOS|JUN|POU2F1|FOSB|TLE3|CDK9|SP1|CARM1|FKBP4|NCOA2|NCOA3|NRIP1|TBP|H3C15|ESR1|DDX5|NCOA1|TGFA|PRMT1|ATF2|TNRC6C|AGO3|GREB1|KAT2B…
neurotransmission and synaptic function/signaling	PRE-NOTCH TRANSCRIPTION AND TRANSLATION%REACTOME%R-HSA-1912408.4	0.5498	1.7907	62	0.0094	KAT2B|TNRC6A|NOTCH2|NOTCH4|NOTCH1|SNW1|MAML2|MAML1|RBPJ|H4C9|H2BS1|H2BU1|H2BC9|H2BC8|H2BC5|H2BC17|H2BC12|H2BC13|H3-3B|AGO4|H2BC14|AGO1|AGO2|H2BC15|H2BC11|NOTCH3|TNRC6B|E2F1|H2BC1|H2AC19|H2AB1|H2AC14|CREBBP|PRKCI|H2AC8|H2AC6|H2AC7|H2BC21|H2AJ|H2AC20|KAT2A|CCND1|EP300|E2F3|TP53|TFDP1|TFDP2|H3C8|RUNX1|H2AZ1|H2AZ2|MOV10|MAMLD1|SIRT6|JUN|ELF3|H3C15|MAML3|H2BC3|H2AX|TNRC6C|AGO3
neurotransmission and synaptic function/signaling	POSTSYNAPSE ASSEMBLY%GOBP%GO:0099068	0.6508	1.7883	16	0.0096	PTEN|NLGN3|NLGN2|NLGN4Y|NLGN4X|NRXN2|SHANK3|WNT7A|WNT5A|CEL|LRP4|SHANK2|SHANK1|NLGN1|ZDHHC12|NRXN1
neurotransmission and synaptic function/signaling	ESR-MEDIATED SIGNALING%REACTOME%R-HSA-8939211.2	0.5079	1.7851	186	0.0098	CXCL12|SRF|NOS3|EGF|STRN|YY1|ELK1|KAT5|H4C9|H2BS1|H2BU1|H2BC9|H2BC8|H2BC5|USF1|H2BC17|GNGT1|H2BC12|MMP7|H2BC13|SRC|MMP3|H2BC14|EGFR|H2BC15|GNG11|H2BC11|AKT2|ZDHHC21|H2BC1|KCTD6|NRAS|GNG3|JUND|PTGES3|GNB1|GNG5|GNB5|GNG4|GNG7|POLR2A|MYB|POLR2C|GNG8|POLR2D|H2BC21|GNG2|FOXA1|POLR2F|POLR2G|POLR2I|POLR2J|CITED1|POLR2K|PIK3CA|GNG13|CCND1|AXIN1|EP300|PIK3R3|PIK3R2|GTF2A1|GTF2F1|PIK3R1|GTF2F2|TFF3|S1PR3|G…
neurotransmission and synaptic function/signaling	REGULATION OF TRANS-SYNAPTIC SIGNALING%GOBP%GO:0099177	0.4963	1.784	251	0.0098	HAP1|ATF4|BCR|MCTP2|CLN3|BAIAP3|NEURL1|GRID1|CALB1|INS|RIMS4|RIMS3|VGF|CPLX4|CPLX3|MCTP1|NSMF|GRM1|MEF2C|GRM5|BTBD9|STXBP1|PLK2|PTEN|SHISA7|ARC|PNKD|CACNG7|RAB3GAP1|ZDHHC12|SLC24A2|TPRG1L|NSG1|FAM107A|STX1B|EIF4EBP2|CACNA1A|NPTX1|LGMN|GRIK5|GRIK2|NETO1|SIPA1L1|GRIK1|NRG3|SHISA9|GRIK4|SHISA8|GRIK3|ADGRB1|PRRT1|ATP1A2|BRSK1|CACNA1B|NPAS4|CBLN1|ANAPC2|SHISA6|TNF|KCNB1|UNC13B|ADIPOQ|GRIN2A|DGKZ|ZDHHC…
neurotransmission and synaptic function/signaling	ANGIOTENSIN_II-STIMULATED_SIGNALING_THROUGH_G_PROTEINS_AND_BETA-ARRESTIN%PANTHER PATHWAY%P05911	0.5669	1.7823	43	0.0099	RHOA|PLCB1|PLCB2|ARRB1|ARRB2|GNGT2|MAP2K2|GRK5|ELK1|PRKCA|GNB3|RHOAD|AGTR1|RHOAB|MAPK1|AGT|MAPK3|SIRT6|GNG11|MAP2K1|GNB2|ITPR1|EGR1|GRK6|ITPR2|RAF1|GNB4|GNG3|GRK2|GNAQ|GNB1|GNG4|GNB5|GNG7|GRK3|GNG8|ADRBK2|GNB1B|ITPR3|AGTR1A|AGTR1B|PLCB3|GNG10
cytoskeleton and neuromorphogenesis	COLLAGEN BIOSYNTHESIS AND MODIFYING ENZYMES%REACTOME DATABASE ID RELEASE 75%1650814	0.6756	2.2433	67	0	P3H1|P4HB|PCOLCE|COL25A1|COL19A1|COL26A1|COL18A1|COL6A3|COL11A1|COL23A1|BMP1|COL5A1|COL5A3|P4HA1|COL7A1|COL6A2|COL17A1|COLGALT1|PCOLCE2|COL27A1|ADAMTS2|ADAMTS3|COL15A1|TLL1|PPIB|COL20A1|COL16A1|COL24A1|COL4A5|COL14A1|COL12A1|COL10A1|COL4A2|ADAMTS14|COL2A1|COL4A1|COL6A1|COL4A4|COL4A3|COL8A2|COL4A6|COL8A1|COL13A1|COL11A2|TLL2|COLGALT2|PLOD3|COL5A2|P3H2|COL9A1|P3H3|COL9A3|COL21A1|COL9A2|COL6A5|SERPI…
cytoskeleton and neuromorphogenesis	SYNDECAN-1-MEDIATED SIGNALING EVENTS%PATHWAY INTERACTION DATABASE NCI-NATURE CURATED DATA%SYNDECAN-1-MEDIATED SIGNALING EVENTS	0.7135	2.219	38	0.0001	COL2A1|COL4A1|COL6A1|CCL5|COL4A4|COL4A3|COL4A6|COL11A2|COL5A2|FGFR3|FGF23|TGFB1|COL6A3|FGF19|MET|FGFR4|COL11A1|BSG|MMP1|COL5A1|COL7A1|COL6A2|MAPK1|LAMA5|MAPK3|MMP7|MMP9|PRKACA|SDCBP|COL3A1|COL1A2|HPSE|PPIB|HGF|COL1A1|COL4A5|CASK|SDC1
cytoskeleton and neuromorphogenesis	BETA1 INTEGRIN CELL SURFACE INTERACTIONS%PATHWAY INTERACTION DATABASE NCI-NATURE CURATED DATA%BETA1 INTEGRIN CELL SURFACE INTERACTIONS	0.6703	2.2193	66	0.0001	LAMA2|LAMC2|LAMC1|COL18A1|COL6A3|FN1|ITGA2|ITGA1|COL11A1|COL5A1|COL7A1|COL6A2|ITGA6|ITGA7|LAMA5|LAMA1|JAM2|LAMA3|PLAUR|IGSF8|CD81|LAMA4|THBS2|FGA|F13A1|LAMB3|LAMB2|LAMB1|TGFBI|TGM2|VTN|COL4A5|FBN1|COL2A1|ITGA10|COL4A1|COL6A1|ITGA11|COL4A4|ITGA8|COL4A3|COL4A6|ITGA5|CD14|ITGA9|ITGB1|COL11A2|COL5A2|ITGA4|VEGFA|TNC|NPNT|THBS1|NID1|CSPG4|MDK|FGG|ITGAV|COL3A1|FGB|COL1A2|COL1A1|ITGA3|VCAM1|PLAU|SPP1
cytoskeleton and neuromorphogenesis	COLLAGEN FORMATION%REACTOME%R-HSA-1474290.3	0.6339	2.1497	89	0.0003	P3H1|P4HB|PCOLCE|LOX|CTSB|COL25A1|COL19A1|ITGB4|COL26A1|LAMC2|COL18A1|COL6A3|COL11A1|COL23A1|BMP1|COL5A1|COL5A3|P4HA1|COL7A1|COL6A2|ITGA6|PLEC|COL17A1|CTSV|COLGALT1|CD151|MMP7|MMP3|LAMA3|MMP20|PCOLCE2|COL27A1|ADAMTS2|ADAMTS3|COL15A1|CTSS|LAMB3|MMP13|TLL1|PPIB|COL20A1|COL16A1|COL24A1|COL4A5|COL14A1|COL12A1|COL10A1|COL4A2|ADAMTS14|COL2A1|COL4A1|COL6A1|COL4A4|COL4A3|COL8A2|COL4A6|COL8A1|COL13A1|COL1…
cytoskeleton and neuromorphogenesis	NON-INTEGRIN MEMBRANE-ECM INTERACTIONS%REACTOME%R-HSA-3000171.2	0.6794	2.1589	42	0.0004	LAMA2|NTN4|ITGB1|LAMC3|ITGB4|TRAPPC4|LAMC2|LAMC1|TGFB1|ITGA2|HSPG2|PRKCA|PDGFA|ITGA6|LAMA5|TNC|NRXN1|LAMA1|DAG1|THBS1|DMD|SDC2|AGRN|LAMA3|FGF2|LAMA4|SDC3|TTR|PDGFB|DDR1|ITGAV|LAMB3|DDR2|SDC4|LAMB2|ITGB5|ACTN1|LAMB1|ITGB3|VTN|CASK|SDC1
cytoskeleton and neuromorphogenesis	PID_INTEGRIN1_PATHWAY%MSIGDB_C2%PID_INTEGRIN1_PATHWAY	0.6785	2.1844	51	0.0005	LAMC2|COL18A1|LAMC1|ITGA2|ITGA1|ITGA6|ITGA7|OPN|LAMA5|LAMA1|JAM2|LAMA3|PLAUR|IGSF8|CD81|THBS2|LAMA4|FGA|F13A1|LAMB3|HEL-S-78P|LAMB2|HEL-S-45|LAMB1|TGFBI|VTN|COL4A5|FBN1|COL2A1|COL6A1|COL4A1|COL4A4|COL4A3|COL4A6|CD14|COL11A2|ITGB1|COL5A2|VEGFA|ITGA4|TNC|NPNT|NID1|THBS1|CSPG4|MDK|ITGAV|COL3A1|COL1A2|COL1A1|VCAM1
cytoskeleton and neuromorphogenesis	EXTRACELLULAR MATRIX ORGANIZATION%REACTOME%R-HSA-1474244.2	0.595	2.1281	294	0.0006	ADAMTS1|TIMP2|ADAMTS8|ADAMTS9|CTSB|COL25A1|COL19A1|SPOCK3|COL26A1|CAPN13|CAPN14|PRSS1|ITGA2|CAPN15|PHYKPL|CTRB2|ITGA1|COL23A1|KLKB1|CTRB1|HSPG2|OPTC|KLK7|ADAMTS16|SCUBE3|ADAMTS18|ITGA7|CTSV|ADAMTS4|ADAM10|DAG1|FMOD|DMD|AGRN|LAMA4|SDC3|FURIN|PSEN1|FGA|CTSS|ICAM3|ICAM4|MMP13|ITGAX|IBSP|MMP10|MMP11|SDC1|CD44|LTBP2|VCAN|LTBP1|CEACAM1|NID1|SPARC|MMP16|TTR|COL3A1|COL1A2|ITGA3|SPP1|CAPN6|CAPN7|TGFB3|CAP…
cytoskeleton and neuromorphogenesis	COLLAGEN FIBRIL ORGANIZATION%GOBP%GO:0030199	0.6832	2.1201	34	0.0007	COL2A1|SCX|CYP1B1|LOX|COL13A1|COL11A2|TGFBR1|COL5A2|ATP7A|DPT|SERPINH1|CRTAP|COL11A1|GREM1|COL5A1|COL5A3|TGFB2|OPTC|LOXL4|P3H4|NF1|LUM|SERPINF2|ADAMTS3|PXDN|DDR2|COL3A1|LOXL3|COL1A2|COL1A1|LOXL1|LOXL2|COL14A1|COL12A1
cytoskeleton and neuromorphogenesis	ELASTIC FIBRE FORMATION%REACTOME DATABASE ID RELEASE 75%1566948	0.6605	2.0921	41	0.0008	ITGA8|ITGA5|LOX|ITGB1|MFAP5|TGFB3|MFAP2|FBN2|FBLN5|TGFB1|LTBP2|TGFB2|LTBP1|LOXL4|EFEMP2|EFEMP1|GDF5|FBN3|LTBP4|FBLN1|LTBP3|FBLN2|ITGB8|ITGB6|MFAP4|MFAP1|MFAP3|FURIN|ELN|BMP2|ITGAV|ITGB5|LOXL3|ITGB3|BMP7|LOXL1|LOXL2|BMP10|VTN|FBN1|BMP4
cytoskeleton and neuromorphogenesis	MOLECULES ASSOCIATED WITH ELASTIC FIBRES%REACTOME DATABASE ID RELEASE 75%2129379	0.689	2.106	30	0.0008	ITGA8|ITGB1|MFAP5|TGFB3|MFAP2|FBLN5|TGFB1|LTBP2|TGFB2|LTBP1|EFEMP2|EFEMP1|GDF5|LTBP4|FBLN1|LTBP3|FBLN2|ITGB8|ITGB6|MFAP4|MFAP1|MFAP3|BMP2|ITGAV|ITGB5|ITGB3|BMP7|BMP10|VTN|BMP4
cytoskeleton and neuromorphogenesis	TYPE I COLLAGEN SYNTHESIS IN THE CONTEXT OF OSTEOGENESIS IMPERFECTA%WIKIPATHWAYS_20210110%WP4786%HOMO SAPIENS	0.7266	2.1151	27	0.0008	P3H1|P4HB|LOX|P3H2|TNFRSF11A|WNT1|CRTAP|FZD1|BMP1|TMEM38B|P4HA1|P4HA2|IFITM5|COLGALT1|SP7|ADAMTS2|LRP5|LRP6|TNFRSF11B|MIA3|COL1A2|PPIB|MBTPS1|PLOD2|COL1A1|PLOD1|TNFSF11
cytoskeleton and neuromorphogenesis	BETA3 INTEGRIN CELL SURFACE INTERACTIONS%PATHWAY INTERACTION DATABASE NCI-NATURE CURATED DATA%BETA3 INTEGRIN CELL SURFACE INTERACTIONS	0.6606	2.1103	43	0.0008	COL4A1|COL4A4|COL4A3|COL4A6|CCN1|TGFBR2|ITGA2B|LAMC1|FN1|VEGFA|SPHK1|PECAM1|TNC|THBS1|HMGB1|PLAUR|LAMA4|PDGFRB|FGG|PDGFB|FGA|ITGAV|KDR|F11R|SDC4|COL1A2|FGB|THY1|LAMB1|ITGB3|PVR|TGFBI|IBSP|COL1A1|VTN|COL4A5|EDIL3|L1CAM|CD47|PLAU|FBN1|SDC1|SPP1
cytoskeleton and neuromorphogenesis	A6B1 AND A6B4 INTEGRIN SIGNALING%PATHWAY INTERACTION DATABASE NCI-NATURE CURATED DATA%A6B1 AND A6B4 INTEGRIN SIGNALING	0.6403	2.06	45	0.001	LAMA2|EGF|CASP7|ITGB1|ITGB4|PIK3R1|LAMC2|YWHAH|LAMC1|YWHAQ|MST1R|YWHAE|CD9|MET|RXRA|HRAS|RAC1|PRKCA|YWHAZ|ITGA6|COL17A1|LAMA5|SHC1|MST1|LAMA1|LAMA3|CDH1|EGFR|LAMA4|ERBB2|RXRB|RXRG|YWHAB|IL1A|PMP22|SFN|AKT1|YWHAG|RPS6KB1|LAMB3|LAMB2|LAMB1|GRB2|ERBB3|PIK3CA
cytoskeleton and neuromorphogenesis	SYNDECAN INTERACTIONS%REACTOME DATABASE ID RELEASE 75%3000170	0.7148	2.0622	20	0.0011	FGF2|SDC2|SDC3|ITGB1|ITGB4|ITGAV|TRAPPC4|TGFB1|ITGA2|ITGB5|SDC4|ACTN1|ITGB3|PRKCA|ITGA6|VTN|TNC|CASK|THBS1|SDC1
cytoskeleton and neuromorphogenesis	ASSEMBLY OF COLLAGEN FIBRILS AND OTHER MULTIMERIC STRUCTURES%REACTOME DATABASE ID RELEASE 75%2022090	0.6282	2.0608	56	0.0011	PCOLCE|LOX|CTSB|ITGB4|LAMC2|COL18A1|COL6A3|COL11A1|BMP1|COL5A1|COL5A3|COL7A1|COL6A2|ITGA6|PLEC|CTSV|CD151|MMP7|MMP3|LAMA3|MMP20|COL27A1|COL15A1|CTSS|LAMB3|MMP13|TLL1|COL24A1|COL4A5|COL10A1|COL4A2|COL2A1|COL4A1|COL6A1|COL4A4|COL4A3|COL8A2|COL8A1|COL11A2|TLL2|COL5A2|COL9A1|COL9A3|COL9A2|COL6A5|LOXL4|COL6A6|MMP9|PXDN|COL3A1|LOXL3|COL1A2|CTSL|COL1A1|LOXL1|LOXL2
cytoskeleton and neuromorphogenesis	COLLAGEN CHAIN TRIMERIZATION%REACTOME DATABASE ID RELEASE 75%8948216	0.6425	2.0629	44	0.0011	COL2A1|COL4A1|COL6A1|COL4A4|COL4A3|COL8A2|COL4A6|COL8A1|COL13A1|COL11A2|COL25A1|COL5A2|COL19A1|COL9A1|COL9A3|COL21A1|COL26A1|COL9A2|COL6A5|COL18A1|COL28A1|COL6A3|COL22A1|COL11A1|COL23A1|COL5A1|COL5A3|COL7A1|COL6A2|COL6A6|COL17A1|COL27A1|COL15A1|COL3A1|COL1A2|COL1A1|COL20A1|COL16A1|COL24A1|COL4A5|COL14A1|COL12A1|COL10A1|COL4A2
cytoskeleton and neuromorphogenesis	COLLAGEN METABOLIC PROCESS%GOBP%GO:0032963	0.6347	2.0322	50	0.0014	P3H1|CTSB|COL19A1|KLK6|PHYKPL|CTSD|MMP1|COL5A1|MMP2|P3H4|MMP23B|MMP7|MMP24|VIPAS39|MMP25|MMP3|MMP21|MMP20|TRAM2|MMP27|MMP12|FURIN|MMP28|ADAMTS3|MMP17|MMP19|MRC2|MMP14|CTSS|COL15A1|CTSK|MMP13|RCN3|MMP15|TMPRSS6|MMP10|MMP11|COL13A1|VPS33B|MMP8|MMP26|P3H2|P3H3|HIF1A|MMP16|MMP9|TNXB|CTSL|COL1A1|PRSS2
cytoskeleton and neuromorphogenesis	MIRNA TARGETS IN ECM AND MEMBRANE RECEPTORS%WIKIPATHWAYS_20210110%WP2911%HOMO SAPIENS	0.7353	2.0246	17	0.0015	SDC2|COL6A1|COL4A1|ITGB6|LAMA4|THBS2|COL5A2|XB|LAMC1|ITGB5|LAMB2|COL3A1|ITGA1|COL1A2|COL5A3|COL4A2|THBS1
cytoskeleton and neuromorphogenesis	PID_A6B1_A6B4_INTEGRIN_PATHWAY%MSIGDB_C2%PID_A6B1_A6B4_INTEGRIN_PATHWAY	0.6426	2.0068	36	0.0017	EGF|HEL2|ITGB1|ITGB4|PIK3R1|LAMC2|LAMC1|YWHAQ|RXRA|HEL-S-1|RAC1|HRAS|PRKCA|YWHAZ|ITGA6|COL17A1|LAMA5|SHC1|LAMA1|LAMA3|EGFR|LAMA4|ERBB2|RXRB|RXRG|IL1A|PMP22|SFN|YWHAG|RPS6KB1|LAMB3|LAMB2|LAMB1|GRB2|ERBB3|PIK3CA
cytoskeleton and neuromorphogenesis	LAMININ INTERACTIONS%REACTOME DATABASE ID RELEASE 75%3000157	0.6967	2.0051	23	0.0017	LAMA3|LAMA2|LAMA4|ITGB1|LAMC3|ITGB4|ITGAV|LAMC2|COL18A1|LAMC1|LAMB3|NID2|ITGA2|LAMB2|ITGA1|LAMB1|HSPG2|ITGA6|ITGA3|ITGA7|LAMA5|LAMA1|NID1
cytoskeleton and neuromorphogenesis	MORPHOGENESIS OF A POLARIZED EPITHELIUM%GOBP%GO:0001738	0.6734	2.0074	26	0.0017	RHOA|NPHP1|AHI1|MSN|FUZ|SH3BP1|ACTB|ACTG1|ZDHHC7|LAMA5|EZR|LAMA3|MYO9A|BRSK2|RAP2A|CELSR1|VANGL2|RAB10|CAMSAP3|BRSK1|TRAF3IP1|SCRIB|CDC42|SLC9A3R1|OPHN1|SYNE4
cytoskeleton and neuromorphogenesis	BETA5 BETA6 BETA7 AND BETA8 INTEGRIN CELL SURFACE INTERACTIONS%PATHWAY INTERACTION DATABASE NCI-NATURE CURATED DATA%BETA5 BETA6 BETA7 AND BETA8 INTEGRIN CELL SURFACE INTERACTIONS	0.7026	2.0157	17	0.0017	ITGB8|PLAUR|ITGB6|CCN1|TGFBR1|ITGAV|ITGB5|FN1|ITGA4|VTN|EDIL3|VCAM1|MADCAM1|ITGB7|PLAU|FBN1|SDC1
cytoskeleton and neuromorphogenesis	REGULATION OF COLLAGEN METABOLIC PROCESS%GOBP%GO:0010712	0.6869	2.0063	24	0.0018	SCX|MFAP4|EMILIN1|HDAC2|LARP6|ITGB1|SERPINF2|TGFB3|RGCC|FAP|CREB3L1|TGFB1|RUNX1|F2|CST3|WNT4|SUCO|F2R|VSIR|IL6|AMELX|CIITA|VIM|BMP4
cytoskeleton and neuromorphogenesis	ECM PROTEOGLYCANS%REACTOME DATABASE ID RELEASE 75%3000178	0.619	1.9919	56	0.0018	LAMA2|TGFB3|LAMC1|TGFB1|ITGA2|HSPG2|TGFB2|ITGA7|LAMA5|NCAM1|LAMA1|DAG1|FMOD|LAMA3|AGRN|MATN3|LAMA4|ACAN|LAMB2|LAMB1|ITGAX|IBSP|VTN|MUSK|ITGA8|ITGA9|ITGB1|COL9A1|COL9A3|NCAN|COL9A2|ITGA2B|BGN|VCAN|SERPINE1|DMP1|TNN|TNR|TNC|LUM|SPARC|HAPLN1|ITGB6|ASPN|ITGAV|MATN1|MATN4|TNXB|BCAN|ITGB5|DSPP|ITGB3|LRP4|COMP|PTPRS|DCN
cytoskeleton and neuromorphogenesis	INTEGRINS IN ANGIOGENESIS%PATHWAY INTERACTION DATABASE NCI-NATURE CURATED DATA%INTEGRINS IN ANGIOGENESIS	0.6023	1.9984	62	0.0018	RHOA|VCL|BCAR1|CDKN1B|IRS1|PTK2|COL6A3|FN1|RAC1|COL11A1|ADGRA2|MFGE8|COL5A1|COL7A1|COL6A2|MAPK1|TLN1|MAPK3|SRC|IGF1|PIK3C2A|HSP90AA1|RPS6KB1|PTPN11|VTN|COL4A5|EDIL3|SDC1|PIK3CA|COL2A1|COL4A1|COL6A1|ANGPTL3|COL4A4|COL4A3|COL4A6|COL11A2|TGFBR2|COL5A2|PIK3R1|VAV3|PXN|ROCK1|VEGFA|PI4KA|FGF2|PI4KB|AKT1|ITGAV|KDR|F11R|COL3A1|CASP8|COL1A2|CBL|CSF1|ITGB3|COL1A1|IGF1R|CSF1R|ILK|SPP1
cytoskeleton and neuromorphogenesis	N-CADHERIN SIGNALING EVENTS%PATHWAY INTERACTION DATABASE NCI-NATURE CURATED DATA%N-CADHERIN SIGNALING EVENTS	0.6431	1.9939	34	0.0019	DAGLB|GSN|PTPN1|RHOA|AXIN1|PIK3R1|CTNND1|RAC1|CDH2|CTNNB1|PIP5K1C|PLCG1|CAMK2G|ROCK1|FGFR1|GJA1|CALM3|LRP5|DCTN1|KIF5B|CTTN|CTNNA1|PTPN11|JUP|CDC42|MAPK8|GRIA2|DAGLA|CNR1|GAP43|MYL2|MAPRE1|PIK3CA|FER
cytoskeleton and neuromorphogenesis	AMB2 INTEGRIN SIGNALING%PATHWAY INTERACTION DATABASE NCI-NATURE CURATED DATA%AMB2 INTEGRIN SIGNALING	0.6665	1.9836	32	0.0021	RHOA|NFKB1|LRP1|MST1R|AGER|ICAM1|CCN2|LPA|ROCK1|SELPLG|ITGAM|MMP2|TLN1|PLG|MST1|PLAT|APOB|JAM2|JAM3|HMGB1|PLAUR|MYH2|SELP|MMP9|RAP1B|RAP1A|THY1|IL6|TNF|HCK|ITGB2|PLAU
cytoskeleton and neuromorphogenesis	SUBSTRATE-DEPENDENT CELL MIGRATION%GOBP%GO:0006929	0.708	1.9805	17	0.0022	NTN1|PTPRC|ITGA11|NDNF|VEGFC|EPHA8|ITGB1BP1|P2RY12|ANKS1A|SHTN1|CD2AP|SDCBP|SLIT2|ITGA2|OPHN1|ROBO1|NRP1
cytoskeleton and neuromorphogenesis	PID_INTEGRIN3_PATHWAY%MSIGDB_C2%PID_INTEGRIN3_PATHWAY	0.6389	1.9689	37	0.0023	COL4A1|COL4A4|COL4A3|COL4A6|TGFBR2|ITGA2B|LAMC1|VEGFA|OPN|PECAM1|SPHK1|TNC|THBS1|HMGB1|PLAUR|LAMA4|FGA|ITGAV|KDR|F11R|SDC4|HEL-S-78P|CYR61|THY1|COL1A2|LAMB1|ITGB3|TGFBI|IBSP|COL1A1|VTN|COL4A5|EDIL3|L1CAM|CD47|FBN1|SDC1
cytoskeleton and neuromorphogenesis	SYNDECAN-3-MEDIATED SIGNALING EVENTS%PATHWAY INTERACTION DATABASE NCI-NATURE CURATED DATA%SYNDECAN-3-MEDIATED SIGNALING EVENTS	0.6999	1.9658	21	0.0024	AGRP|EGFR|SDC3|FYN|PSEN1|FGFR3|CXCL8|NCAN|APH1A|APH1B|CTTN|FGF23|NCSTN|FGF19|FGFR4|PSENEN|CASK|PTN|POMC|SRC|MC4R
cytoskeleton and neuromorphogenesis	CELL-SUBSTRATE ADHESION%GOBP%GO:0031589	0.5663	1.9638	147	0.0024	VCL|PPFIA1|ADAMTS9|BCR|PPFIA2|BCAM|ITGB4|LAMC1|NID2|FBLN5|FN1|ITGA2|ITGA1|RAC1|ITGBL1|ZYX|ECM2|ITGA6|COL17A1|ITGA7|LAMA5|ANTXR1|VAMP3|SRC|EPHA1|TIMM10B|FGA|EPHB1|LAMB3|CTTN|EPHB3|LAMB2|LAMB1|ACTN1|ACTN3|ACTN2|SMAD6|ARHGEF7|KIF14|ADAMTS12|THSD1|SIGLEC1|TRIP6|MEGF9|SORBS1|WHAMM|ADAMTS13|FERMT1|NTN4|PTPRK|LAMC3|CD34|PIK3R1|NTNG2|CD44|LAMB4|PIP5K1A|DEFB118|TMEFF2|PXN|LYVE1|LPXN|CORO1A|NPNT|ITGB8|RCC2…
cytoskeleton and neuromorphogenesis	DEGRADATION OF THE EXTRACELLULAR MATRIX%REACTOME%R-HSA-1474228.4	0.5757	1.9553	111	0.0026	ADAMTS1|TIMP2|ADAMTS8|ADAMTS9|CTSB|COL25A1|COL19A1|SPOCK3|COL26A1|LAMC2|CAPN13|HTRA1|LAMC1|CAPN14|PRSS1|CASP3|CAPN15|PHYKPL|CTRB2|KLKB1|COL23A1|CTRB1|BMP1|HSPG2|OPTC|KLK7|ADAMTS16|SCUBE3|ADAMTS18|COL17A1|CTSV|LAMA5|ADAMTS4|ADAM10|MMP7|MMP24|MMP25|MMP3|LAMA3|CDH1|MMP20|FURIN|PSEN1|MMP17|MMP19|COL15A1|CTSS|LAMB3|MMP13|LAMB1|TLL1|MMP10|MMP11|TLL2|CAST|KLK2|NCSTN|CD44|NID1|MMP16|CAPN2|SPP1|CAPN6|CAPN…
cytoskeleton and neuromorphogenesis	PID_SYNDECAN_1_PATHWAY%MSIGDB_C2%PID_SYNDECAN_1_PATHWAY	0.6164	1.939	37	0.0032	COL2A1|COL6A1|COL4A1|CCL5|COL4A4|COL8A2|COL4A3|COL8A1|COL4A6|COL13A1|COL11A2|COL5A2|COL9A1|COL9A3|COL9A2|TGFB1|MAPK1|COL17A1|LAMA5|MAPK3|MMP7|MMP9|SDCBP|COL3A1|HEMMPRIN|COL1A2|HPSE|PPIB|HGF|COL1A1|COL4A5|COL16A1|COL14A1|CASK|COL12A1|COL10A1|SDC1
cytoskeleton and neuromorphogenesis	ESTABLISHMENT OR MAINTENANCE OF EPITHELIAL CELL APICAL/BASAL POLARITY%GOBP%GO:0045197	0.6257	1.9354	32	0.0033	LIN7C|RHOA|MARK2|MSN|SH3BP1|MTCL1|SYNJ2BP|LIN7A|WDR1|PDCD6IP|PARD3|CRB1|EZR|MYO9A|CRB2|RAP2A|PARD3B|ANK1|CAMSAP3|DLG1|PDZD11|DLG2|PRKCI|ERBIN|SCRIB|CDC42|SLC9A3R1|OPHN1|LIN7B|DLG3|LRRC7|SYNE4
cytoskeleton and neuromorphogenesis	SYNDECAN-4-MEDIATED SIGNALING EVENTS%PATHWAY INTERACTION DATABASE NCI-NATURE CURATED DATA%SYNDECAN-4-MEDIATED SIGNALING EVENTS	0.6279	1.9319	31	0.0034	CXCL12|RHOA|CCL5|ITGA5|ITGB1|TNFRSF13B|PTK2|PRKCD|FN1|RAC1|PRKCA|FZD7|ADAM12|FGFR1|TNC|PLG|LAMA1|TFPI|THBS1|GIPC1|LAMA3|FGF2|MDK|NUDT16L1|MMP9|DNM2|SDCBP|F2|SDC4|CXCR4|ACTN1
cytoskeleton and neuromorphogenesis	NEGATIVE REGULATION OF MICROTUBULE POLYMERIZATION OR DEPOLYMERIZATION%GOBP%GO:0031111	0.6274	1.9341	32	0.0034	SNCA|ATXN7|CLIP3|NAV3|FGF13|APC2|STMN1|DYRK1A|TBCD|CIB1|TAOK1|CDH5|FKBP4|CAMSAP3|EML2|TRIM54|ARHGEF2|MAP2|TTBK2|APC|CAMSAP1|CAMSAP2|KATNB1|STMN2|CLASP1|CLASP2|MID1IP1|TUBB4A|TPX2|HDGFL3|SPEF1|MAPRE1
cytoskeleton and neuromorphogenesis	BETA2 INTEGRIN CELL SURFACE INTERACTIONS%PATHWAY INTERACTION DATABASE NCI-NATURE CURATED DATA%BETA2 INTEGRIN CELL SURFACE INTERACTIONS	0.6948	1.927	29	0.0035	ITGAD|CCN1|ICAM1|ITGAM|ICAM2|PLAT|JAM3|PLAUR|FGG|FGA|SPON2|F10|KNG1|ICAM3|ICAM4|F11R|C3|GP1BA|FCGR2A|FGB|THY1|PROC|ITGAX|TGFBI|CD40LG|VCAM1|ITGB2|PLAU|ITGAL
cytoskeleton and neuromorphogenesis	POSITIVE REGULATION OF SUBSTRATE ADHESION-DEPENDENT CELL SPREADING%GOBP%GO:1900026	0.6301	1.928	36	0.0035	P4HB|RREB1|CRKL|OLFM4|FLNA|C1QBP|RAC1|CARMIL1|LIMS1|ABL1|CALR|APOA1|CIB1|DOCK5|MDK|LIMS2|CSPG5|CASS4|FGG|FGA|NEDD9|TESK1|MYOC|DOCK1|FERMT2|CRK|TRIOBP|S100A10|FGB|MYADM|RAC3|DMTN|CDC42|ARHGEF7|NRP1|ILK
cytoskeleton and neuromorphogenesis	POSITIVE REGULATION OF COLLAGEN METABOLIC PROCESS%GOBP%GO:0010714	0.7103	1.9244	17	0.0036	SCX|HDAC2|LARP6|SERPINF2|TGFB3|RGCC|CREB3L1|TGFB1|RUNX1|F2|WNT4|SUCO|F2R|VSIR|AMELX|VIM|BMP4
cytoskeleton and neuromorphogenesis	REGULATION OF COLLAGEN BIOSYNTHETIC PROCESS%GOBP%GO:0032965	0.6936	1.9228	19	0.0036	SCX|EMILIN1|HDAC2|LARP6|SERPINF2|TGFB3|RGCC|CREB3L1|TGFB1|RUNX1|F2|WNT4|SUCO|F2R|IL6|AMELX|CIITA|VIM|BMP4
cytoskeleton and neuromorphogenesis	REGULATION OF MICROTUBULE CYTOSKELETON%WIKIPATHWAYS_20210110%WP2038%HOMO SAPIENS	0.6212	1.9191	34	0.0038	PTPRA|RHO|F2RL2|RAC1|EPHB2|STAT3|PARD6A|PRKCA|WNT3A|ROCK1|MARK1|SRC|TAOK1|PAK1|PTEN|SPRED1|TIAM1|GSK3B|MAPKAPK2|CAMK4|TRIO|MAP1B|CFL2|GNAQ|APC|FREP1|CDC42|CLASP1|CDC2|AURKB|LIMK1|PIK3CA|DVL1|MAPRE1
cytoskeleton and neuromorphogenesis	POSITIVE REGULATION OF CELL MORPHOGENESIS INVOLVED IN DIFFERENTIATION%GOBP%GO:0010770	0.554	1.9134	102	0.004	MEGF8|P4HB|SHTN1|CRKL|RAC1|CUX1|ROBO1|CALR|BDNF|SEMA5A|NTN1|CASS4|TESK1|FGA|TRIOBP|SEMA4D|S100A10|ARHGDIA|DBNL|ARHGEF7|RREB1|DHX36|C1QBP|PLXNC1|PLXNA1|SEMA7A|VEGFA|PLXNA2|PRKDC|PLXNA3|PLXNB3|CUL7|CIB1|LIMS2|POU4F2|ROBO2|NEDD9|TUBB2B|MYADM|RAC3|OBSL1|CUX2|ILK|CHODL|RHOA|IL1RAPL1|PLXNB1|FLNA|MAP3K13|PTPRD|MAP6|TIAM2|CAMK2B|FBXW8|ABL1|BHLHB9|NGFR|CAPRIN1|PLXNB2|CAPRIN2|NTRK2|CDKL5|PLXND1|CSPG5|SLITR…
cytoskeleton and neuromorphogenesis	ACTIN CYTOSKELETON REORGANIZATION%GOBP%GO:0031532	0.5756	1.9161	64	0.004	GSN|CLDN3|RHOA|PTPN1|BCAR1|GPR65|AUTS2|GAB1|FLNA|CDC42BPB|MCU|PLEK2|ANTXR1|MICALL2|MKLN1|RAP2A|RALA|THSD7B|FGF10|PAK1|PHACTR1|CLDN19|NRK|CASS4|S1PR2|PLEK|TNIK|CTTN|PTK7|CDC42BPG|THSD7A|CXADR|FGF7|GRB2|RICTOR|S1PR1|NRP1|WHAMM|DTNBP1|ATP2C1|SYDE1|CAPN10|NPHS2|PIP5K1A|PARVA|ANXA1|PARVB|PARVG|MINK1|ARAP1|EZR|CDC42BPA|SIPA1L1|KIT|BRSK2|MYH9|NEDD9|EFS|FARP2|DMTN|INSRR|TRPV4|FER|PDLIM4
cytoskeleton and neuromorphogenesis	ESTABLISHMENT OF MONOPOLAR CELL POLARITY%GOBP%GO:0061162	0.6895	1.9143	16	0.004	RHOA|MYO9A|RAP2A|MSN|SH3BP1|CAMSAP3|GBF1|SCRIB|CDC42|SLC9A3R1|OPHN1|PATJ|FOXJ1|FSCN1|EZR|SYNE4
cytoskeleton and neuromorphogenesis	ALPHA9 BETA1 INTEGRIN SIGNALING EVENTS%PATHWAY INTERACTION DATABASE NCI-NATURE CURATED DATA%ALPHA9 BETA1 INTEGRIN SIGNALING EVENTS	0.6391	1.9089	25	0.0042	NOS2|BCAR1|VEGFC|ITGA9|VEGFD|ITGB1|ADAM2|ADAM15|ADAM8|FN1|RAC1|CSF2|PXN|CSF2RA|VEGFA|PAOX|ADAM12|TNC|SRC|F13A1|SAT1|TGM2|KCNJ15|VCAM1|SPP1
cytoskeleton and neuromorphogenesis	REGULATION OF SUBSTRATE ADHESION-DEPENDENT CELL SPREADING%GOBP%GO:1900024	0.5871	1.9103	51	0.0042	P4HB|ITGB1BP1|SPRY4|CRKL|PTK2|FLNA|RAC1|ABL1|MELTF|CALR|CSPG5|CASS4|FGA|TESK1|PDPN|MYOC|FERMT2|TRIOBP|S100A10|EFNA5|ACTN4|GBP1|ARHGEF7|AP1AR|NRP1|KANK1|RREB1|OLFM4|C1QBP|WASHC2C|CARMIL1|LIMS1|FBLN1|APOA1|DOCK5|CIB1|RCC2|MDK|LIMS2|FGG|NEDD9|DOCK1|CRK|MYADM|FGB|RAC3|DMTN|CORO1C|CDC42|ILK|TACSTD2
cytoskeleton and neuromorphogenesis	ESTABLISHMENT OR MAINTENANCE OF APICAL/BASAL CELL POLARITY%GOBP%GO:0035088	0.6032	1.9034	37	0.0045	LIN7C|RHOA|MARK2|MSN|SH3BP1|MTCL1|SYNJ2BP|LIN7A|OOEP|WDR1|FOXJ1|PDCD6IP|PARD3|CRB1|EZR|MYO9A|CRB2|RAP2A|PARD3B|ANK1|CLIC4|CAMSAP3|DLG1|PDZD11|DLG2|PRKCI|ERBIN|SCRIB|CDC42|SLC9A3R1|OPHN1|LIN7B|PATJ|FSCN1|DLG3|LRRC7|SYNE4
cytoskeleton and neuromorphogenesis	ESTABLISHMENT OR MAINTENANCE OF BIPOLAR CELL POLARITY%GOBP%GO:0061245	0.6032	1.8971	37	0.0046	LIN7C|RHOA|MARK2|MSN|SH3BP1|MTCL1|SYNJ2BP|LIN7A|OOEP|WDR1|FOXJ1|PDCD6IP|PARD3|CRB1|EZR|MYO9A|CRB2|RAP2A|PARD3B|ANK1|CLIC4|CAMSAP3|DLG1|PDZD11|DLG2|PRKCI|ERBIN|SCRIB|CDC42|SLC9A3R1|OPHN1|LIN7B|PATJ|FSCN1|DLG3|LRRC7|SYNE4
cytoskeleton and neuromorphogenesis	COLLAGEN DEGRADATION%REACTOME DATABASE ID RELEASE 75%1442490	0.6138	1.8901	40	0.0046	COL13A1|CTSB|COL25A1|MMP8|COL19A1|COL9A1|COL9A3|COL26A1|COL9A2|COL18A1|PHYKPL|CTSD|COL23A1|MMP1|MMP2|COL17A1|ADAM10|MMP7|ADAM17|MMP3|MMP20|MMP9|MMP12|ADAM9|FURIN|MMP19|MMP14|CTSK|COL15A1|ELANE|MMP13|MMP15|TMPRSS6|CTSL|MMP10|MMP11|COL16A1|COL14A1|COL12A1|PRSS2
cytoskeleton and neuromorphogenesis	CELL-MATRIX ADHESION%GOBP%GO:0007160	0.554	1.8903	102	0.0046	VCL|PPFIA1|ADAMTS9|BCR|PPFIA2|BCAM|ITGB4|NID2|FBLN5|FN1|ITGA2|ITGA1|RAC1|ITGBL1|ZYX|ECM2|COL17A1|ITGA7|SRC|TIMM10B|FGA|CTTN|ACTN1|ACTN3|ACTN2|ARHGEF7|ADAMTS12|THSD1|SIGLEC1|TRIP6|SORBS1|WHAMM|ADAMTS13|FERMT1|PTPRK|CD34|CD44|PIP5K1A|DEFB118|LYVE1|NPNT|ITGB8|RCC2|ITGB6|CD96|OTOA|COL3A1|TAOK2|ITGA3|FERMT3|RHOD|ILK|ITGB1BP1|ADAM15|STRC|TESK2|MKLN1|EMILIN1|ADAM9|TIAM1|FERMT2|THBS3|HPSE|TSC1|VTN|L1CAM|…
cytoskeleton and neuromorphogenesis	INTEGRIN SIGNALLING PATHWAY%PANTHER PATHWAY%P00034	0.5349	1.8951	335	0.0046	VPS-34|PAXB|GRB2A|CRKL|GRB2B|PAX|RAC2|MAP2K3|RASG|MAP2K2|ITGA2|ARL1|ITGA1|RASB|RHOAB|RHOAA|ITGA7|TLN1|PIKB|PIKC|ARF6|HRASB|MAP3K4|HRASA|LAMA4|PIK3CD|PIK3C2G|PIKA|PIK3CB|PIK3C2A|CRHOA|CRHOB|ARF6B|PIK3CG|PIK3C2B|LOC685590|ARHGAP10|NRAS|SRC64B|VASP|RRAS|DAPPUDRAFT_301996|ITGAX|KRAS|V1G247341|BRAF|SOS|V1G166872|RAP2B|PIK3CA|ARF2A|ARF2B|PIK3C3|LET-60|PIK3R3|PIKI-1|PIK3R2|PIK3R1|RHO-1|PTK2AB|PI3K92E|HR…
cytoskeleton and neuromorphogenesis	ESTABLISHMENT OR MAINTENANCE OF MONOPOLAR CELL POLARITY%GOBP%GO:0061339	0.6682	1.8872	17	0.0047	RHOA|MYO9A|RAP2A|CARMIL2|MSN|SH3BP1|CAMSAP3|GBF1|SCRIB|CDC42|SLC9A3R1|OPHN1|PATJ|FOXJ1|FSCN1|EZR|SYNE4
cytoskeleton and neuromorphogenesis	REGULATION OF ESTABLISHMENT OF CELL POLARITY%GOBP%GO:2000114	0.6816	1.8883	18	0.0047	KANK1|GSN|DOCK8|SHTN1|CDH5|RUFY3|RIPOR2|KRIT1|RACK1|RAP1B|ARFGEF1|ROCK2|FLOT2|CYRIB|ROCK1|PTK2B|KIF20B|BCAS3
cytoskeleton and neuromorphogenesis	FOCAL ADHESION%WIKIPATHWAYS_20210110%WP306%HOMO SAPIENS	0.5391	1.8904	162	0.0047	PPP1CC|VEGFC|EGF|VEGFD|CRKL|ITGB4|LAMC2|LAMC1|MYLK3|ITGA2|RAC1|ITGA1|ROCK2|VAV1|VAV2|HEL-S-28|COL5A3|ZYX|PRKCA|PDGFA|ITGA6|ITGA7|HEL114|LAMA5|TLN1|TNK1|SHC1|STYK1|LAMA1|SRC|MYLK4|LAMA3|TLN2|EGFR|IGF1|PAK1|ERBB2|LAMA4|THBS2|PTEN|PIK3CD|FYN|MYL12B|MYL5|LAMB3|BAD|LAMB2|DKFZP666O0110|MYL10|PRKCB|VASP|ACTN1|LAMB1|IBSP|ARHA|ACTN4|GRB2|BRAF|PTK6|PIK3CA|CCND3|CCND1|PIK3R3|PIK3R2|PIK3R1|ARHGAP5|PS1TP5BP1|…
cytoskeleton and neuromorphogenesis	ESTABLISHMENT OF APICAL/BASAL CELL POLARITY%GOBP%GO:0035089	0.6842	1.8908	15	0.0047	RHOA|MYO9A|RAP2A|MSN|SH3BP1|CAMSAP3|SCRIB|CDC42|SLC9A3R1|OPHN1|PATJ|FOXJ1|FSCN1|EZR|SYNE4
cytoskeleton and neuromorphogenesis	POSITIVE REGULATION OF CELL-SUBSTRATE ADHESION%GOBP%GO:0010811	0.561	1.8882	85	0.0047	P4HB|SFRP1|CRKL|FLNA|FN1|RAC1|CX3CL1|AGR2|SKAP1|ECM2|ABL1|CALR|EPHA1|PPM1F|CSPG5|CASS4|PDGFB|HRG|PTPRJ|TEK|FGA|TESK1|MYOC|FERMT2|CDH13|TRIOBP|S100A10|RRAS|JUP|CDK6|GFUS|ARL2|TSC1|COL16A1|PTK2B|ARHGEF7|NRP1|RREB1|RSU1|PLEKHA2|OLFM4|CD3E|C1QBP|CCR7|CCL21|ROCK1|EMP2|CCL25|CARMIL1|VEGFA|EFEMP2|LIMS1|VIT|NPNT|APOA1|DOCK5|CIB1|CCL28|FBLN2|MDK|LIMS2|NDNF|FGG|RIN2|NEDD9|FUT1|DOCK1|GSK3B|KDR|CRK|CD36|MAP4…
cytoskeleton and neuromorphogenesis	REGULATION OF ESTABLISHMENT OR MAINTENANCE OF CELL POLARITY%GOBP%GO:0032878	0.6595	1.8792	21	0.0049	LLGL2|KANK1|GSN|DOCK8|SHTN1|TEK|CDH5|RUFY3|RIPOR2|KRIT1|RACK1|RAP1B|ARFGEF1|LLGL1|ROCK2|FLOT2|CYRIB|ROCK1|PTK2B|KIF20B|BCAS3
cytoskeleton and neuromorphogenesis	SUBSTRATE ADHESION-DEPENDENT CELL SPREADING%GOBP%GO:0034446	0.5832	1.8776	48	0.0049	RHOA|ITGA8|NTN4|ATRN|LAMC3|PIK3R1|NTNG2|LAMC1|FN1|LAMB4|RAC1|EFNA1|PARVA|NTNG1|TMEFF2|PXN|PARVB|PARVG|ITGA4|LAMA5|LPXN|TYRO3|ANTXR1|ITGB7|VAMP3|MICALL2|EPHA1|PEAK1|TEK|ITGAV|FERMT2|LAMB3|EPHB3|LAMB2|SRGAP2|LAMB1|ITGB3|USH2A|RADIL|FERMT3|BVES|SRCIN1|KIF14|NRP1|ATRNL1|ILK|FER|MEGF9
cytoskeleton and neuromorphogenesis	PID_SYNDECAN_4_PATHWAY%MSIGDB_C2%PID_SYNDECAN_4_PATHWAY	0.6471	1.8801	26	0.0049	CXCL12|CCL5|ITGB1|RAC1|PRKCA|TACI|FZD7|ADAM12|FGFR1|TNC|PLG|LAMA1|TFPI|THBS1|LAMA3|FGF2|FGF6|MDK|NUDT16L1|MMP9|SDCBP|SDC4|DKFZP666O0110|CXCR4|ACTN1|ARHA
cytoskeleton and neuromorphogenesis	MET ACTIVATES PTK2 SIGNALING%REACTOME DATABASE ID RELEASE 75%8874081	0.6755	1.8775	18	0.0049	LAMA3|LAMA2|LAMA4|ITGB1|LAMC3|LAMC2|PTK2|LAMC1|LAMB3|ITGA2|LAMB2|MET|LAMB1|HGF|ITGA3|LAMA5|LAMA1|SRC
cytoskeleton and neuromorphogenesis	L1CAM INTERACTIONS%REACTOME%R-HSA-373760.2	0.5569	1.8754	98	0.005	CHL1|LYPLA2|AP2B1|CNTNAP1|SCN1B|SCN1A|SHTN1|SH3GL2|MSN|CNTN6|CNTN1|SCN3A|RPS6KA3|SCN2A|RPS6KA2|CD24|SCN2B|LAMC1|MAP2K2|ITGA2|RAC1|ITGA1|SCN5A|EPHB2|SCN4A|VAV2|SCN4B|SCN7A|LAMA1|RPS6KA5|NUMB|EGFR|NRP2|PAK1|DNM2|RPS6KA1|DLG1|SPTBN1|LAMB1|DLG4|CLTC|CLTA|AP2A1|NCAN|DCX|CSNK2A1|SCN8A|CSNK2B|CSNK2A2|NRCAM|CNTN2|ANK1|AP2A2|DNM3|AP2S1|HSPA8|SCN3B|DPYSL2|KCNQ2|KCNQ3|RPS6KA4|SCN9A|SPTAN1|RANBP9|MAPK1|NCAM1…
cytoskeleton and neuromorphogenesis	CELL ADHESION MEDIATED BY INTEGRIN%GOBP%GO:0033627	0.6384	1.8777	23	0.005	ITGB8|ITGB6|ITGA11|PLPP3|ADAM9|ITGA5|CCN3|ITGB1|ITGB4|ITGAV|ITGB5|ITGA2|ITGB3|ITGBL1|ITGA4|VTN|COL16A1|FYB2|ITGB7|NPNT|ADAM17|FBN1|ITGB2
cytoskeleton and neuromorphogenesis	ALPHA6BETA4INTEGRIN%NETPATH%ALPHA6BETA4INTEGRIN	0.5696	1.874	61	0.005	HEL2|RTKN|IRS1|ITGB4|HEL113|LAMC2|LAMC1|MYLK3|YWHAQ|CASP3|HEL-S-1|RAC1|EPHB2|DSP|DST|RPSA|PRKCA|YWHAZ|ITGA6|PLEC|MAPK1|COL17A1|LAMA5|CD151|SHC1|LAMA1|MAPK3|SRC|LAMA3|NTN1|EGFR|PAK1|ERBB2|EIF4EBP1|PIK3CD|CLCA2|CLCA1|FYN|SFN|EIF4E|SMAD2|YES1|LAMB3|BAD|LAMB2|DKFZP666O0110|ERBIN|LAMB1|PTPN11|MTOR|EIF6|ARHA|GRB2|TP73|PIK3CA|PIK3R3|PIK3R2|MAPK14|PIK3R1|FOS|JUN
cytoskeleton and neuromorphogenesis	POSITIVE REGULATION OF AXONOGENESIS%GOBP%GO:0050772	0.5761	1.8751	49	0.005	MEGF8|RHOA|SHTN1|PLXNB1|MAP3K13|MAP6|TIAM2|ROBO1|BDNF|SEMA5A|NGFR|PLXNB2|NTN1|NTRK2|CDKL5|PLXND1|SLITRK1|MAPT|DSCAM|AMIGO1|TIAM1|SLIT2|SEMA4D|NGF|ARHGDIA|DBNL|L1CAM|NRP1|GOLGA4|ZFYVE27|ISLR2|RUFY3|DBN1|MACF1|TWF2|PLXNC1|PLXNA1|SEMA7A|VEGFA|PLXNA2|PLXNA3|PLXNB3|PLXNA4|POU4F2|METRN|ROBO2|TUBB2B|LIMK1|CHODL
cytoskeleton and neuromorphogenesis	INTERACTION BETWEEN L1 AND ANKYRINS%REACTOME DATABASE ID RELEASE 75%445095	0.6175	1.8669	29	0.0054	SCN1B|SCN1A|SCN9A|SCN10A|SPTAN1|SCN3A|SCN2A|SPTA1|SCN2B|SCN8A|SCN5A|SCN4A|SCN4B|SPTBN2|SCN7A|NFASC|ANK2|NRCAM|ANK3|ANK1|SPTB|SPTBN1|SPTBN4|SPTBN5|L1CAM|KCNQ2|SCN3B|KCNQ3|SCN11A
cytoskeleton and neuromorphogenesis	POSITIVE REGULATION OF NEURON DIFFERENTIATION%GOBP%GO:0045666	0.5224	1.8651	219	0.0055	MEGF8|SCN1B|MARK2|SHTN1|SOX11|NEURL1|GPC2|PCP4|TWF1|CUX1|MEF2C|SETX|PROX1|STYXL1|PSEN1|ASCL1|GPRC5B|SMURF1|MMD|DBNL|PTK6|MMD2|AVIL|ALK|BRINP2|ZDHHC15|BRINP3|HEYL|FUT9|ALKAL2|ALKAL1|DHX36|ARSB|VEGFA|NEUROG1|ATP1B2|DLX2|PACSIN1|CHODL|DVL1|DPYSL3|ZC4H2|RHOA|SYT4|DLG5|PLXNB1|ARHGAP35|ZNF804A|SHANK3|CBFA2T2|DAB2IP|RASAL1|CAMK2B|FBXW8|CPNE6|BHLHB9|LLPH|CAPRIN1|CPNE1|PLXNB2|CAPRIN2|PLXND1|FGF20|DSCAM|AT…
cytoskeleton and neuromorphogenesis	POSITIVE REGULATION OF DENDRITE EXTENSION%GOBP%GO:1903861	0.6751	1.8617	18	0.0056	SYT4|SYT3|SYT2|CPNE9|CPNE5|UNC13A|ITSN2|SMURF1|SYT17|RASAL1|PLAA|SYT1|RNF157|NEDD4L|CPNE6|SYT14P1|RIMS2|RIMS1
cytoskeleton and neuromorphogenesis	COLLAGEN CATABOLIC PROCESS%GOBP%GO:0030574	0.6106	1.8584	38	0.0057	COL13A1|CTSB|MMP8|MMP26|COL19A1|KLK6|PHYKPL|CTSD|MMP1|MMP2|MMP7|MMP23B|MMP24|MMP25|MMP3|MMP21|MMP16|MMP20|MMP9|MMP27|MMP12|MMP28|FURIN|ADAMTS3|MMP17|MMP19|MRC2|MMP14|CTSS|COL15A1|CTSK|MMP13|MMP15|TMPRSS6|CTSL|MMP10|MMP11|PRSS2
cytoskeleton and neuromorphogenesis	REGULATION OF CELL MORPHOGENESIS INVOLVED IN DIFFERENTIATION%GOBP%GO:0010769	0.5207	1.8561	216	0.0058	MEGF8|MARK2|SHTN1|CRKL|GDI1|NSMF|CUX1|CALR|HECW1|CASS4|PTEN|FGA|TESK1|DCC|TRIOBP|EFNB3|S100A10|ARC|EFNA5|DBNL|KNDC1|ARHGAP44|ZDHHC15|PTPRO|SEMA6C|DHX36|FGF13|VEGFA|SIPA1L1|BRSK2|NEDD9|SEMA3C|BRSK1|MAP2|HECW2|ZSWIM6|ILK|CHODL|RHOA|NEDD4|PLXNB1|PTK2|ARHGAP35|SHANK3|CDH2|CAMK2B|FBXW8|BHLHB9|CAPRIN1|LZTS3|PLXNB2|CAPRIN2|RAP2A|PLXND1|CSPG5|DSCAM|AMIGO1|LRP8|RELN|CDK5R1|RAPGEF2|AP1AR|SEMA4B|CDK5|GOLGA4…
cytoskeleton and neuromorphogenesis	NEGATIVE REGULATION OF SUPRAMOLECULAR FIBER ORGANIZATION%GOBP%GO:1902904	0.5325	1.8558	119	0.0058	SNCA|ARHGEF18|PPFIA1|PFN2|CLIP3|CRYAB|TWF1|APC2|CTNNA2|TBCD|PFN1|SSH2|TAOK1|CGNL1|CAPZB|LIMA1|TJP1|CAMSAP3|TMSB10|TRIOBP|TRIM54|EML2|PLEKHH2|CAMSAP1|APC|CAMSAP2|KATNB1|VILL|STMN2|PAK2|CLASP1|MID1IP1|AVIL|HIP1R|SSH1|PFDN5|PIK3CA|ARPIN|APOE|ATXN7|PIK3R1|SSH3|ARHGAP28|IAPP|FGF13|INPP5K|CLU|VBP1|TMEFF2|VIL1|TMSB4Y|TMSB15A|TMSB15B|CORO1A|CIB1|ARFGEF1|MYADM|MAP2|HSPA8|LDLR|SCIN|TUBB4A|SHANK1|HDGFL3|GSN…
cytoskeleton and neuromorphogenesis	NEGATIVE REGULATION OF MICROTUBULE DEPOLYMERIZATION%GOBP%GO:0007026	0.6332	1.8532	21	0.0059	CIB1|TAOK1|ATXN7|CAMSAP3|NAV3|TRIM54|ARHGEF2|FGF13|TTBK2|APC2|APC|CAMSAP1|CAMSAP2|KATNB1|STMN2|CLASP1|CLASP2|MID1IP1|TPX2|HDGFL3|SPEF1
cytoskeleton and neuromorphogenesis	ALPHA6BETA4INTEGRIN%IOB%ALPHA6BETA4INTEGRIN	0.5615	1.8522	56	0.0059	HEL2|RTKN|IRS1|ITGB4|HEL113|LAMC2|LAMC1|MYLK3|YWHAQ|CASP3|HEL-S-1|RAC1|EPHB2|DSP|DST|RPSA|PRKCA|YWHAZ|ITGA6|PLEC|COL17A1|LAMA5|CD151|SHC1|LAMA1|SRC|LAMA3|NTN1|EGFR|PAK1|ERBB2|EIF4EBP1|PIK3CD|CLCA2|CLCA1|FYN|SFN|EIF4E|SMAD2|YES1|LAMB3|BAD|LAMB2|DKFZP666O0110|ERBIN|LAMB1|PTPN11|MTOR|EIF6|ARHA|GRB2|TP73|PIK3CA|PIK3R3|PIK3R2|PIK3R1
cytoskeleton and neuromorphogenesis	INTEGRIN-MEDIATED SIGNALING PATHWAY%GOBP%GO:0007229	0.5531	1.8533	75	0.0059	ADAMTS1|BCAR1|ITGB1BP1|ITGB4|PTK2|TXK|ADAM15|ADAM11|FN1|ITGA2|MPIG6B|DST|ITGBL1|ZYX|LAMA5|FYB2|ABL1|ADAM10|SRC|LAMA3|ADAM9|PLEK|FERMT2|ERBIN|CCM2|DAB2|COL16A1|PTK2B|NRP1|CD47|ITGB2|PTPRA|ITGA10|ADAMTS13|ITGA11|ANGPTL3|PLPP3|ITGA5|ITGB1|PRAM1|NME2|ITGA2B|CUL3|PRKD1|ISG15|SEMA7A|ZNF304|MADCAM1|ITGB7|CEACAM1|FBLN1|APOA1|ITGB8|RCC2|CDH17|ITGB6|LAT|SYK|MYH9|NEDD9|ITGAV|DOCK1|ITGB5|COL3A1|THY1|ITGB3|CD…
cytoskeleton and neuromorphogenesis	POSITIVE REGULATION OF NEURON PROJECTION DEVELOPMENT%GOBP%GO:0010976	0.5175	1.8545	176	0.0059	MEGF8|P3H1|SCN1B|MARK2|SHTN1|ROR1|ROR2|NEURL1|GPC2|TWF1|DVL2|FZD1|ITSN2|ITGA6|FZD4|CUX1|ROBO1|SETX|BDNF|SEMA5A|NTN1|STYXL1|PSEN1|FMR1|SEMA4D|PRKCI|SMURF1|ARHGDIA|STMN2|DBNL|PTK6|AVIL|CNTF|DLG4|ALK|COBL|ZDHHC15|APOE|EP300|FUT9|ALKAL2|DHX36|ALKAL1|ARSB|PRKD1|PLPPR5|PLXNC1|PLXNA1|SEMA7A|WNT5A|VEGFA|PLK5|PLXNA2|RNF157|PLXNA3|PLXNB3|CUL7|POU4F2|LTK|ATP1B2|ROBO2|TUBB2B|SYT17|PACSIN1|OBSL1|CUX2|NTRK3|SH…
cytoskeleton and neuromorphogenesis	SYNDECAN-2-MEDIATED SIGNALING EVENTS%PATHWAY INTERACTION DATABASE NCI-NATURE CURATED DATA%SYNDECAN-2-MEDIATED SIGNALING EVENTS	0.5889	1.8474	36	0.0061	RHOA|ITGB1|FGFR3|CXCL8|TRAPPC4|TNFRSF13B|EPB41|PRKCD|RASA1|FGF23|RACK1|TGFB1|FN1|ITGA2|CASP3|FGF19|FGFR4|HRAS|CSF2|EPHB2|MAPK1|MMP2|NF1|LAMA1|EZR|MAPK3|SRC|LAMA3|SDC2|PRKACA|KNG1|SDCBP|BAX|CAV2|MAPK8|CASK
cytoskeleton and neuromorphogenesis	REGULATION OF DENDRITE EXTENSION%GOBP%GO:1903859	0.6543	1.8419	19	0.0063	SYT4|SYT3|SYT2|CPNE9|CPNE5|UNC13A|OSTN|ITSN2|SMURF1|SYT17|RASAL1|PLAA|SYT1|RNF157|NEDD4L|CPNE6|SYT14P1|RIMS2|RIMS1
cytoskeleton and neuromorphogenesis	INTEGRIN CELL SURFACE INTERACTIONS%REACTOME%R-HSA-216083.3	0.5615	1.8415	65	0.0063	COL18A1|ITGA2|FN1|ICAM1|ITGA1|BSG|COL23A1|HSPG2|ITGA6|ITGAM|ITGA7|PECAM1|ICAM2|JAM2|AGRN|JAM3|CDH1|FGA|ICAM3|ICAM4|ITGAX|IBSP|ICAM5|VTN|COL16A1|CD47|ITGB2|FBN1|COL4A2|ITGAL|ITGAD|ITGA10|COL4A1|ITGA11|COL4A4|ITGA8|COL4A3|ITGA5|COL13A1|ITGA9|ITGB1|COL9A1|COL9A3|COL9A2|ITGA2B|CD44|ITGA4|TNC|LUM|ITGB7|THBS1|ITGAE|ITGB8|ITGB6|FGG|ITGAV|KDR|F11R|ITGB5|FGB|ITGB3|ITGA3|COMP|VCAM1|SPP1
cytoskeleton and neuromorphogenesis	AXON GUIDANCE MEDIATED BY SLIT ROBO%PANTHER PATHWAY%P00008	0.622	1.8295	61	0.0071	CXCL12|RHOA|RAC2|RAC1|ROBO1|ABL1|SLIT1|NTN1|SLIT3|CRHOB|ENAH|SLIT2|DCC|DAPPUDRAFT_301996|RHOB|NETA|NETB|BRAFLDRAFT_122664|NTN4|NTN3|RAC3A|RAC3B|NTNG2|8029221|DAPPUDRAFT_306746|RHO-1|NTN1A|CRAC1A|RAC1A|RAC1B|CI-NET1A|RHO1|BRAFLDRAFT_126918|NTNG1|RHOC|RHO5|RACE|EHI_181250|SAX-3|EHI_197840|RHOJ|RACA|RACB|PTP10D|EHI_070730|ROP3|RAC-2|ROBO2|ROBO3|RAC6|RAC5|CXCR4A|CXCR4B|RHO4|CXCR4|TRIADDRAFT_20369|RAC…
cytoskeleton and neuromorphogenesis	PID_NCADHERIN_PATHWAY%MSIGDB_C2%PID_NCADHERIN_PATHWAY	0.6092	1.82	31	0.0076	DAGLB|PTPN1|AXIN1|PIK3R1|CTNND1|RAC1|CDH2|PIP5K1C|CTNNB1|PE1FE6|CAMK2G|ROCK1|FGFR1|LRP5|CXNK2|CTNNA1|DKFZP434N101|PTPN11|JUP|CDC42|ARHA|GRIA2|MAPK8|DAGLA|DKFZP686I0746|CNR1|HEL-S-61|GAP43|MYL2|PIK3CA|MAPRE1
cytoskeleton and neuromorphogenesis	AXON GUIDANCE%GOBP%GO:0007411	0.5091	1.8183	205	0.0077	CXCL12|LYPLA2|NOTCH2|EPHB6|SCN1B|CNTN6|EPHA10|RAC2|EFNA4|DOK1|PDLIM7|DAG1|EPHA1|EPHA2|GRB7|NOTCH3|NRP2|PIK3CD|PIK3CB|UNC5A|UNC5B|PALLD|SPTBN1|DCC|EFNB3|VASP|EFNA5|SIAH1|EFNB1|RHOH|PIK3CA|PTPRO|PIK3R1|SEMA6C|PLCG1|LRTM2|LRTM1|VEGFA|GAB2|CNTN2|SEMA3C|TMEFF1|ROBO4|IRS2|GAB1|GFRA1|PLXNB1|PTK2|ARHGAP35|SHANK3|BSG|GRB10|PLXNB2|PLXND1|DOK2|EVL|DSCAM|NEXN|EFNB2|USP33|DAB1|RELN|CDK5R1|VLDLR|SPTBN4|SPTBN5|…
cytoskeleton and neuromorphogenesis	NEGATIVE REGULATION OF CYTOSKELETON ORGANIZATION%GOBP%GO:0051494	0.5211	1.8172	122	0.0078	SNCA|ARHGEF18|PPFIA1|PFN2|CLIP3|TWF1|APC2|CTNNA2|TBCD|PFN1|SSH2|TAOK1|CGNL1|CAPZB|LIMA1|NEK2|TJP1|CAMSAP3|TMSB10|TRIOBP|TRIM54|EML2|PLEKHH2|CAMSAP1|APC|CAMSAP2|KATNB1|VILL|STMN2|PAK2|CLASP1|MID1IP1|AVIL|HIP1R|SSH1|KAT2A|PIK3CA|ARPIN|ATXN7|RBM14|PIK3R1|SSH3|CENATAC|ARHGAP28|FGF13|INPP5K|TMEFF2|VIL1|TMSB4Y|TMSB15A|TMSB15B|CORO1A|CIB1|CHMP2A|FKBP4|CCNF|BRCA1|ARFGEF1|MYADM|MAP2|SCIN|TUBB4A|SHANK1|HDG…
cytoskeleton and neuromorphogenesis	REGULATION OF ACTIN NUCLEATION%GOBP%GO:0051125	0.6135	1.8093	24	0.0084	WHAMM|GMFB|GSN|BRK1|ARPIN|CYFIP1|CORO1B|FCHSD2|WASF2|DNAI3|ARF1|GMFG|ARFIP1|WASF1|NCKAP1|ARFIP2|WASHC5|SCIN|VIL1|CTNNA2|PICK1|CORO1A|WASF3|ABI2
cytoskeleton and neuromorphogenesis	AXON EXTENSION%GOBP%GO:0048675	0.6138	1.8049	24	0.0086	SEMA5A|SEMA5B|CYFIP1|NRP2|NLGN3|SLIT3|AUTS2|C9ORF72|HSP90AA1|SPG11|SLIT2|MAP1B|SEMA3F|ULK2|ULK1|USP9X|PPP3CB|SEMA3A|HSP90AB1|NRP1|SLC9A6|SLIT1|ALCAM|CDK5
cytoskeleton and neuromorphogenesis	REGULATION OF STRESS FIBER ASSEMBLY%GOBP%GO:0051492	0.5378	1.8054	73	0.0086	RHOA|ARHGEF18|WASF2|SLC9A1|PPFIA1|GPR65|ITGB1BP1|SFRP1|RGCC|TGFB3|PFN2|MET|PTGER4|RAC1|CCN2|ROCK2|ABL1|PFN1|PPM1E|EPHA1|PPM1F|PAK1|EVL|CGNL1|NF2|CCDC88A|SERPINF2|PHLDB2|FHOD1|TESK1|TJP1|MYOC|TPM1|LPAR1|WNT11|FERMT2|S100A10|PAK2|CLASP1|TSC1|CLASP2|ALMS1|NRP1|CD47|TGFBR1|PIK3R1|ACTG1|ARHGAP28|INPP5K|STMN1|TMEFF2|PXN|RHOC|ROCK1|CARMIL1|ARAP1|APOA1|ASAP3|ARHGEF5|SYNPO2L|F11R|WAS|RAPGEF3|ARHGEF10L|CDC…
cytoskeleton and neuromorphogenesis	PID_AMB2_NEUTROPHILS_PATHWAY%MSIGDB_C2%PID_AMB2_NEUTROPHILS_PATHWAY	0.6362	1.8029	30	0.0087	BLK|NFKB1|TNF-ALPHA|CTGF|ROCK1|SELPLG|ITGAM|MMP2|TLN1|PLAT|PLG|APOB|SRC|JAM2|JAM3|HMGB1|PLAUR|LYN|MYH2|SELP|MMP9|C-FGR|FYN|LCK|YES1|RAP1A|THY1|PRKCZ|ARHA|IL6
cytoskeleton and neuromorphogenesis	NEURON PROJECTION GUIDANCE%GOBP%GO:0097485	0.5091	1.8063	205	0.0087	CXCL12|LYPLA2|NOTCH2|EPHB6|SCN1B|CNTN6|EPHA10|RAC2|EFNA4|DOK1|PDLIM7|DAG1|EPHA1|EPHA2|GRB7|NOTCH3|NRP2|PIK3CD|PIK3CB|UNC5A|UNC5B|PALLD|SPTBN1|DCC|EFNB3|VASP|EFNA5|SIAH1|EFNB1|RHOH|PIK3CA|PTPRO|PIK3R1|SEMA6C|PLCG1|LRTM2|LRTM1|VEGFA|GAB2|CNTN2|SEMA3C|TMEFF1|ROBO4|IRS2|GAB1|GFRA1|PLXNB1|PTK2|ARHGAP35|SHANK3|BSG|GRB10|PLXNB2|PLXND1|DOK2|EVL|DSCAM|NEXN|EFNB2|USP33|DAB1|RELN|CDK5R1|VLDLR|SPTBN4|SPTBN5|…
cytoskeleton and neuromorphogenesis	PID_SYNDECAN_2_PATHWAY%MSIGDB_C2%PID_SYNDECAN_2_PATHWAY	0.6169	1.8006	26	0.0088	ITGB1|TRAPPC4|TGFB1|ITGA2|CASP3|HRAS|EPHB2|CSF2|TACI|MAPK1|MMP2|NF1|MAPK3|EZR|LAMA1|SRC|LAMA3|SDC2|KNG1|SDCBP|BAX|IL8|ARHA|CAV2|MAPK8|CASK
cytoskeleton and neuromorphogenesis	ALPHA4 BETA1 INTEGRIN SIGNALING EVENTS%PATHWAY INTERACTION DATABASE NCI-NATURE CURATED DATA%ALPHA4 BETA1 INTEGRIN SIGNALING EVENTS	0.5863	1.7991	32	0.0089	PTPRA|BCAR1|CD14|ITGB1|PTK2|FN1|RAC1|PRKACB|PXN|JAML|YWHAZ|ITGA4|PRKAR1A|TLN1|SRC|THBS1|JAM2|ARF6|IGSF8|MDK|MYH2|CD81|THBS2|PRKACA|ADAM28|DOCK1|CRK|ABI1|PRKAR1B|VCAM1|SPP1|GIT1
cytoskeleton and neuromorphogenesis	REGULATION OF ARP2/3 COMPLEX-MEDIATED ACTIN NUCLEATION%GOBP%GO:0034315	0.6487	1.7927	17	0.0092	GMFB|BRK1|CYFIP1|CORO1B|FCHSD2|WASF2|DNAI3|ARF1|GMFG|ARFIP1|WASF1|NCKAP1|ARFIP2|CTNNA2|PICK1|WASF3|ABI2
cytoskeleton and neuromorphogenesis	ECTODERM DIFFERENTIATION%WIKIPATHWAYS_20210110%WP2858%HOMO SAPIENS	0.5216	1.7918	120	0.0093	SNCA|LY6E|SPRY2|ROR2|PIM1|NLK|WNT1|DKFZP686D0714|SOX2|FZD5|CTNNA2|FZD4|H2BC9|FZD8|TCF7L1|DMD|POU2F2|CTBP1|MAFB|ARHGEF9|FYN|KIFC3|ARHGAP10|SMURF1|JUP|PDE7A|ZNF42|HMGB2|PP2150|ZNF219|FGFR2|C1GALT1|RHPN1|ST8SIA4|PTPRB|OGT|STC1|MYORG|TFAP2A|FLJ00166|ASTN1|HDAC10|ARX|ZBTB2|HESX1|PAX6|GAS2L1|PRKAG2|PLXNA2|ZBTB7B|LDB2|WDR44|SIX6|AHI-1|BCAS3|TBL1X|SORCS1|FOXL1|BAZ1A|RUTBC3|RRBP1|TNLG7C|VAX2|FHL2|SERPINB6…
cytoskeleton and neuromorphogenesis	REGULATION OF ACTIN CYTOSKELETON%WIKIPATHWAYS_20210110%WP51%HOMO SAPIENS	0.5221	1.7906	122	0.0094	EGF|BAIAP2|MAP2K2|RAC1|ITGA1|ROCK2|APC2|VAV1|MOS|PDGFA|HEL114|KIAA0142|DKFZP434G2016|PFN1|SSH2|BDKRB1|STM7|EGFR|FGD1|PAK1|PIK3CD|PIK3C2G|PIK3C2A|PIK3C2B|CYFIP2|NCKAP1|NRAS|DKFZP666O0110|RRAS|FGF21|PIP5KL1|ACTN1|APC|ARHGEF1|PIP4K2A|KRAS|PIP4K2B|ARHA|BRAF|ARPC5|SSH1|ABI2|PIK3CA|PIK3R4|PIK3R3|PIK3R2|FGFR3|WASF1|FGFR2|PIK3R1|FGF8|SSH3|PIK3R5|FGF9|PS1TP5BP1|FGF23|FGF17|FGF19|FGF18|FGF13|FGFR4|PIP5K1A|…
cytoskeleton and neuromorphogenesis	MET PROMOTES CELL MOTILITY%REACTOME%R-HSA-8875878.1	0.5866	1.7898	28	0.0095	LAMA2|ITGB1|LAMC3|CRKL|GAB1|LAMC2|PTK2|LAMC1|ITGA2|MET|RAC1|LAMA5|LAMA1|SRC|LAMA3|DOCK7|LAMA4|TNS4|TNS3|CRK|LAMB3|RAP1B|LAMB2|RAP1A|LAMB1|RAPGEF1|HGF|ITGA3
cytoskeleton and neuromorphogenesis	NEURON MIGRATION%GOBP%GO:0001764	0.5474	1.7891	55	0.0095	SOX1|SH3RF1|MARK2|AUTS2|DRD1|DRD2|RAC1|DISC1|ADGRL3|ASTN2|MEF2C|POMGNT2|NTRK2|CDKL5|CELSR1|SPOCK1|DAB1|ELP3|RELN|MAP1B|CDK5R1|RAPGEF2|NRP1|CDK5|KIAA0319|SDCCAG8|ZMIZ1|DNAAF4|DNER|PAFAH1B1|DCX|LRP12|TUBB2A|FGF13|CCK|USP9X|ASTN1|SEMA3A|VEGFA|FGFR1|MARK1|NR4A2|MDGA1|NAV1|NRCAM|NDNF|LHX6|GPM6A|TUBB2B|DCDC2|PHOX2B|TUBGCP2|DDIT4|PEX13|LHX1
cytoskeleton and neuromorphogenesis	REGULATION OF CELL SHAPE%GOBP%GO:0008360	0.5143	1.7865	115	0.0097	ARHGEF18|MARK2|BAIAP2|MSN|DIAPH1|RAC2|EPB41|RAC1|RHOBTB1|RHOBTB2|EPB41L3|DAG1|FGD1|STRIP2|FGD5|FYN|TPM1|LPAR1|MYO10|PHIP|BRWD3|CCL24|DLG1|CDC42EP4|CDC42EP2|SEMA4D|CDC42EP1|PRPF40A|SLC9A3R1|FGD4|FGD6|RHOB|RHOH|WASF3|RHOU|DNMBP|ALDOA|ATP10A|ARHGAP18|RND2|RND3|LIMD1|RND1|BRWD1|FMNL3|FMNL1|PLXNC1|ANXA1|FMNL2|VIL1|PLXNA1|SEMA3E|VEGFA|PLXNA2|PLXNA3|PLXNB3|RHOG|KIT|KDR|TBCCD1|HPN|RAC3|COCH|ARHGAP15|TAOK…
cytoskeleton and neuromorphogenesis	REGULATION OF EXTRACELLULAR MATRIX ORGANIZATION%GOBP%GO:1903053	0.5704	1.7845	37	0.0098	NOTCH1|TIE1|RGCC|RIC1|CHADL|LRP1|TGFB1|RUNX1|AEBP1|CST3|FGFR4|ADTRP|ANGPTL7|EFEMP2|COLGALT1|MELTF|AGT|DPP4|DAG1|SLC2A10|PHLDB1|EMILIN1|DDR1|CARMIL2|PHLDB2|PDPN|BMP2|FAP|DDR2|TNFRSF1B|TNFRSF1A|SMAD3|CLASP1|IL6|CLASP2|RB1|FSCN1
cytoskeleton and neuromorphogenesis	ESTABLISHMENT OR MAINTENANCE OF CELL POLARITY%GOBP%GO:0007163	0.5124	1.7851	151	0.0098	LIN7C|SLC9A1|MARK2|SHTN1|MSN|SH3BP1|DYNLT1|RAC2|CAP2|NCKAP1L|KIAA1614|RAC1|LLGL1|MOS|DST|LIN7A|RHOBTB1|CDC42BPB|RHOBTB2|PARD3|SAPCD2|CRB2|SFRP5|CAMSAP3|EPHB1|DLG1|WNT7B|PRKCI|ERBIN|SCRIB|SLC9A3R1|LIN7B|CLASP1|RHOB|RHOH|SDCCAG8|MAP4|FERMT1|AQP1|PAFAH1B1|RND2|RND3|RND1|NDEL1|MYO18A|FGF13|PARD6A|MTCL1|LMNA|FOXJ1|GPSM2|MAP7|RAB11FIP2|GJA1|RHOG|AMOT|BRSK2|MYO9A|FAM89B|SPDL1|ANK1|CARMIL2|HTT|DCTN1|RAB1…
cytoskeleton and neuromorphogenesis	RET SIGNALING%REACTOME%R-HSA-8853659.4	0.5641	1.7839	39	0.0098	PSPN|PRKACG|PIK3R3|PIK3R2|RET|IRS2|RAP1GAP|GAB1|PIK3R1|DOK4|GFRA1|DOK5|DOK6|SHANK3|GRB10|DOK1|PRKACB|PRKCA|PLCG1|ARTN|GAB2|PDLIM7|SHC1|GRB7|DOK2|GDNF|PRKACA|FRS2|PIK3CD|PIK3CB|SOS1|PTPN11|SHC3|GFRA3|GFRA2|MAPK7|GFRA4|NRTN|PIK3CA
cytoskeleton and neuromorphogenesis	POSITIVE REGULATION OF ACTIN FILAMENT BUNDLE ASSEMBLY%GOBP%GO:0032233	0.5536	1.7828	51	0.0099	RHOA|GPR65|ITGB1BP1|SFRP1|RGCC|TGFB3|PFN2|RAC1|CX3CL1|CCN2|ROCK2|ABL1|PFN1|PPM1E|EPHA1|PPM1F|PAK1|PFN3|EVL|NF2|CCDC88A|SERPINF2|PLEK|FHOD1|TESK1|MYOC|TPM1|LPAR1|WNT11|FERMT2|S100A10|NRP1|CD47|SYNPO2|SYNPO|TGFBR1|VIL1|PXN|RHOC|CARMIL1|APOA1|ARHGEF5|SYNPO2L|RAPGEF3|ARHGEF10L|CDC42|SORBS3|ARHGEF10|LIMCH1|LIMK1|ARHGEF15
cytoskeleton and neuromorphogenesis	REGULATION OF ACTIN FILAMENT BUNDLE ASSEMBLY%GOBP%GO:0032231	0.5236	1.7833	83	0.0099	RHOA|ARHGEF18|WASF2|SLC9A1|PPFIA1|GPR65|ITGB1BP1|SFRP1|RGCC|TGFB3|PFN2|SHANK3|MET|PTGER4|RAC1|CX3CL1|CCN2|ROCK2|ABL1|PFN1|PPM1E|EPHA1|PPM1F|PAK1|PFN3|EVL|CGNL1|NF2|CCDC88A|SERPINF2|PHLDB2|PLEK|FHOD1|TESK1|TJP1|MYOC|TPM1|LPAR1|WNT11|FERMT2|S100A10|PAK2|CLASP1|TSC1|CLASP2|ALMS1|NRP1|CD47|SYNPO2|SYNPO|TGFBR1|PIK3R1|ACTG1|ARHGAP28|INPP5K|STMN1|TMEFF2|VIL1|PXN|RHOC|ROCK1|CARMIL1|RDX|ARAP1|APOA1|ASAP3|…
cytoskeleton and neuromorphogenesis	CARBOXYTERMINAL POST-TRANSLATIONAL MODIFICATIONS OF TUBULIN%REACTOME%R-HSA-8955332.1	0.5695	1.7835	42	0.0099	TTLL7|VASH2|AGBL5|TUBB3|TTLL6|VASH1|AGBL4|TUBA1A|TUBB6|TUBB1|TTLL5|TTLL4|AGBL1|TTLL3|TTLL2|AGBL3|TTLL1|AGBL2|TTLL9|TTLL8|TTLL13P|TUBA3E|AGTPBP1|TUBA3D|TUBA1B|TUBA3C|TUBB2A|TUBB8B|NICN1|TTL|TPGS1|SVBP|TTLL10|TPGS2|TTLL11|TTLL12|TUBB2B|TUBB4B|LRRC49|TUBB4A|TUBA1C|TUBB8
cytoskeleton and neuromorphogenesis	PID_INTEGRIN_A4B1_PATHWAY%MSIGDB_C2%PID_INTEGRIN_A4B1_PATHWAY	0.6036	1.783	27	0.0099	PTPRA|CD14|ITGB1|RAC1|PXN|YWHAZ|ITGA4|PRKAR1A|OPN|TLN1|SRC|JAM2|THBS1|ARF6|IGSF8|MYH2|MDK|CD81|THBS2|ADAM28|AMICA1|DOCK1|CRK|DKFZP666O0110|PRKAR1B|VCAM1|PTK2B
energy and metabolism	SUPERPATHWAY OF CHOLESTEROL BIOSYNTHESIS%HUMANCYC%PWY66-5	0.7394	2.2284	27	0	ACAA1|ACAT2|CYP51A1|MSMO1|HSD17B7|IDI1|LBR|MVK|TM7SF2|NSDHL|HMGCS1|IDI2|PMVK|MVD|HMGCR|HMGCS2|LSS|DHCR24|SQLE|EBP|SC5D|DHCR7|FDFT1|FDPS|GGPS1|ACAT1|HADHB
energy and metabolism	DEFECTIVE B4GALT7 CAUSES EDS, PROGEROID TYPE%REACTOME%R-HSA-3560783.1	0.7657	2.2384	20	0	SDC2|AGRN|CSPG4|CSPG5|SDC3|GPC4|GPC2|NCAN|B4GALT7|GPC1|GPC3|SDC4|BCAN|BGN|VCAN|HSPG2|GPC5|GPC6|SDC1|DCN
energy and metabolism	A TETRASACCHARIDE LINKER SEQUENCE IS REQUIRED FOR GAG SYNTHESIS%REACTOME DATABASE ID RELEASE 75%1971475	0.7479	2.2668	26	0	GPC2|NCAN|B4GALT7|BGN|B3GALT6|VCAN|HSPG2|GPC5|GPC6|SDC2|AGRN|CSPG4|CSPG5|SDC3|XYLT1|GPC4|B3GAT3|B3GAT1|GPC1|GPC3|SDC4|BCAN|XYLT2|B3GAT2|DCN|SDC1
energy and metabolism	DEFECTIVE B3GALT6 CAUSES EDSP2 AND SEMDJL1%REACTOME%R-HSA-4420332.1	0.7489	2.1702	20	0.0004	SDC2|AGRN|CSPG4|CSPG5|SDC3|GPC4|GPC2|NCAN|GPC1|GPC3|SDC4|BCAN|BGN|B3GALT6|VCAN|HSPG2|GPC5|GPC6|SDC1|DCN
energy and metabolism	CHOLESTEROL BIOSYNTHESIS%REACTOME DATABASE ID RELEASE 75%191273	0.7471	2.1806	23	0.0004	ACAT2|CYP51A1|MSMO1|HSD17B7|LBR|IDI1|TM7SF2|MVK|HMGCS1|NSDHL|DHCR24|IDI2|SQLE|EBP|MVD|SC5D|DHCR7|FDFT1|LSS|ARV1|PLPP6|FDPS|GGPS1
energy and metabolism	DISEASES ASSOCIATED WITH GLYCOSAMINOGLYCAN METABOLISM%REACTOME DATABASE ID RELEASE 75%3560782	0.6829	2.1516	41	0.0004	ST3GAL3|GPC2|OGN|NCAN|B4GALT7|HEXA|B4GALT1|BGN|B3GALT6|EXT1|VCAN|HSPG2|EXT2|GPC5|CHSY1|GPC6|KERA|LUM|FMOD|CHST6|SDC2|AGRN|CSPG4|HEXB|CSPG5|SDC3|ACAN|GPC4|B3GAT3|GPC1|GPC3|SDC4|BCAN|PRELP|SLC26A2|CHST3|CHST14|OMD|DCN|PAPSS2|SDC1
energy and metabolism	CHOLESTEROL BIOSYNTHETIC PROCESS%GOBP%GO:0006695	0.7092	2.1539	34	0.0004	INSIG2|CES1|G6PD|CYP51A1|ACAT2|MSMO1|HSD17B7|LBR|IDI1|TM7SF2|MVK|HMGCS1|NSDHL|IDI2|PMVK|MVD|HMGCR|LSS|ARV1|INSIG1|ACLY|APOA1|ACAA2|DHCR24|APOA5|EBP|SC5D|DHCR7|FDFT1|NPC1L1|APOA4|PLPP6|FDPS|GGPS1
energy and metabolism	DEFECTIVE B3GAT3 CAUSES JDSSDHD%REACTOME%R-HSA-3560801.1	0.7668	2.1774	20	0.0004	SDC2|AGRN|CSPG4|CSPG5|SDC3|GPC4|GPC2|B3GAT3|NCAN|GPC1|GPC3|SDC4|BCAN|BGN|VCAN|HSPG2|GPC5|GPC6|SDC1|DCN
energy and metabolism	SECONDARY ALCOHOL BIOSYNTHETIC PROCESS%GOBP%GO:1902653	0.7092	2.1953	34	0.0005	INSIG2|CES1|G6PD|CYP51A1|ACAT2|MSMO1|HSD17B7|LBR|IDI1|TM7SF2|MVK|HMGCS1|NSDHL|IDI2|PMVK|MVD|HMGCR|LSS|ARV1|INSIG1|ACLY|APOA1|ACAA2|DHCR24|APOA5|EBP|SC5D|DHCR7|FDFT1|NPC1L1|APOA4|PLPP6|FDPS|GGPS1
energy and metabolism	CHONDROITIN SULFATE DERMATAN SULFATE METABOLISM%REACTOME DATABASE ID RELEASE 75%1793185	0.6523	2.1039	49	0.0007	GPC2|B4GALT7|CHST11|CHST12|CHST13|B3GALT6|DSEL|HSPG2|CHPF2|SDC2|AGRN|HEXB|HYAL3|CSPG5|SDC3|IDS|GPC4|B3GAT3|B3GAT1|GPC1|GPC3|SDC1|NCAN|HYAL1|HEXA|BGN|ARSB|VCAN|GPC5|CHSY1|GPC6|CHSY3|CSPG4|IDUA|XYLT1|CHST7|SDC4|BCAN|CHPF|XYLT2|B3GAT2|DSE|CHST3|UST|CHST15|CHST14|CSGALNACT1|CSGALNACT2|DCN
energy and metabolism	STEROL BIOSYNTHETIC PROCESS%GOBP%GO:0016126	0.6723	2.116	37	0.0008	INSIG2|CES1|G6PD|CYP51A1|ACAT2|MSMO1|HSD17B7|LBR|IDI1|TM7SF2|MVK|HMGCS1|NSDHL|IDI2|PMVK|MVD|HMGCR|LSS|ARV1|INSIG1|ACLY|CH25H|PRKAG2|APOA1|ACAA2|DHCR24|APOA5|EBP|SC5D|DHCR7|FDFT1|FAXDC2|NPC1L1|APOA4|PLPP6|FDPS|GGPS1
energy and metabolism	CHONDROITIN SULFATE BIOSYNTHETIC PROCESS%GOBP%GO:0030206	0.6978	2.0314	21	0.0013	CSPG4|CHPF2|CSPG5|CHST7|UGDH|NCAN|CHST11|CHST12|CHST13|BCAN|CHST9|BGN|VCAN|CHPF|CHSY1|CHST3|CHST15|CHSY3|CSGALNACT1|CSGALNACT2|DCN
energy and metabolism	HEPARAN SULFATE HEPARIN (HS-GAG) METABOLISM%REACTOME%R-HSA-1638091.1	0.6248	2.0408	54	0.0013	HS3ST1|GPC2|B4GALT7|B3GALT6|EXT1|HSPG2|GLB1|EXT2|HS6ST1|HS6ST3|HS2ST1|NAGLU|SDC2|AGRN|SLC35D2|CSPG5|SDC3|IDS|GPC4|B3GAT3|B3GAT1|GPC1|GPC3|HPSE|HPSE2|SDC1|NDST2|NDST4|NCAN|BGN|VCAN|GPC5|GPC6|GUSB|CSPG4|IDUA|HS3ST5|GLB1L|HS3ST6|HS3ST4|HS3ST2|XYLT1|SGSH|NDST1|HS3ST3A1|SDC4|BCAN|HS3ST3B1|XYLT2|B3GAT2|HS6ST2|NDST3|GLCE|DCN
energy and metabolism	CHONDROITIN SULFATE METABOLIC PROCESS%GOBP%GO:0030204	0.6611	2.0295	30	0.0014	NCAN|CHST11|CHST12|HYAL1|HEXA|CHST13|BGN|ARSB|DSEL|VCAN|CHSY1|CHSY3|CSPG4|CHPF2|IDUA|HEXB|NDNF|CSPG5|IDS|CHST7|UGDH|BCAN|CHST9|CHPF|DSE|CHST3|CHST15|CSGALNACT1|CSGALNACT2|DCN
energy and metabolism	CHONDROITIN SULFATE BIOSYNTHESIS%REACTOME DATABASE ID RELEASE 75%2022870	0.7033	2.019	19	0.0017	CHPF2|CSPG4|CSPG5|CHST7|NCAN|CHST11|CHST12|CHST13|BCAN|BGN|VCAN|CHPF|CHST3|CHSY1|CHSY3|CHST15|CSGALNACT1|CSGALNACT2|DCN
energy and metabolism	CHONDROITIN SULFATE PROTEOGLYCAN METABOLIC PROCESS%GOBP%GO:0050654	0.6379	2.0021	35	0.0018	NCAN|CHST11|CHST12|HYAL1|HEXA|CHST13|BGN|ARSB|DSEL|VCAN|CHSY1|CHSY3|CSPG4|CHPF2|IDUA|HEXB|NDNF|CSPG5|IDS|XYLT1|CHST7|UGDH|B3GAT3|PXYLP1|BCAN|CHST9|CHPF|XYLT2|B3GAT2|DSE|CHST3|CHST15|CSGALNACT1|CSGALNACT2|DCN
energy and metabolism	REGULATION OF CHOLESTEROL BIOSYNTHETIC PROCESS%GOBP%GO:0045540	0.6224	1.9997	41	0.0018	SCAP|SREBF2|SCD|KPNB1|MBTPS2|CYP51A1|APOE|IDI1|TM7SF2|MVK|HMGCS1|ERLIN1|ERLIN2|PMVK|ELOVL6|MVD|HMGCR|LSS|RAN|NFYA|NFYB|NFYC|FGF1|ABCG1|SREBF1|SP1|PRKAA1|SC5D|ABCA2|DHCR7|FDFT1|GPAM|FASN|MBTPS1|SOD1|LPCAT3|ACACB|SEC14L2|ACACA|FDPS|GGPS1
energy and metabolism	CHONDROITIN SULFATE PROTEOGLYCAN BIOSYNTHETIC PROCESS%GOBP%GO:0050650	0.6687	2.0009	26	0.0018	NCAN|CHST11|CHST12|CHST13|BGN|VCAN|CHSY1|CHSY3|CSPG4|CHPF2|CSPG5|XYLT1|CHST7|UGDH|B3GAT3|PXYLP1|BCAN|CHST9|CHPF|XYLT2|B3GAT2|CHST3|CHST15|CSGALNACT1|CSGALNACT2|DCN
energy and metabolism	HALLMARK_CHOLESTEROL_HOMEOSTASIS%MSIGDB_C2%HALLMARK_CHOLESTEROL_HOMEOSTASIS	0.6049	1.9935	66	0.0018	SCD|SEMA3B|ACAT2|CYP51A1|TRIB3|IDI1|TM7SF2|MVK|HMGCS1|PMVK|MVD|HMGCR|ERRFI1|PNRC1|HCG_22119|CTNNB1|GSTM2|CHKA|ANTXR2|TNFRSF12A|PLAUR|ATF5|GPX8|PPARG|ATXN2|PCYT2|SREBF2|ATF3|ACTG1|LPL|CLU|GLDC|TMEM97|CXCL16|PDK3|DKFZP727E011|PLSCR1|FBXO6|TP53INP1|GUSB|ACSS2|HEL-S-7|SC5DL|HEL-S-4|STARD4|AVPR1A|ETHE1|DKFZP686B0215|STX5A|ALDOC|NFIL3|MAL2|EBP|NIBAN1|ABCA2|DHCR7|HCG_2024989|FDFT1|HEL-S-43|FABP5|CPEB2|F…
energy and metabolism	REGULATION OF STEROL BIOSYNTHETIC PROCESS%GOBP%GO:0106118	0.6224	1.994	41	0.0019	SCAP|SREBF2|SCD|KPNB1|MBTPS2|CYP51A1|APOE|IDI1|TM7SF2|MVK|HMGCS1|ERLIN1|ERLIN2|PMVK|ELOVL6|MVD|HMGCR|LSS|RAN|NFYA|NFYB|NFYC|FGF1|ABCG1|SREBF1|SP1|PRKAA1|SC5D|ABCA2|DHCR7|FDFT1|GPAM|FASN|MBTPS1|SOD1|LPCAT3|ACACB|SEC14L2|ACACA|FDPS|GGPS1
energy and metabolism	PROTEOGLYCAN METABOLIC PROCESS%GOBP%GO:0006029	0.5909	1.9771	71	0.0022	BMPR1B|B4GALT7|CHST11|CHST12|CHST13|CHST8|B3GALT6|DSEL|EXT1|EXT2|GAL3ST4|HS6ST1|HS6ST3|HS2ST1|CHPF2|HEXB|IGF1|CSPG5|IDS|UGDH|B3GAT3|CHST10|GPC1|PXYLP1|HPSE|SULF1|BMPR2|ADAMTS12|FAM20B|NDST2|CANT1|NCAN|NDST4|HYAL1|HEXA|BGN|ARSB|VCAN|EXTL3|SULF2|CNMD|CHSY1|CHSY3|CSPG4|HS3ST5|IDUA|FOXL1|HS3ST4|NDNF|XYLT1|CHST7|NDST1|SGSH|GAL3ST3|CHST9|BCAN|HS3ST3B1|CHPF|XYLT2|B3GAT2|DSE|HS6ST2|UST|NDST3|CHST3|CHST15…
energy and metabolism	CHOLESTEROL METABOLISM (INCLUDES BOTH BLOCH AND KANDUTSCH-RUSSELL PATHWAYS)%WIKIPATHWAYS_20210110%WP4718%HOMO SAPIENS	0.6204	1.9599	42	0.0024	SREBF2|SCD|FADS1|CYP51A1|MSMO1|LBR|IDI1|TM7SF2|MVK|HMGCS1|ACSL1|PMVK|MVD|HMGCR|ACSL3|ACOT2|CYP46A1|CYP27A1|CH25H|NR1H3|SOAT2|ELOVL3|ABCA1|NR1H2|SC5DL|FACL4|ABCG1|DKFZP686B0215|MYLIP|DHCR24|EBP|DHCR7|HCG_2024989|FDFT1|FASN|ELOVL5|SOAT1|ELOVL2|FDPS|GGPS1|FADS2|ELOVL4
energy and metabolism	HS-GAG BIOSYNTHESIS%REACTOME%R-HSA-2022928.1	0.6297	1.9508	31	0.0028	HS3ST1|NDST2|GPC2|NDST4|EXT1|HSPG2|EXT2|GPC5|HS6ST1|GPC6|HS6ST3|HS2ST1|SDC2|AGRN|HS3ST5|HS3ST6|SLC35D2|HS3ST4|HS3ST2|SDC3|GPC4|NDST1|GPC1|HS3ST3A1|GPC3|SDC4|HS3ST3B1|HS6ST2|NDST3|GLCE|SDC1
energy and metabolism	GLYCOSAMINOGLYCAN METABOLISM%REACTOME DATABASE ID RELEASE 75%1630316	0.5582	1.9387	121	0.0032	HS3ST1|PAPSS1|SLC9A1|HMMR|GPC2|B4GALT7|CHST11|CHST12|CHST13|B3GALT6|B4GALT5|EXT1|HSPG2|EXT2|HS6ST1|HS6ST3|B4GALT2|HS2ST1|FMOD|CHST6|CHPF2|AGRN|NAGLU|SLC35D2|B3GNT3|CHST1|SDC3|CEMIP|GPC4|B3GAT3|B3GAT1|SLC35B3|GPC3|HPSE2|SLC26A1|SDC1|ST3GAL3|ST3GAL4|ST3GAL1|STAB2|ST3GAL2|ST3GAL6|NDST2|NCAN|NDST4|HYAL1|CD44|HEXA|ARSB|B3GNT7|B3GNT4|VCAN|B3GNT2|B4GAT1|SLC35B2|LYVE1|CHSY1|CHSY3|KERA|LUM|CSPG4|ABCC5|HAS…
energy and metabolism	HS-GAG DEGRADATION%REACTOME%R-HSA-2024096.1	0.6593	1.9259	21	0.0035	GUSB|SDC2|NAGLU|AGRN|IDUA|GLB1L|SDC3|IDS|GPC4|GPC2|SGSH|GPC1|GPC3|SDC4|HPSE|GLB1|HSPG2|HPSE2|GPC5|GPC6|SDC1
energy and metabolism	REGULATION OF ALCOHOL BIOSYNTHETIC PROCESS%GOBP%GO:1902930	0.5793	1.9293	68	0.0035	SCD|SNCA|CYP51A1|IDI1|TM7SF2|MVK|ERLIN1|HMGCS1|ERLIN2|PMVK|ELOVL6|MVD|HMGCR|LSS|HRH1|WNT4|DGKQ|GPER1|RAN|ABCG1|PLEK|DKK3|GPAM|MBTPS1|LPCAT3|ACACB|PTK2B|GGPS1|AVPR1B|BMP5|SREBF2|SCAP|KPNB1|MBTPS2|APOE|H6PD|CYP27B1|CLCN2|NFKB1|LHCGR|BMP6|P2RY6|GFI1|NFYA|NFYB|NFYC|PTH|FGF1|REST|SREBF1|PTH1R|SP1|BMP2|IL1B|PRKAA1|SC5D|ABCA2|DHCR7|FDFT1|CD244|FASN|VDR|SOD1|TNF|SEC14L2|IFNG|ACACA|FDPS
energy and metabolism	LONG-CHAIN FATTY-ACYL-COA METABOLIC PROCESS%GOBP%GO:0035336	0.6583	1.9217	24	0.0037	ELOVL7|DGAT2|DGAT1|HSD17B12|ACSF3|ELOVL1|ACOT7|ACSL1|ACSL5|ELOVL6|HACD1|TECR|ACSL6|ACSL4|FAR1|ACSL3|FAR2|ACSBG1|HACD2|ACSBG2|THEM5|ELOVL5|ELOVL2|ELOVL3
energy and metabolism	METABOLISM OF FAT-SOLUBLE VITAMINS%REACTOME%R-HSA-6806667.6	0.6099	1.9187	48	0.0038	APOE|LRAT|AKR1B10|CLPS|GPC2|RBP4|RBP1|UBIAD1|LRP1|LRP12|TTPA|BCO2|LPL|BCO1|VKORC1|HSPG2|PLB1|LRP10|GPC5|GPC6|AKR1C1|APOB|AKR1C4|SDC2|AGRN|APOA1|PNLIP|SDC3|TTR|APOM|GPC4|LRP8|GPC1|GPC3|LRP2|SDC4|AKR1C3|GPIHBP1|LDLR|RDH11|APOA4|APOA2|RBP2|VKORC1L1|APOC3|RETSAT|APOC2|SDC1
energy and metabolism	GLYCOSAMINOGLYCAN CATABOLIC PROCESS%GOBP%GO:0006027	0.5864	1.9147	56	0.004	SLC9A1|CEMIP2|HMMR|HGSNAT|OGN|GPC2|TGFB1|HSPG2|GLB1|FMOD|CHP1|AGRN|NAGLU|SDC2|HEXB|HYAL3|CSPG5|IDS|CEMIP|SDC3|ACAN|GPC4|GPC1|GPC3|HPSE|HPSE2|SDC1|HYAL2|STAB2|NCAN|GALNS|HYAL1|CD44|HEXA|HYAL4|BGN|ARSB|SPAM1|FUCA1|VCAN|LYVE1|GPC5|GPC6|KERA|LUM|GUSB|CSPG4|FGF2|IDUA|GNS|SGSH|BCAN|SDC4|PRELP|OMD|DCN
energy and metabolism	DISEASES OF GLYCOSYLATION%REACTOME%R-HSA-3781865.1	0.5409	1.9016	146	0.0045	SPON1|ADAMTS1|NOTCH2|ALG9|NOTCH4|ADAMTS8|ALG2|ADAMTS9|RFT1|GPC2|B4GALT7|LFNG|B3GALT6|EXT1|HSPG2|EXT2|ADAMTS16|MPI|GALE|ADAMTS18|ADAMTS4|DAG1|FMOD|POMT2|CHST6|SEMA5A|AGRN|GALNT12|SEMA5B|THSD7B|NOTCH3|POMT1|THBS2|ADAMTSL1|SDC3|ADAMTS2|C1GALT1C1|ADAMTS3|GPC4|SPON2|ADAMTSL5|ADAMTSL4|ADAMTSL3|B3GAT3|ADAMTSL2|MUC12|MUC13|GPC3|MUC15|THSD7A|GFPT1|LARGE1|ADAMTS6|ADAMTS7|SBSPON|MUCL1|POMGNT1|MUC3A|MUC3B|MU…
energy and metabolism	ISOPRENOID BIOSYNTHETIC PROCESS%GOBP%GO:0008299	0.6836	1.903	20	0.0045	IDI1|MVK|SRD5A3|HMGCS1|IDI2|DHDDS|RPE65|PMVK|MVD|PDSS2|HMGCR|DHRS9|PDSS1|HMGCS2|BCO1|NUS1|ALDH1A3|FDPS|GGPS1|ALDH1A2
energy and metabolism	CHOLESTEROL METABOLIC PROCESS%GOBP%GO:0008203	0.5721	1.897	76	0.0046	LDLRAP1|INSIG2|ACAT2|CYP51A1|MSMO1|HSD17B7|OSBPL5|LBR|IDI1|TM7SF2|MVK|NSDHL|HMGCS1|IDI2|PMVK|MVD|OSBPL1A|HMGCR|LSS|CYP46A1|CYP27A1|CH25H|SOAT2|GBA2|APOB|ABCG1|TSKU|ACAA2|AKR1D1|APOA5|CYP7A1|PIP4P1|LCAT|APOF|SULT2B1|NPC1L1|APOA2|PLPP6|GGPS1|APOL2|SCAP|ANGPTL3|CES1|APOE|G6PD|GBA|RXRA|ARV1|CETP|INSIG1|ACLY|STARD3|CEL|SNX17|SULT2A1|ABCA1|CYP11B2|APOA1|NR0B2|FDX1|DHCR24|EBP|SC5D|MT3|CYP11A1|DHCR7|FDFT…
energy and metabolism	ACTIVATION OF GENE EXPRESSION BY SREBF (SREBP)%REACTOME DATABASE ID RELEASE 75%2426168	0.5895	1.8977	39	0.0046	SREBF2|SCD|CYP51A1|IDI1|TM7SF2|MVK|HMGCS1|MVD|ELOVL6|HELZ2|LSS|RXRA|SMARCD3|NFYA|NFYB|NFYC|TGS1|TBL1XR1|TBL1X|PPARA|SP1|CARM1|NCOA2|SQLE|MED1|SC5D|DHCR7|CREBBP|FDFT1|MTF1|GPAM|CHD9|FASN|ACACB|NCOA1|FDPS|ACACA|GGPS1|NCOA6
energy and metabolism	SECONDARY ALCOHOL METABOLIC PROCESS%GOBP%GO:1902652	0.5679	1.8874	80	0.0047	LDLRAP1|INSIG2|ACAT2|CYP51A1|MSMO1|HSD17B7|OSBPL5|LBR|IDI1|TM7SF2|MVK|NSDHL|HMGCS1|IDI2|PMVK|MVD|OSBPL1A|HMGCR|LSS|CYP46A1|CYP27A1|CH25H|UGT1A4|SOAT2|UGT1A3|GBA2|APOB|ABCG1|TSKU|ACAA2|AKR1D1|APOA5|CYP7A1|PIP4P1|LCAT|APOF|SULT2B1|NPC1L1|APOA2|PLPP6|GGPS1|APOL2|SCAP|ANGPTL3|CES1|APOE|G6PD|CYP2R1|CYP27B1|GBA|RXRA|ARV1|CETP|INSIG1|ACLY|STARD3|CEL|SNX17|SULT2A1|ABCA1|CYP11B2|APOA1|NR0B2|FDX1|DHCR24|EB…
energy and metabolism	PROTEOGLYCAN BIOSYNTHETIC PROCESS%GOBP%GO:0030166	0.5792	1.8881	55	0.0047	BMPR1B|CHST11|CHST12|CHST13|CHST8|B3GALT6|DSEL|EXT1|EXT2|GAL3ST4|HS6ST1|HS6ST3|HS2ST1|CHPF2|IGF1|CSPG5|UGDH|B3GAT3|CHST10|PXYLP1|BMPR2|FAM20B|NDST2|CANT1|NCAN|NDST4|BGN|VCAN|EXTL3|CHSY1|CHSY3|CSPG4|HS3ST5|FOXL1|XYLT1|CHST7|NDST1|GAL3ST3|CHST9|BCAN|HS3ST3B1|CHPF|XYLT2|B3GAT2|DSE|HS6ST2|UST|NDST3|CHST3|CHST15|GLCE|CHST14|CSGALNACT1|CSGALNACT2|DCN
energy and metabolism	REGULATION OF PHOSPHOLIPASE ACTIVITY%GOBP%GO:0010517	0.5791	1.892	67	0.0047	GPR55|SNCA|PLA2R1|P2RY12|ITK|C5AR1|TXK|LRP1|PLA2G1B|ARL1|PLA2G5|BICD1|RASGRP4|NMUR1|AGTR1|PLAA|RASGRP1|ABL1|BDNF|NTRK2|EGFR|ADRA1A|PHB2|PDGFRB|NTF4|PDGFRA|LPAR1|LPAR2|SELE|ANG|PHB|ABL2|APOC2|AVPR1B|HTR2A|ARF4|CCL5|ANGPTL3|PLCB2|HTR2B|FGFR3|FGFR2|ANXA8L1|RGS2|ANXA8|CD86|NMUR2|HRAS|P2RY6|ANXA1|PLCG1|PDPK1|FGFR1|S1PR4|PTH|FGF2|KIT|FLT1|AVPR1A|EDNRA|GNA15|GNAQ|ESR1|GNA13|ARHGAP6|NTF3|NTRK3
energy and metabolism	RETINOID METABOLISM AND TRANSPORT%REACTOME%R-HSA-975634.2	0.6068	1.891	44	0.0047	APOE|LRAT|AKR1B10|CLPS|GPC2|RBP4|RBP1|LRP1|LRP12|BCO2|LPL|BCO1|HSPG2|PLB1|LRP10|GPC5|GPC6|AKR1C1|APOB|AKR1C4|SDC2|AGRN|APOA1|PNLIP|SDC3|TTR|APOM|GPC4|LRP8|GPC1|GPC3|LRP2|SDC4|AKR1C3|GPIHBP1|LDLR|RDH11|APOA4|APOA2|RBP2|APOC3|RETSAT|APOC2|SDC1
energy and metabolism	POSITIVE REGULATION OF LIPASE ACTIVITY%GOBP%GO:0060193	0.5817	1.8802	67	0.0049	GPR55|RHOA|P2RY12|ITK|C5AR1|TXK|PLA2G1B|ARL1|PLA2G5|RASGRP4|NMUR1|AGTR1|PLAA|BDNF|NTRK2|EGFR|ADRA1A|PHB2|PDGFRB|NTF4|PDGFRA|LPAR1|APOA5|LPAR2|SELE|GPIHBP1|ANG|PHB|ABL2|APOC2|AVPR1B|HTR2A|ARF4|CCL5|PLCB2|HTR2B|FGFR3|FGFR2|CD86|NMUR2|HRAS|APOH|P2RY6|PLIN5|NR1H3|PLCG1|RHOC|PDPK1|FGFR1|S1PR4|PTH|NR1H2|APOA1|FGF2|KIT|PNLIP|FLT1|AVPR1A|EDNRA|GNA15|GNAQ|ESR1|GNA13|APOA4|ARHGAP6|NTF3|NTRK3
energy and metabolism	PEPTIDYL-ASPARAGINE MODIFICATION%GOBP%GO:0018196	0.6039	1.8718	31	0.0051	MGAT5|MGAT2|RPN1|DDOST|DAD1|ST6GAL1|RPN2|UGGT1|UBE2J1|STT3A|FUT8|HIF1AN|MGAT1|DERL3|UGGT2|OST4|NUDT14|STT3B|DPM1|ALG8|DPM3|LMAN1|ALG5|MCFD2|ASGR1|ASGR2|DPM2|B4GALNT2|TUSC3|MAGT1|OSTC
energy and metabolism	GLYCOSYLATION AND RELATED CONGENITAL DEFECTS%WIKIPATHWAYS_20210110%WP4521%HOMO SAPIENS	0.6442	1.8617	23	0.0055	MGAT2|ALG9|ALG2|GCS1|DPAGT1|DPM1|ALG8|SRD5A3|DOLK|DPM3|ALG6|ALG3|ALG13|ALG1|B4GALT1|MPDU1|DPM2|ALG14|ALG12|ALG11|TUSC3|MAGT1|GMPPB
energy and metabolism	REGULATION OF LIPASE ACTIVITY%GOBP%GO:0060191	0.5597	1.859	91	0.0057	GPR55|SNCA|RHOA|PLA2R1|P2RY12|ITK|PCSK5|C5AR1|TXK|LRP1|PLA2G1B|ARL1|PLA2G5|BICD1|RASGRP4|NMUR1|SORT1|AGTR1|PLAA|RASGRP1|ABL1|BDNF|NTRK2|EGFR|ADRA1A|PHB2|PDGFRB|FURIN|NTF4|PDGFRA|LPAR1|APOA5|LPAR2|ANGPTL8|SELE|HDAC9|LMF1|GPIHBP1|ANG|PHB|ABL2|APOA2|APOC3|APOC2|APOC1|AVPR1B|HTR2A|ANGPTL4|ARF4|CCL5|ANGPTL3|PLCB2|HTR2B|FGFR3|FGFR2|ANXA8L1|RGS2|ANXA8|PCSK6|CD86|NMUR2|HRAS|LPL|APOH|P2RY6|ANXA1|PLIN5|NR1…
energy and metabolism	POSITIVE REGULATION OF GLUCOSE TRANSMEMBRANE TRANSPORT%GOBP%GO:0010828	0.6058	1.857	32	0.0058	SORBS1|ADIPOQ|OSBPL8|CAPN10|IRS1|IRS2|ARPP19|PIK3R1|CLIP3|INS|FGF19|C1QTNF12|PTH|C2CD5|IGF1|NR4A3|AKT2|ITLN1|CLTCL1|AKT1|C3|GH1|PRKCI|FGF21|RHOQ|PTPN11|INSR|OCLN|APPL1|ERFE|BRAF|CREBL2
energy and metabolism	PROTEIN N-LINKED GLYCOSYLATION VIA ASPARAGINE%GOBP%GO:0018279	0.6105	1.8571	30	0.0058	MGAT5|MGAT2|RPN1|DDOST|DAD1|ST6GAL1|RPN2|UGGT1|UBE2J1|STT3A|FUT8|MGAT1|DERL3|UGGT2|OST4|NUDT14|STT3B|DPM1|ALG8|DPM3|LMAN1|ALG5|MCFD2|ASGR1|ASGR2|DPM2|B4GALNT2|TUSC3|MAGT1|OSTC
energy and metabolism	STEROL REGULATORY ELEMENT-BINDING PROTEINS (SREBP) SIGNALLING%WIKIPATHWAYS_20210110%WP1982%HOMO SAPIENS	0.5744	1.8553	56	0.0059	SCD|CYP51A1|IDI1|HMGCS1|RBP4|SAR1B|MVD|INS|HMGCR|YY1|DBI|HCG_1811773|CDK8|SEC23A|SCARB1|PPARG|PRKAG1|CREB1|SEC24C|GPAM|FGF21|PRKAA2|MBTPS1|MTOR|RNF139|PIK3CA|SREBF2|MED15|GSK3A|LPL|HEL-S-32|INSIG1|CAMP|ACLY|PRKAB2|PRKAG2|NFYA|PRKAG3|SIRT1|NR1H2|SAR1A|SEC23B|SEC31B|ACSS1|SEC31L1|DKFZP686B0215|SP1|PRKAA1|FDFT1|FASN|LDLR|PRKAB1|PPARGC1B|ACACA|FDPS|LPIN1
energy and metabolism	AMINOGLYCAN BIOSYNTHETIC PROCESS%GOBP%GO:0006023	0.5375	1.8491	104	0.006	HS3ST1|B4GALT7|GPC2|CHST11|CHST12|CHST13|B4GALT5|B3GALT6|EXT1|EXT2|HSPG2|HS6ST1|B4GALT2|GALNT5|HS2ST1|FMOD|CHST6|AGRN|CHPF2|SLC35D2|B3GNT3|CHST1|CEMIP|SDC3|GPC4|B3GAT3|GPC3|SDC1|ST3GAL3|ST3GAL4|ST3GAL1|ST3GAL2|ST3GAL6|NDST2|NCAN|B3GALT2|B3GALT1|HYAL1|HEXA|B3GNT7|B3GNT4|VCAN|B3GNT2|B4GAT1|CHSY1|CHSY3|KERA|LUM|CSPG4|ABCC5|HAS2|CHST7|B4GALT3|HS3ST3A1|CHST9|B4GALT6|B4GALT4|CHST5|CHST2|PRELP|B3GALNT1|…
energy and metabolism	REGULATION OF CHOLESTEROL BIOSYNTHESIS BY SREBP (SREBF)%REACTOME%R-HSA-1655829.2	0.5587	1.8445	52	0.0062	SCD|INSIG2|CYP51A1|IDI1|TM7SF2|MVK|HMGCS1|SAR1B|ELOVL6|MVD|LSS|RAN|SEC23A|SEC24B|SEC24A|MED1|MTF1|SEC24D|CREBBP|GPAM|SEC24C|MBTPS1|ACACB|GGPS1|SREBF2|SCAP|MBTPS2|KPNB1|HELZ2|RXRA|INSIG1|SMARCD3|NFYA|NFYB|NFYC|TGS1|TBL1XR1|TBL1X|SP1|CARM1|PPARA|SQLE|NCOA2|SC5D|DHCR7|FDFT1|FASN|CHD9|NCOA1|FDPS|ACACA|NCOA6
energy and metabolism	REGULATION OF CHOLESTEROL METABOLIC PROCESS%GOBP%GO:0090181	0.5665	1.8444	52	0.0062	LDLRAP1|SCD|CYP51A1|IDI1|TM7SF2|MVK|ERLIN1|HMGCS1|ERLIN2|PMVK|ELOVL6|MVD|HMGCR|LSS|DGKQ|EPHX2|RAN|ABCG1|GPAM|MBTPS1|LPCAT3|ACACB|GGPS1|FMO5|SREBF2|SCAP|KPNB1|MBTPS2|CES1|APOE|ARV1|ACADVL|GNB3|NFYA|NFYB|ACADL|NFYC|FGF1|NR1H4|SREBF1|SP1|PRKAA1|SC5D|ABCA2|DHCR7|FDFT1|FASN|SOD1|SEC14L2|TTC39B|ACACA|FDPS
energy and metabolism	SYNTHESIS OF VERY LONG-CHAIN FATTY ACYL-COAS%REACTOME%R-HSA-75876.5	0.6419	1.8461	24	0.0062	ELOVL7|SLC27A3|HSD17B12|ACSF3|ELOVL1|ACSL1|ACSL5|TECRL|HACD1|ELOVL6|TECR|ACSL6|ACSL4|ACSL3|ACSBG1|HACD3|ACSBG2|HACD2|HSD17B3|HACD4|ELOVL5|ELOVL2|ELOVL3|ELOVL4
energy and metabolism	GLYCOSAMINOGLYCAN BIOSYNTHETIC PROCESS%GOBP%GO:0006024	0.5399	1.8404	97	0.0063	HS3ST1|B4GALT7|GPC2|CHST11|CHST12|CHST13|B4GALT5|B3GALT6|EXT1|EXT2|HSPG2|HS6ST1|B4GALT2|GALNT5|HS2ST1|FMOD|CHST6|AGRN|CHPF2|SLC35D2|B3GNT3|CHST1|CEMIP|SDC3|GPC4|B3GAT3|GPC3|SDC1|ST3GAL3|ST3GAL4|ST3GAL1|ST3GAL2|ST3GAL6|NDST2|NCAN|HYAL1|HEXA|B3GNT7|B3GNT4|VCAN|B3GNT2|B4GAT1|CHSY1|CHSY3|KERA|LUM|CSPG4|ABCC5|HAS2|CHST7|B4GALT3|HS3ST3A1|CHST9|B4GALT6|B4GALT4|CHST5|CHST2|PRELP|OMD|HAS3|OGN|ANGPT1|DSEL|…
energy and metabolism	DERMATAN SULFATE PROTEOGLYCAN BIOSYNTHETIC PROCESS%GOBP%GO:0050651	0.6764	1.8418	15	0.0063	CSPG4|CSPG5|NCAN|B3GAT3|CHST12|BCAN|BGN|VCAN|DSEL|DSE|UST|CHST14|CSGALNACT1|CSGALNACT2|DCN
energy and metabolism	REGULATION OF STEROID BIOSYNTHETIC PROCESS%GOBP%GO:0050810	0.5506	1.8395	78	0.0063	SCD|CYP51A1|IDI1|TM7SF2|MVK|ERLIN1|HMGCS1|SNAI2|ERLIN2|PMVK|ELOVL6|MVD|DKKL1|HMGCR|LSS|WNT4|DGKQ|ASAH1|RAN|SNAI1|PROX1|ABCG1|DKK3|CYP7A1|GPAM|MBTPS1|LPCAT3|ACACB|GGPS1|BMP5|SREBF2|SCAP|KPNB1|MBTPS2|NR1D1|CES1|ADM|APOE|STAR|H6PD|CYP27B1|CLCN2|NFKB1|FGF19|FGFR4|BMP6|GFI1|NFYA|NFYB|NFYC|SIRT1|FGF1|NR1H4|REST|STARD4|SREBF1|SP1|EGR1|BMP2|CGA|IL1B|PRKAA1|SC5D|ABCA2|DHCR7|FDFT1|AKR1C3|FASN|VDR|SOD1|FSHB…
energy and metabolism	DERMATAN SULFATE PROTEOGLYCAN METABOLIC PROCESS%GOBP%GO:0050655	0.6565	1.8367	16	0.0065	CSPG4|IDUA|CSPG5|NCAN|B3GAT3|CHST12|BCAN|BGN|VCAN|DSEL|DSE|UST|CHST14|CSGALNACT1|CSGALNACT2|DCN
energy and metabolism	AMINOGLYCAN CATABOLIC PROCESS%GOBP%GO:0006026	0.5598	1.8336	62	0.0067	SLC9A1|CEMIP2|CTBS|HMMR|CHI3L2|HGSNAT|CHI3L1|OGN|GPC2|TGFB1|HSPG2|GLB1|FMOD|CHP1|AGRN|NAGLU|SDC2|HEXB|HYAL3|CSPG5|IDS|CEMIP|SDC3|ACAN|GPC4|GPC1|GPC3|OVGP1|HPSE|HPSE2|CHIA|SDC1|HYAL2|CHIT1|STAB2|NCAN|GALNS|HYAL1|CD44|HEXA|HYAL4|BGN|ARSB|SPAM1|FUCA1|VCAN|LYVE1|GPC5|GPC6|KERA|LUM|GUSB|CSPG4|FGF2|IDUA|GNS|SGSH|BCAN|SDC4|PRELP|OMD|DCN
energy and metabolism	POSITIVE REGULATION OF PHOSPHOLIPASE ACTIVITY%GOBP%GO:0010518	0.5701	1.8238	56	0.0074	GPR55|P2RY12|ITK|C5AR1|TXK|PLA2G1B|ARL1|PLA2G5|RASGRP4|NMUR1|AGTR1|PLAA|BDNF|NTRK2|EGFR|ADRA1A|PHB2|PDGFRB|NTF4|PDGFRA|LPAR1|LPAR2|SELE|ANG|PHB|ABL2|APOC2|AVPR1B|HTR2A|ARF4|CCL5|PLCB2|HTR2B|FGFR3|FGFR2|CD86|NMUR2|HRAS|P2RY6|PLCG1|PDPK1|FGFR1|S1PR4|PTH|FGF2|KIT|FLT1|AVPR1A|EDNRA|GNA15|GNAQ|ESR1|GNA13|ARHGAP6|NTF3|NTRK3
energy and metabolism	PROTEIN N-LINKED GLYCOSYLATION%GOBP%GO:0006487	0.5486	1.8239	71	0.0075	MGAT5|MGAT2|RPN1|MOGS|ALG9|DDOST|ALG2|MGAT4C|DAD1|ST6GAL1|RPN2|MGAT4A|UGGT1|MGAT4B|UBE2J1|STT3A|ENTPD5|SLC39A8|FUT8|B4GALT7|MVD|DERL3|ALG14|ALG12|ALG11|ALG10|TMEM258|MAN1C1|GAL3ST1|OST4|MGAT3|STT3B|MGAT5B|ALG10B|ASGR1|MGAT4D|ASGR2|GFPT2|GFPT1|PGM3|DPM2|PMM1|PMM2|OSTC|ST3GAL1|TMEM165|SRD5A3|DOLK|DHDDS|MGAT1|B4GALT1|MPDU1|UGGT2|KRTCAP2|DPAGT1|NUDT14|DPM1|ALG8|DPM3|LMAN1|DOLPP1|ALG6|ALG5|MCFD2|ALG3|…
energy and metabolism	GLYCOSAMINOGLYCAN METABOLIC PROCESS%GOBP%GO:0030203	0.5243	1.8228	127	0.0075	HS3ST1|SLC9A1|HMMR|HGSNAT|B4GALT7|GPC2|CHST11|CHST12|CHST13|B4GALT5|B3GALT6|EXT1|EXT2|HSPG2|HS6ST1|B4GALT2|GALNT5|HS2ST1|FMOD|CHST6|AGRN|CHPF2|NAGLU|SLC35D2|B3GNT3|CHST1|CEMIP|SDC3|GPC4|B3GAT3|GPC3|HPSE2|SDC1|ST3GAL3|ST3GAL4|ST3GAL1|ST3GAL2|STAB2|ST3GAL6|NDST2|NCAN|GALNS|HYAL1|CD44|HEXA|HYAL4|ARSB|SPAM1|B3GNT7|B3GNT4|VCAN|B3GNT2|B4GAT1|LYVE1|CHSY1|CHSY3|KERA|LUM|CSPG4|ABCC5|HAS2|CHST7|B4GALT3|SGS…
energy and metabolism	CELLULAR RESPONSE TO CARBOHYDRATE STIMULUS%GOBP%GO:0071322	0.5742	1.8056	38	0.0086	PTPRN|GAS6|LIN28A|ZNF236|SLC2A5|RAB11FIP5|CALCRL|CLEC7A|SLC26A6|RACK1|MAPK13|AGER|GPER1|ZBTB20|SLC39A14|PCK1|RAB11B|MLXIPL|PDK3|RAB11FIP2|COLEC12|TRA2B|PRKACA|ERN1|PTPRN2|ADCY8|SOX4|PCK2|CYP7A1|PRKAA1|ZFP36L1|PRKAA2|SELENOT|PAX2|XBP1|IGF1R|KCNB1|UNC13B
energy and metabolism	REGULATION OF GLUCOSE IMPORT%GOBP%GO:0046324	0.5776	1.802	37	0.0087	SORBS1|ADIPOQ|OSBPL8|CAPN10|IRS1|IRS2|ARPP19|GSK3A|PIK3R1|PEA15|INS|PLA2G1B|FGF19|C1QTNF12|APPL2|GRB10|PRKAG2|PTH|IGF1|SELENOS|AKT2|ITLN1|CLTCL1|AKT1|RTN2|PID1|ENPP1|LEP|PRKCI|FGF21|RHOQ|PTPN11|INSR|OCLN|APPL1|ERFE|CREBL2
energy and metabolism	LONG-CHAIN FATTY-ACYL-COA BIOSYNTHETIC PROCESS%GOBP%GO:0035338	0.6524	1.8001	18	0.0088	ELOVL7|HSD17B12|ACSF3|ELOVL1|ACSL1|ACSL5|ELOVL6|HACD1|TECR|ACSL6|ACSL4|ACSL3|ACSBG1|HACD2|ACSBG2|ELOVL5|ELOVL2|ELOVL3
energy and metabolism	RESPONSE TO KETONE%GOBP%GO:1901654	0.5455	1.7968	69	0.0091	UBE3A|NDOR1|SFRP1|TGFB3|CSN1S1|MSN|CAV1|CFTR|ADAM15|TGFB1|PTGER4|PTGFR|ROCK2|PTGER2|TGFB2|TGFBR3|KLF9|SPHK2|SRC|AKR1C2|ADCY2|CATSPER1|SLIT3|CATSPER3|ADCY5|CATSPER2|CATSPER4|GOLPH3|ABCB4|SLIT2|GNB1|DEFB104B|CATSPERB|CATSPERD|GNG2|CATSPERG|MAP4K1|ABHD2|UGT3A2|AHR|NR3C1|LARP1|ACOD1|AQP1|TRERF1|CCR7|CCL19|CCL21|NR1H3|PCK1|THBS1|NCOA4|NKX3-1|ADCY3|ADCY1|ADCY8|ADCY6|PCK2|AR|WBP2|AKR1C3|TNFSF4|HSD3B2|GN…
energy and metabolism	FATTY-ACYL-COA METABOLIC PROCESS%GOBP%GO:0035337	0.5724	1.7943	41	0.0092	ELOVL7|DGAT2|SCD|HTD2|DGAT1|SCD5|NUDT7|ACSM2A|CBR4|ELOVL1|ACOT7|ACSL1|ACSL5|ELOVL6|TECR|ACSL6|ACSL4|ACSL3|FAR1|FAR2|ACSBG1|ACSBG2|ACLY|THEM5|ELOVL3|ABCD1|HSD17B12|ACSF3|HACD1|SLC25A1|PPT2|FASN|HACD2|ELOVL5|ELOVL2|HSD17B4|ACACA|FITM2|HSD17B8|ACAT1|GCDH
energy and metabolism	POSITIVE REGULATION OF GLUCOSE IMPORT%GOBP%GO:0046326	0.6099	1.7944	26	0.0092	SORBS1|ADIPOQ|OSBPL8|CAPN10|IRS1|IRS2|ARPP19|PIK3R1|INS|FGF19|C1QTNF12|PTH|IGF1|AKT2|ITLN1|CLTCL1|AKT1|PRKCI|FGF21|RHOQ|PTPN11|INSR|OCLN|APPL1|ERFE|CREBL2
energy and metabolism	SULFUR COMPOUND BIOSYNTHETIC PROCESS%GOBP%GO:0044272	0.5123	1.7929	165	0.0093	GSTO1|SCD|PAPSS1|SCD5|GSTZ1|ELOVL1|GSTA4|ACSL1|GSTA3|CHST11|CHST12|ACSL5|ELOVL6|GSTA2|GSTA1|CHST13|PDHB|ACSL4|ACSL3|GGT1|GGTLC2|MTHFR|GSTT2B|GSTM5|GGTLC1|GSTM4|GGTLC3|B4GALT5|ACSBG1|GSTK1|ACSBG2|GSTM3|GGT7|GSTM2|GGT6|GSTM1|MTR|GSTO2|AKR1A1|MGST3|GSTP1|B4GALT2|MGST1|FMOD|MGST2|CHST6|GSTT1|CHPF2|SLC35D2|B3GNT3|CHST1|SLC35B3|BHMT2|DIP2A|HPGDS|CHAC2|SLC26A1|CBSL|GGT5|HTD2|ST3GAL3|ST3GAL4|ST3GAL1|CBR4…
energy and metabolism	REGULATION OF GLUCOSE TRANSMEMBRANE TRANSPORT%GOBP%GO:0010827	0.5487	1.785	50	0.0098	ADIPOQ|OSBPL8|TRIB3|IRS1|IRS2|ARPP19|CLIP3|INS|PLA2G1B|C1QTNF12|GRB10|C2CD5|IGF1|NR4A3|SELENOS|AKT2|ITLN1|CLTCL1|RTN2|RSC1A1|PID1|ENPP1|PRKCI|PRKCB|FGF21|PTPN11|INSR|OCLN|BRAF|SORBS1|SLC2A1|CAPN10|GSK3A|PIK3R1|PEA15|FGF19|APPL2|INPP5K|PRKAG2|PTH|AKT1|IL1B|LEP|C3|GH1|RHOQ|APPL1|ERFE|CREBL2|FFAR4
energy and metabolism	ALCOHOL BIOSYNTHETIC PROCESS%GOBP%GO:0046165	0.5249	1.7842	82	0.0099	PGP|INSIG2|ACAT2|CYP51A1|MSMO1|HSD17B7|LBR|IDI1|TM7SF2|MVK|NSDHL|HMGCS1|IDI2|PMVK|MVD|HMGCR|CACNA1H|LSS|MOXD2P|CYP27A1|MOXD1|ISYNA1|ACER2|ACER1|ASAH1|ASAH2|AGK|SPHK2|SPHK1|SPTLC1|SPTLC2|SPTLC3|ASAH2B|ACAA2|GOT1|APOA5|PPIP5K1|PPIP5K2|NPC1L1|IPMK|ITPKB|PLPP6|ITPKC|PDXP|GGPS1|ITPKA|CES1|G6PD|IPPK|CYP2R1|CYP27B1|SRD5A3|GBA|DHDDS|ACER3|ARV1|DHFR|INSIG1|ACLY|IP6K1|IP6K3|PCK1|IP6K2|CYP11B2|APOA1|FGF2|DH…
energy and metabolism	POSITIVE REGULATION OF PHOSPHOLIPASE C ACTIVITY%GOBP%GO:0010863	0.5771	1.7816	43	0.01	GPR55|PLCB2|HTR2B|ITK|P2RY12|C5AR1|TXK|CD86|HRAS|P2RY6|PLCG1|RASGRP4|NMUR1|FGFR1|PTH|S1PR4|BDNF|FGF2|KIT|NTRK2|EGFR|PHB2|ADRA1A|PDGFRB|FLT1|AVPR1A|NTF4|EDNRA|GNA15|PDGFRA|LPAR1|LPAR2|SELE|GNAQ|ANG|ABL2|PHB|ESR1|ARHGAP6|NTF3|NTRK3|AVPR1B|HTR2A
intracellular trafficking	REGULATION OF IGF ACTIVITY BY IGFBP%REACTOME%R-HSA-381426.2	0.661	2.2593	124	0	P4HB|KLK13|IGFBP4|CCN1|SCG2|LAMC1|FN1|SPARCL1|SCG3|RCN1|VGF|MFGE8|CALU|APP|MELTF|ADAM10|APOB|DNAJC3|MATN3|IGF2|IGF1|FSTL1|FSTL3|FGA|CHGB|APOA5|EVA1A|GPC3|LAMB2|LAMB1|PROC|TF|BMP15|MBTPS1|APOL1|NUCB1|APOA2|C4A|BPIFB2|APOE|IGFBP1|KLK2|NOTUM|MEN1|FGF23|TMEM132A|VCAN|LTBP1|MEPE|PDIA6|PNPLA2|PAPPA|KLK1|CKAP4|C3|KLK3|IL6|PRKCSH|IGFBP3|GZMH|IGFBP5|SPP1|QSOX1|IGFBP2|GAS6|SPP2|IGFALS|IGFBP6|MGAT4A|FAM20C|…
intracellular trafficking	POST-TRANSLATIONAL PROTEIN PHOSPHORYLATION%REACTOME DATABASE ID RELEASE 75%8957275	0.6561	2.2559	107	0	P4HB|IGFBP4|CCN1|SCG2|LAMC1|FN1|SPARCL1|SCG3|RCN1|VGF|MFGE8|CALU|APP|MELTF|ADAM10|APOB|DNAJC3|MATN3|FSTL1|FSTL3|FGA|CHGB|APOA5|EVA1A|GPC3|LAMB2|LAMB1|PROC|TF|BMP15|MBTPS1|APOL1|NUCB1|APOA2|C4A|BPIFB2|APOE|IGFBP1|NOTUM|MEN1|FGF23|TMEM132A|VCAN|LTBP1|MEPE|PDIA6|PNPLA2|CKAP4|C3|IL6|PRKCSH|IGFBP3|IGFBP5|SPP1|QSOX1|GAS6|SPP2|MGAT4A|FAM20C|FAM20A|VWA1|APLP2|CST3|CDH2|STC2|IGFBP7|SHISA5|AMELX|LGALS1|HRC…
intracellular trafficking	COPI-DEPENDENT GOLGI-TO-ER RETROGRADE TRAFFIC%REACTOME%R-HSA-6811434.1	0.6021	2.0352	83	0.0014	KLC4|KLC3|KDELR3|KLC2|KIF23|TMED3|TMED2|TMED7|COPB2|KIF20A|TMED9|KIFAP3|COPG2|NAPB|COPG1|KIF3B|KIF3C|KIF15|KIF27|KLC1|USE1|RINT1|NBAS|STX18|BNIP1|KIF2A|COPZ1|KIF20B|KIF11|ARF4|ARF1|KIF1B|ARF5|KIF13B|ZW10|RACGAP1|SEC22B|NAPA|RAB1B|KIF2C|KIF18A|TMED10|KIF4B|KDELR1|COPB1|KIF4A|NAPG|KDELR2|KIF12|KIF3A|KIF19|KIF1C|NSF|KIF1A|ARCN1|KIF25|SURF4|KIF22|KIF5B|ARF3|KIF6|GBF1|KIF5A|ARFGAP3|KIF9|KIFC2|COPE|KIF…
intracellular trafficking	SCAVENGING BY CLASS A RECEPTORS%REACTOME DATABASE ID RELEASE 75%3000480	0.7417	2.0365	19	0.0014	SCARA5|APOA1|COL4A1|APOE|HSP90B1|FTH1|FTL|COL3A1|COL1A2|MSR1|MASP1|COL1A1|MARCO|SCGB3A2|CALR|APOB|COLEC12|COL4A2|COLEC11
intracellular trafficking	RETROGRADE VESICLE-MEDIATED TRANSPORT, GOLGI TO ER%GOBP%GO:0006890	0.5965	2.0092	85	0.0018	KDELR3|KLC2|KIF23|TMED3|TMED2|TMED7|COPB2|TMED9|KIFAP3|COPG2|COPG1|KIF3B|BICD2|KIF3C|KIF15|RAB6D|KLC1|USE1|TAPBP|RINT1|NBAS|STX18|BNIP1|TMEM115|GOLPH3|KIF2A|COPZ1|ERGIC2|ERGIC1|LMAN2|RAB41|PICK1|ARF4|KIF11|PLPP3|ARF5|ATP9B|RAB6A|RAB6B|ATP9A|RER1|ZW10|GOLPH3L|RACGAP1|ERGIC3|SEC22B|NAPA|PITPNB|RAB1B|KIF2C|TMED10|KIF18A|KDELR1|KIF4B|KIF4A|COPB1|KDELR2|UVRAG|KIF3A|KIF1C|NSF|HTT|ARCN1|SURF4|KIF22|ARF3…
intracellular trafficking	GOLGI-TO-ER RETROGRADE TRANSPORT%REACTOME%R-HSA-8856688.1	0.5749	1.985	117	0.0021	KLC4|RAB3GAP2|KLC3|KDELR3|KLC2|KIF23|KIF20A|PAFAH1B3|KIFAP3|DYNC1H1|NAPB|DCTN5|DCTN4|KIF3B|ACTR10|KIF3C|GALNT2|KLC1|USE1|RINT1|NBAS|STX18|CAPZB|BNIP1|DYNLL2|COPZ1|KIF20B|RAB3GAP1|KIF11|ARF4|PAFAH1B2|DCTN6|PAFAH1B1|DCTN3|RAB6A|RAB6B|DYNC1I1|ACTR1A|RAB1B|KIF3A|NSF|DCTN1|KIF5B|GBF1|DYNC1I2|ARFGAP3|RAB18|ARFGAP1|RAB1A|COPA|GALNT1|TMED3|TMED2|TMED7|COPB2|TMED9|CAPZA3|COPG2|COPG1|PLA2G6|BICD1|BICD2|KIF…
intracellular trafficking	ER TO GOLGI ANTEROGRADE TRANSPORT%REACTOME DATABASE ID RELEASE 75%199977	0.5578	1.9736	136	0.0022	KDELR3|CSNK1D|INS|DYNC1H1|F8|NAPB|DCTN5|DCTN4|SEC23IP|GOSR1|ACTR10|TBC1D20|TFG|CAPZB|DYNLL2|CD55|SPTBN1|COPZ1|PREB|LMAN2|ARF4|DCTN6|DCTN3|TRAPPC2|SEC16B|TRAPPC3|TRAPPC1|TRAPPC5|ANKRD28|CNIH1|DYNC1I1|SEC31A|CNIH3|ACTR1A|BET1L|RAB1B|USO1|AREG|FOLR1|ANK1|LMAN1L|CTSZ|NSF|DCTN1|LMAN2L|GBF1|GRIA1|DYNC1I2|ARFGAP3|ARFGAP1|CD59|RAB1A|COG8|COG7|COPA|COG6|COG5|COG4|COG3|COG1|GOLGB1|TGFA|SCFD1|TMED3|TMED2|SP…
intracellular trafficking	GOLGI TO PLASMA MEMBRANE PROTEIN TRANSPORT%GOBP%GO:0043001	0.6435	1.9776	31	0.0022	GGA1|BLZF1|KRT18|RAB34|KIF13A|GOLGA4|MACF1|PREPL|SYS1|GCC2|C16ORF70|SEC16A|GOLPH3L|GGA2|VAMP4|VAMP5|BBS2|BBS1|ARFRP1|ANK3|RAB26|NSF|RAB10|VAMP2|AMN|GOLPH3|SPTBN1|GGA3|GOLGA7|RAB31|OPTN
intracellular trafficking	INTRA-GOLGI AND RETROGRADE GOLGI-TO-ER TRAFFIC%REACTOME%R-HSA-6811442.1	0.5507	1.963	186	0.0024	NAA38|KLC4|RAB3GAP2|KLC3|KDELR3|KLC2|KIF23|GOLIM4|CYTH4|RIC1|KIF20A|RGP1|PAFAH1B3|ALPP|KIFAP3|DYNC1H1|SNAP29|ARL1|NAPB|DCTN5|USP6NL|DCTN4|KIF3B|GOSR1|ACTR10|KIF3C|PLIN3|RAB9B|CUX1|GALNT2|VAMP3|KLC1|USE1|RINT1|NBAS|MAN1C1|STX18|CAPZB|BNIP1|DYNLL2|COPZ1|RAB43|RAB41|KIF20B|RAB3GAP1|KIF11|ARF4|RAB30|PAFAH1B2|RAB36|DCTN6|MAN2A2|PAFAH1B1|DCTN3|MAN1A2|RAB6A|RAB6B|MAN1A1|VTI1A|DYNC1I1|ACTR1A|BET1L|RAB1B|…
intracellular trafficking	VESICLE TARGETING, TO, FROM OR WITHIN GOLGI%GOBP%GO:0048199	0.5861	1.9561	70	0.0026	CSNK1D|TMED2|TMED9|TRAPPC4|SAR1B|CNIH2|F8|SEC16A|SEC23IP|TRAPPC2L|COL7A1|TRAPPC9|TBC1D20|PEF1|SEC23A|TRAPPC6A|TRAPPC6B|TFG|PPP6C|SEC24B|SEC24A|SEC24D|SEC24C|PREB|AP1AR|KLHL12|CTSC|TRAPPC2|SEC16B|TRAPPC3|CUL3|TRAPPC1|ANKRD28|TRAPPC5|PDCD6|CEP19|CNIH1|SEC31A|SEC22B|CNIH3|NAPA|STX5|RAB1B|TMED10|AREG|USO1|GOSR2|SEC13|TRAPPC10|SERPINA1|FOLR1|F5|NSF|CTSZ|GOLGA2|LMAN1|GBF1|MCFD2|GRIA1|ARFGAP3|PPP6R1|PPP…
intracellular trafficking	BINDING AND UPTAKE OF LIGANDS BY SCAVENGER RECEPTORS%REACTOME DATABASE ID RELEASE 75%2173782	0.6317	1.9491	128	0.0029	IGLV1-44|IGKV3-15|IGKV3-11|V2-8|IGLV7-43|HBB|IGKV1D-16|HBA2|IGKV1D-12|IGLV1-51|IGLV2-23|FTL|IGKV3-20|IGHV1-2|IGHV4-34|IGHV4-39|IGKV2-29|IGKV2-28|IGLC3|IGLC1|MSR1|IGLC2|V1-9|MARCO|V1-7|V1-5|V1-3|IGKV3D-20|SCGB3A2|IGKV2-30|STAB1|CALR|IGHV2-70|COLEC12|IGHV2-5|APOB|COLEC11|IGHV3-48|SCARA5|IGLV3-1|IGKV1-39|IGKV1-33|IGLC7|IGHV3-53|IGKV5-2|IGLC6|APOL1|MASP1|APOE|STAB2|SAA1|SPARC|HSPH1|CD36|IGHA1|COL3A1|…
intracellular trafficking	PROTEIN LOCALIZATION TO SYNAPSE%GOBP%GO:0035418	0.6345	1.9466	30	0.003	DLG4|ARHGAP44|NPHS1|STX1B|MAPK8IP3|HSPB1|GRIPAP1|ZDHHC2|NLGN1|NRXN1|MPP4|GRIP1|BSN|NLGN2|KIF5B|DLG1|KIF5A|PCLO|NRXN2|DLG2|RAB11A|SCRIB|RAB27B|RAB8A|STX3|KIF5C|GRIP2|MAP1A|SHANK1|ZDHHC12
intracellular trafficking	TRANS-GOLGI NETWORK VESICLE BUDDING%REACTOME%R-HSA-199992.3	0.5855	1.9473	72	0.003	BLOC1S1|AP1M2|AP1S2|AP1S1|AP1S3|SH3GL2|FTH1|FTL|VAMP8|SNX9|APP|SORT1|HGS|PICALM|DNM2|STX4|VAMP2|CLVS1|AP1B1|AP1M1|PIK3C2A|TFRC|SNX5|OCRL|HIP1R|BLOC1S3|CLVS2|AP4S1|TBC1D8B|SNAPIN|DTNBP1|TPD52L1|SNAP23|AP4B1|NECAP1|ARRB1|CPD|CLTC|ACBD3|CLTA|AP4E1|ARF1|AP1G1|CLINT1|AP4M1|AP1G2|RAB5C|AP3S1|SH3D19|GAK|DNAJC6|TPD52|DNASE2|BLOC1S4|PUM1|BLOC1S6|AP3B1|TXNDC5|NAPA|M6PR|CHMP2A|CTSZ|IGF2R|TGOLN2|YIPF6|GNS|GB…
intracellular trafficking	GOLGI TO PLASMA MEMBRANE TRANSPORT%GOBP%GO:0006893	0.5887	1.9387	51	0.0032	KRT18|RAB34|OSBPL5|SYS1|GCC2|LLGL1|SEC16A|VAMP5|EXOC4|ARFRP1|EXOC6|EXOC5|EXOC2|EXOC1|VAMP2|AMN|GOLPH3|SPTBN1|COMMD1|GOLGA7|RAB31|STEAP2|RABEP1|GOPC|ARL3|OPTN|GGA1|BLZF1|KIF13A|GOLGA4|EXOC8|MACF1|PREPL|CCDC93|C16ORF70|GOLPH3L|GGA2|VAMP4|CCDC22|BBS2|STXBP6|BBS1|EXOC1L|VPS35L|ANK3|RAB26|NSF|RAB10|GGA3|ARFGEF2|EXOC6B
intracellular trafficking	RECEPTOR-MEDIATED ENDOCYTOSIS%GOBP%GO:0006898	0.5487	1.9364	223	0.0033	LDLRAP1|AP2B1|DNAJC13|ACKR3|CANX|DLL1|HBB|HBA2|ARRB2|CLN3|CXCR2|HSPG2|SCGB3A2|CALR|PDLIM7|ARHGAP27|COLEC12|COLEC11|SNAP91|CD81|CUBN|AMN|MRC1|FPR2|FCGR2B|ITSN1|DAB2|MASP1|INSR|HIP1R|CACNG7|SIGLEC1|CLTC|CLTA|ADM|AP2A1|STAB2|TPCN2|CD9|MX1|PIP5K1C|GTF2H2|PIKFYVE|CEACAM1|SPARC|PI4KB|FOLR1|AP2A2|DNM3|AP2S1|CD36|IGHA1|HYOU1|LDLR|CD163|SNX1|NEDD4|CAV1|HPR|HPX|IGHA2|AMBP|JCHAIN|FCGR1A|LILRB1|LILRB4|MX2|IG…
intracellular trafficking	VESICLE COATING%GOBP%GO:0006901	0.5761	1.9327	67	0.0034	CSNK1D|TMED2|TMED9|TRAPPC4|SAR1B|CNIH2|F8|SEC16A|SEC23IP|TRAPPC2L|COL7A1|TRAPPC9|TBC1D20|PEF1|SEC23A|TRAPPC6A|TRAPPC6B|TFG|PPP6C|SEC24B|SEC24A|SEC24D|SEC24C|PREB|KLHL12|CTSC|TRAPPC2|SEC16B|TRAPPC3|CUL3|TRAPPC1|ANKRD28|TRAPPC5|PDCD6|CNIH1|SEC31A|SEC22B|CNIH3|NAPA|STX5|RAB1B|TMED10|AREG|USO1|GOSR2|SEC13|TRAPPC10|SERPINA1|FOLR1|F5|NSF|CTSZ|GOLGA2|LMAN1|GBF1|MCFD2|GRIA1|ARFGAP3|PPP6R1|PPP6R3|BET1|RAB…
intracellular trafficking	COPII-MEDIATED VESICLE TRANSPORT%REACTOME%R-HSA-204005.4	0.5772	1.9318	68	0.0034	CSNK1D|TMED2|TRAPPC4|SAR1B|CNIH2|F8|NAPB|SEC16A|TRAPPC2L|SEC23IP|TRAPPC9|COL7A1|TBC1D20|TRAPPC6A|SEC23A|TRAPPC6B|PPP6C|TFG|SEC24B|SEC24A|SEC24D|SEC24C|PREB|LMAN2|CTSC|TRAPPC2|SEC16B|TRAPPC3|TRAPPC1|SEC22A|TRAPPC5|ANKRD28|SEC22C|CNIH1|SEC22B|SEC31A|CNIH3|NAPA|RAB1B|STX5|TMED10|USO1|AREG|GOSR2|SEC13|NAPG|SERPINA1|TRAPPC10|YKT6|FOLR1|F5|LMAN1L|CTSZ|NSF|GOLGA2|LMAN1|LMAN2L|GRIA1|MCFD2|PPP6R1|PPP6R3|C…
intracellular trafficking	VESICLE TARGETING, ROUGH ER TO CIS-GOLGI%GOBP%GO:0048207	0.5716	1.9305	63	0.0034	CSNK1D|TMED2|TRAPPC4|SAR1B|CNIH2|F8|SEC16A|SEC23IP|TRAPPC2L|COL7A1|TRAPPC9|TBC1D20|PEF1|SEC23A|TRAPPC6A|TRAPPC6B|TFG|PPP6C|SEC24B|SEC24A|SEC24D|SEC24C|PREB|KLHL12|CTSC|TRAPPC2|SEC16B|TRAPPC3|CUL3|TRAPPC1|ANKRD28|TRAPPC5|PDCD6|CNIH1|SEC31A|SEC22B|CNIH3|NAPA|STX5|RAB1B|TMED10|AREG|USO1|GOSR2|SEC13|TRAPPC10|SERPINA1|FOLR1|F5|NSF|CTSZ|GOLGA2|LMAN1|MCFD2|GRIA1|PPP6R1|PPP6R3|BET1|RAB1A|CD59|GORASP1|TGF…
intracellular trafficking	TRANSPORT TO THE GOLGI AND SUBSEQUENT MODIFICATION%REACTOME%R-HSA-948021.2	0.5445	1.9224	167	0.0036	KDELR3|CSNK1D|ST6GAL1|FUT8|INS|ST8SIA2|DYNC1H1|F8|ST8SIA3|ST8SIA6|B4GALT5|NAPB|DCTN5|DCTN4|SEC23IP|GOSR1|ACTR10|TBC1D20|B4GALT2|TFG|MAN1C1|CAPZB|MGAT3|DYNLL2|CD55|CHST10|SPTBN1|COPZ1|PREB|LMAN2|ARF4|ST3GAL4|DCTN6|MAN2A2|DCTN3|MAN1A2|TRAPPC2|MAN1A1|SEC16B|TRAPPC3|TRAPPC1|TRAPPC5|ANKRD28|CNIH1|DYNC1I1|SEC31A|CNIH3|ACTR1A|BET1L|RAB1B|USO1|AREG|FOLR1|ANK1|LMAN1L|CTSZ|NSF|DCTN1|B4GALT3|CGA|LMAN2L|GBF1…
intracellular trafficking	CARGO CONCENTRATION IN THE ER%REACTOME%R-HSA-5694530.1	0.6173	1.9236	33	0.0037	TMED2|CTSC|SAR1B|CNIH2|F8|COL7A1|CNIH1|SEC22B|CNIH3|STX5|TMED10|AREG|GOSR2|SEC23A|SERPINA1|FOLR1|F5|LMAN1L|CTSZ|SEC24B|SEC24A|LMAN1|LMAN2L|GRIA1|MCFD2|MIA2|MIA3|SEC24D|SEC24C|CD59|PREB|LMAN2|TGFA
intracellular trafficking	COPI-MEDIATED ANTEROGRADE TRANSPORT%REACTOME%R-HSA-6807878.1	0.5706	1.9127	83	0.004	KDELR3|TMED3|TMED2|SPTAN1|TMED7|COPB2|TMED9|INS|DYNC1H1|CAPZA3|COPG2|NAPB|COPG1|DCTN5|DCTN4|ACTR10|GOSR1|CAPZB|DYNLL2|CD55|TMEM115|SPTBN1|COPZ1|SPTBN4|SPTBN5|ARF4|DCTN2|DCTN6|ARF1|DCTN3|SPTA1|ARF5|DYNLL1|COG2|DYNC1LI1|SPTBN2|DYNC1LI2|DYNC1I1|ACTR1A|BET1L|NAPA|RAB1B|STX5|TMED10|USO1|KDELR1|COPB1|GOSR2|NAPG|ANK2|ANK3|YKT6|FOLR1|KDELR2|ANK1|SPTB|NSF|ARCN1|DCTN1|GOLGA2|ARF3|GBF1|ARFGAP3|DYNC1I2|COPE|…
intracellular trafficking	GOLGI ASSOCIATED VESICLE BIOGENESIS%REACTOME%R-HSA-432722.3	0.5807	1.915	54	0.004	BLOC1S1|AP1M2|AP1S2|AP1S1|AP1S3|SH3GL2|FTH1|FTL|VAMP8|SNX9|SORT1|PICALM|DNM2|VAMP2|AP1B1|AP1M1|PIK3C2A|TFRC|SNX5|OCRL|HIP1R|BLOC1S3|TBC1D8B|SNAPIN|DTNBP1|TPD52L1|AP4B1|NECAP1|ARRB1|CPD|ACBD3|AP4E1|ARF1|AP1G1|CLINT1|RAB5C|AP3S1|SH3D19|GAK|DNAJC6|TPD52|BLOC1S4|PUM1|BLOC1S6|AP3B1|TXNDC5|NAPA|IGF2R|TGOLN2|YIPF6|HSPA8|GOLGB1|VAMP7|SNX2
intracellular trafficking	RETROGRADE TRANSPORT AT THE TRANS-GOLGI-NETWORK%REACTOME%R-HSA-6811440.1	0.5835	1.9161	49	0.004	NAA38|TMF1|RIC1|RGP1|SCOC|ARL1|SYS1|GCC2|NAPB|USP6NL|GCC1|GOLGA1|NAA30|NAA35|PLIN3|ARFRP1|RAB9B|VPS51|VPS53|VPS52|VPS54|VAMP3|STX10|STX6|RAB43|RHOBTB3|GOLGA4|RAB6A|RAB6B|VTI1A|COG2|VAMP4|NAPA|STX16|NAPG|M6PR|NSF|IGF2R|TGOLN2|RABEPK|COG8|ARFIP2|COG7|COG6|COG5|COG4|RAB9A|COG3|COG1
intracellular trafficking	PROTEIN LOCALIZATION TO CELL PERIPHERY%GOBP%GO:1990778	0.536	1.9091	187	0.0042	LIN7C|PACS1|KCNB2|ROCK2|LIN7A|SLC9A3R2|RAB40A|RAB40B|EPB41L3|KCNIP4|EPHA2|CDH1|CD81|STXBP1|AMN|LRP6|TRARG1|DLG1|SPTBN1|S100A10|RAB11A|SMURF1|JUP|SCRIB|ACTN2|SLC9A3R1|RAB3B|LIN7B|RAB3D|STX3|ARHGAP44|NKD2|RAB7A|ZDHHC23|ZDHHC22|MYO5A|STX1B|FGF13|PIP5K1A|INPP5K|GGA2|ROCK1|DPP10|MAP7|MRAP|RAB40C|RAB26|DPP6|PLEKHF1|RAB40AL|WNK3|RAB29|PDZK1P1|ANK1|NSF|RAB10|RAB15|RAB12|RAB13|PDZD11|GGA3|MYADM|RAB3A|RAB8…
intracellular trafficking	RETROGRADE AXONAL TRANSPORT%GOBP%GO:0008090	0.6839	1.8907	16	0.0047	TMEM108|HAP1|KIF1C|KIF1A|KIF5B|PAFAH1B1|KIF5A|DLG2|DYNC1H1|SOD1|DST|ACTR10|FBXW11|MGARP|MAP1A|NEFL
intracellular trafficking	ER TO GOLGI VESICLE-MEDIATED TRANSPORT%GOBP%GO:0006888	0.5351	1.8927	196	0.0047	INS|F8|DYNC1H1|DCTN5|DCTN4|GOSR1|USE1|CAPZB|F10|DYNLL2|SPTBN1|CTAGE1|CTAGE8|CTAGE6|TEX261|PROC|CTAGE3P|IER3IP1|TMED6|GOPC|TMED4|ERGIC2|ERGIC1|ATL3|ATL2|LMAN2|YIF1B|GOLT1A|TRAPPC2B|TRAPPC3L|RANGRF|CNIH4|WHAMMP3|SCAP|WHAMM|ARF4|KLHL12|VTI1A|ANKRD28|PDCD6|DYNC1I1|BET1L|AREG|FOLR1|LMAN1L|ANK1|MPPE1|LMAN2L|DYNC1I2|ARFGAP1|CD59|HYOU1|VTI1B|GOLGB1|COPB2|CNIH2|SEC16A|TRAPPC9|COL7A1|PROS1|F7|PPP6C|TMEM115…
intracellular trafficking	PROTEIN LOCALIZATION TO PLASMA MEMBRANE%GOBP%GO:0072659	0.5363	1.8918	172	0.0047	PACS1|KCNB2|ROCK2|SLC9A3R2|RAB40A|RAB40B|EPB41L3|KCNIP4|EPHA2|CDH1|CD81|STXBP1|AMN|LRP6|TRARG1|DLG1|SPTBN1|S100A10|RAB11A|SMURF1|JUP|SCRIB|ACTN2|SLC9A3R1|RAB3B|RAB3D|ARHGAP44|NKD2|RAB7A|ZDHHC23|ZDHHC22|MYO5A|FGF13|PIP5K1A|INPP5K|GGA2|ROCK1|DPP10|MAP7|MRAP|RAB40C|RAB26|DPP6|PLEKHF1|RAB40AL|WNK3|PDZK1P1|ANK1|NSF|RAB10|RAB15|RAB12|RAB13|GGA3|MYADM|RAB3A|RAB8A|PACSIN1|TESC|TNF|KCNB1|ATP1B3|SCN3B|PDZK…
intracellular trafficking	REGULATION OF RECEPTOR RECYCLING%GOBP%GO:0001919	0.6825	1.8848	17	0.0048	SNCA|RAB29|NSF|PCSK9|ECE1|SCRIB|INPP5F|ANXA2|OPTN|BVES|AP1AR|RAMP3|TRAT1|VAMP3|KIF16B|LAMTOR1|TBC1D16
intracellular trafficking	VESICLE TARGETING%GOBP%GO:0006903	0.5492	1.877	87	0.0049	AP1M2|CSNK1D|TMED2|TMED9|TRAPPC4|SAR1B|SEPTIN5|CNIH2|SNAP29|F8|LINC00869|TBC1D23|SEC16A|SEC23IP|TRAPPC2L|COL7A1|TRAPPC9|TBC1D20|PEF1|NLGN1|SEC23A|TRAPPC6A|TRAPPC6B|TFG|PPP6C|SEC24B|SEC24A|SEC24D|SEC24C|TRIP11|CLASP1|PREB|CLASP2|AP1AR|SNAP23|KLHL12|IRAG2|WDR11|CTSC|TRAPPC2|SEC16B|TRAPPC3|CUL3|TRAPPC1|ANKRD28|TRAPPC5|STARD3NL|STARD3|PDCD6|CEP19|CNIH1|SEC31A|SEC22B|CNIH3|NAPA|FAM91A1|STX5|RAB1B|TMED…
intracellular trafficking	COPII VESICLE COATING%GOBP%GO:0048208	0.5716	1.8749	63	0.005	CSNK1D|TMED2|TRAPPC4|SAR1B|CNIH2|F8|SEC16A|SEC23IP|TRAPPC2L|COL7A1|TRAPPC9|TBC1D20|PEF1|SEC23A|TRAPPC6A|TRAPPC6B|TFG|PPP6C|SEC24B|SEC24A|SEC24D|SEC24C|PREB|KLHL12|CTSC|TRAPPC2|SEC16B|TRAPPC3|CUL3|TRAPPC1|ANKRD28|TRAPPC5|PDCD6|CNIH1|SEC31A|SEC22B|CNIH3|NAPA|STX5|RAB1B|TMED10|AREG|USO1|GOSR2|SEC13|TRAPPC10|SERPINA1|FOLR1|F5|NSF|CTSZ|GOLGA2|LMAN1|MCFD2|GRIA1|PPP6R1|PPP6R3|BET1|RAB1A|CD59|GORASP1|TGF…
intracellular trafficking	ESTABLISHMENT OF VESICLE LOCALIZATION%GOBP%GO:0051650	0.5222	1.8706	215	0.0051	BLOC1S1|HAP1|SNPH|SNAP47|CLN3|KIFAP3|DOC2B|TMEM230|F8|DYNC1H1|LINC00869|RIMS3|CPLX4|CPLX3|KIF3B|SNAP91|TESK1|MYO6|CLASP1|BLOC1S2|KLHL12|IRAG2|WASL|STX1B|MX1|ANKRD28|PIP5K1C|PDCD6|DYNC1I1|AREG|SYNJ1|FOLR1|DNM3|HTT|CD59|WIPI1|MYO1C|UNC13B|AP3B2|SYT4|CNIH2|SEPTIN5|SHROOM2|SEC16A|TRAPPC9|COL7A1|MX2|PPP6C|F8A3|TRAK1|IKBKG|VAMP2|UNC13A|PRRT2|FBXW11|TRIP11|CLASP2|AP1AR|BLOC1S3|SNAPIN|CDK5|DTNBP1|SNAP23|…
intracellular trafficking	IMMUNOREGULATORY INTERACTIONS BETWEEN A LYMPHOID AND A NON-LYMPHOID CELL%REACTOME%R-HSA-198933.6	0.5722	1.8658	220	0.0054	CD19|HA|CD22|COLEC12|CD81|ICAM3|ICAM4|FCGR2B|CXADR|TREML1|TREML4|TREML2|HCST|KIR3DL2|TRAV8-4|SIGLEC1|SIGLEC8|SIGLEC7|HLA-C|SIGLEC6|CD33|PIANP|CD200|TRAV19|TRBV12-3|TRBV7-9|CD300LB|CD300LD|CD300LF|CD300LG|TRAV29DV5|SH2D1B|RAET1E|LAIR2|UL83|TRBC1|KLRK1|HN|CD1C|CD1B|CD1A|SLAMF6|NCR2|NCR3|MICA|NPDC1|TRAC|KIR2DL1|KIR2DL2|KIR2DL3|KIR2DL4|HLA-B|HLA-G|KIR2DS1|KIR2DS2|SLAMF7|CD200R1|CLEC4G|TREM1|CLEC2B|CL…
intracellular trafficking	ESTABLISHMENT OF PROTEIN LOCALIZATION TO PLASMA MEMBRANE%GOBP%GO:0061951	0.5821	1.8635	46	0.0055	GORASP2|GGA1|BLZF1|KRT18|RAB34|RILPL2|RILPL1|KIF13A|ARHGAP44|GOLGA4|RAB7A|MACF1|PREPL|SYS1|GCC2|C16ORF70|SEC16A|GOLPH3L|GGA2|VAMP4|VAMP5|BBS2|GRIPAP1|BBS1|ARFRP1|ANK3|RAB26|GRIP1|NSF|VPS35|RAB10|VAMP2|AMN|TRARG1|GOLPH3|SPTBN1|GGA3|RAB11A|GOLGA7|AFDN|GORASP1|RAB31|SCRIB|NECTIN3|OPTN|GRIP2
intracellular trafficking	VESICLE LOCALIZATION%GOBP%GO:0051648	0.518	1.8509	218	0.0059	BLOC1S1|HAP1|SNPH|SNAP47|CLN3|KIFAP3|DOC2B|TMEM230|F8|DYNC1H1|LINC00869|RIMS3|CPLX4|CPLX3|KIF3B|SNAP91|TESK1|MYO6|CLASP1|BLOC1S2|KLHL12|IRAG2|WASL|STX1B|MX1|ANKRD28|PIP5K1C|PDCD6|DYNC1I1|AREG|SYNJ1|FOLR1|DNM3|HTT|CD59|WIPI1|MYO1C|UNC13B|AP3B2|SYT4|CNIH2|SEPTIN5|SHROOM2|SEC16A|TRAPPC9|COL7A1|MX2|PPP6C|F8A3|TRAK1|IKBKG|VAMP2|UNC13A|PRRT2|FBXW11|TRIP11|CLASP2|AP1AR|BLOC1S3|SNAPIN|CDK5|DTNBP1|SNAP23|…
intracellular trafficking	VESICLE CYTOSKELETAL TRAFFICKING%GOBP%GO:0099518	0.5569	1.842	61	0.0063	HAP1|BLOC1S1|AP3B2|SYT4|PPFIA2|AP3M2|CLN3|KIFAP3|DYNC1H1|KIF3B|FNBP1L|F8A3|TRAK1|BICDL1|BICDL2|MYO6|FYCO1|AP3S2|MYO15A|AP3D1|MYO1H|MYO1B|ACTN4|MYO1D|TANC2|FBXW11|MYO1G|BLOC1S5|MYO1F|BLOC1S3|BLOC1S2|SNAPIN|DTNBP1|MYO19|MYO1A|KIF13A|MYO7A|MYO7B|WASL|PAFAH1B1|AP3S1|MYO5C|AP3M1|NDEL1|NDE1|MYO5B|BLOC1S4|BLOC1S6|MYO5A|AP3B1|DYNC1I1|KIF3A|KIF1C|KIF1A|HTT|KIF5B|KIF5A|TRAK2|RAB1A|MYO1C|MYO1E
intracellular trafficking	GOLGI VESICLE BUDDING%GOBP%GO:0048194	0.5438	1.8319	77	0.0069	CSNK1D|TMED2|TMED9|TRAPPC4|SAR1B|VAPA|CNIH2|F8|SEC16A|SEC23IP|TRAPPC2L|COL7A1|TRAPPC9|VAPB|TBC1D20|PEF1|SEC23A|TRAPPC6A|TRAPPC6B|TFG|PPP6C|SEC24B|SEC24A|GOLPH3|SEC24D|SEC24C|PREB|SCAP|KLHL12|CTSC|TRAPPC2|MYO18A|SEC16B|TRAPPC3|CUL3|TRAPPC1|ANKRD28|TRAPPC5|GOLPH3L|PDCD6|CNIH1|SEC31A|SEC22B|CNIH3|NAPA|STX5|RAB1B|TMED10|AREG|USO1|GOSR2|SEC13|SAR1A|SEC23B|TRAPPC10|SERPINA1|SEC31B|FOLR1|F5|NSF|CTSZ|GOL…
intracellular trafficking	POSITIVE REGULATION OF RECEPTOR-MEDIATED ENDOCYTOSIS%GOBP%GO:0048260	0.5672	1.8279	49	0.0072	LDLRAP1|EGF|SFRP4|B2M|ARRB2|DGKD|ANGPT1|BICD1|WNT3A|HNRNPK|SCYL2|PPARG|APOA5|APLN|SELE|FMR1|HFE|FGF21|TF|DAB2|INSR|HIP1R|VTN|PICK1|ATAD1|SGIP1|ARRB1|AHI1|WASL|PCSK9|CCL19|GREM1|CCL21|CLU|SERPINE1|ANXA2|VEGFA|CD63|APELA|RAB21|HIP1|CNPY2|C3|GH1|CBL|IL4|NTF3|TBC1D5|MAGI2
intracellular trafficking	LYSOSOME VESICLE BIOGENESIS%REACTOME DATABASE ID RELEASE 75%432720	0.5818	1.8221	35	0.0075	BLOC1S1|AP1M2|AP4B1|ARRB1|CLTC|AP1S2|CLTA|AP1S1|AP4E1|AP1S3|ARF1|SH3GL2|AP1G1|AP4M1|AP1G2|DNAJC6|DNASE2|VAMP8|TXNDC5|APP|HGS|M6PR|CHMP2A|DNM2|CTSZ|VAMP2|AP1M1|CLVS1|AP1B1|GNS|CLTB|HSPA8|VAMP7|CLVS2|AP4S1
intracellular trafficking	CYTOSKELETON-DEPENDENT INTRACELLULAR TRANSPORT%GOBP%GO:0030705	0.5162	1.8228	168	0.0075	HAP1|BLOC1S1|PPFIA2|AP3M2|CLN3|KIFAP3|MAP1S|CEP131|DYNC1H1|MAPK8IP3|DST|ACTR10|APP|KIF3B|HOOK2|KIF3C|HOOK3|TMEM108|CCDC88C|TUB|CAMSAP3|DYNLL2|MYO6|MYO10|MYO1B|ACTN4|DYNLRB1|MYO1D|MYO1G|DYNLRB2|MYO1F|BLOC1S2|IFT88|MYO19|UXT|MYO1A|MYO7A|MYO7B|DYNC2H1|WASL|PAFAH1B1|MYO5C|NDEL1|RAB6A|MYO5B|MYO5A|HIF1A|HSPB1|DYNC1I1|RAB21|IFT172|KIF3A|HTT|MAK|DCTN1|BAG3|KIF5B|PEX14|DYNC1I2|RAB1A|HSPA8|RAB27B|MYO1C|KIF…
intracellular trafficking	AXONAL TRANSPORT%GOBP%GO:0098930	0.5553	1.8203	48	0.0076	DTNBP1|BLOC1S1|HAP1|OPA1|AP3B2|AP3M2|KIF1B|PAFAH1B1|AP3S1|AP3M1|BLOC1S4|BLOC1S6|DYNC1H1|AP3B1|HIF1A|MAPK8IP3|DST|HSPB1|ACTR10|KIF3B|KIF4A|RAB21|TMEM108|KIF3A|MAPT|KIF1C|KIF1A|TRAK1|DCTN1|KIF5B|SYBU|SPAST|AP3S2|KIF5A|DLG2|TRAK2|AP3D1|SOD1|RAB27B|FBXW11|MGARP|BLOC1S5|KIF5C|BLOC1S3|MAP1A|BLOC1S2|NEFL|SNAPIN
intracellular trafficking	KINESINS%REACTOME%R-HSA-983189.3	0.5835	1.818	44	0.0077	KLC4|KIF11|KLC3|KLC2|KIF23|KIF1B|KIF20A|KIFAP3|KIF13B|RACGAP1|KIF3B|KIF3C|KIF15|KIF27|KIF2C|KIF18A|KIF4B|KIF4A|KLC1|KIF12|KIF3A|KIF19|KIF1C|KIF1A|KIF25|KIF5B|KIF22|KIF6|KIF5A|KIF9|KIF2A|KIFC2|KIFC1|KIF2B|CENPE|KIF18B|KIF26A|KIF26B|KIF28P|KIF5C|KIF21A|KIF21B|KIF20B|KIF16B
intracellular trafficking	CARGO LOADING INTO VESICLE%GOBP%GO:0035459	0.6297	1.8071	26	0.0086	SCAP|KIF13A|TMED2|CTAGE15|TBC1D20|SEC31A|CTAGE4|CTAGE9|TMED10|SEC13|SEC23A|SAR1A|SEC23B|SEC31B|PICALM|SEC24B|SEC24A|MIA2|CTAGE1|MIA3|SEC24D|CTAGE8|SEC24C|RAB1A|CTAGE6|CTAGE3P
intracellular trafficking	HALLMARK_PROTEIN_SECRETION%MSIGDB_C2%HALLMARK_PROTEIN_SECRETION	0.5337	1.8049	85	0.0086	KRT18|RPS6KA3|COPB2|GNAS|DST|SCAMP3|MAPK1|ADAM10|VAMP3|SSPN|EGFR|CAV2|OCRL|VPS4B|SNAP23|ICA1|RAB22A|OK/KNS-CL.3|CLTC|RAB5A|CLTA|GOLGA4|AP2M1|SCRN1|ARF1|AP1G1|LAMP2|KIF1B|AP3S1|TSG101|ATP7A|CTSC|TPD52|STX7|COG2|AP3B1|RER1|TMX1|ZW10|SYBL1|ERGIC3|VAMP4|SEC22B|BNIP3|ATP6V1B1|NAPA|STX12|CD63|TMED10|ABCA1|STX16|USO1|COPB1|GOSR2|NAPG|CLN5|TSPAN8|YKT6|SEC31L1|MON2|M6PR|IGF2R|ARCN1|RAB14|DOP1A|LMAN1|YIPF6…
intracellular trafficking	COPII-COATED VESICLE BUDDING%GOBP%GO:0090114	0.5427	1.8024	70	0.0087	CSNK1D|TMED2|TRAPPC4|SAR1B|VAPA|CNIH2|F8|SEC16A|SEC23IP|TRAPPC2L|COL7A1|TRAPPC9|VAPB|TBC1D20|PEF1|SEC23A|TRAPPC6A|TRAPPC6B|TFG|PPP6C|SEC24B|SEC24A|SEC24D|SEC24C|PREB|SCAP|KLHL12|CTSC|TRAPPC2|SEC16B|TRAPPC3|CUL3|TRAPPC1|ANKRD28|TRAPPC5|PDCD6|CNIH1|SEC31A|SEC22B|CNIH3|NAPA|STX5|RAB1B|TMED10|AREG|USO1|GOSR2|SEC13|SAR1A|SEC23B|TRAPPC10|SERPINA1|SEC31B|FOLR1|F5|NSF|CTSZ|GOLGA2|LMAN1|MCFD2|GRIA1|MIA3|P…
intracellular trafficking	TRANSPORT ALONG MICROTUBULE%GOBP%GO:0010970	0.5171	1.8014	130	0.0088	HAP1|BLOC1S1|AP3M2|CLN3|KIFAP3|MAP1S|CEP131|DYNC1H1|MAPK8IP3|DST|ACTR10|APP|KIF3B|KIF3C|TMEM108|TUB|CAMSAP3|DYNLL2|DYNLRB1|DYNLRB2|BLOC1S2|IFT88|UXT|DYNC2H1|PAFAH1B1|NDEL1|RAB6A|HIF1A|HSPB1|DYNC1I1|RAB21|IFT172|KIF3A|HTT|MAK|DCTN1|BAG3|KIF5B|PEX14|DYNC1I2|RAB1A|HSPA8|RAB27B|KIF17|MAP1A|AP3B2|TTC21B|IFT122|IFT52|TNPO1|WDR35|WDR19|COPG2|COPG1|IFT57|BICD1|BICD2|MAPT|TRAK1|BICDL1|BICDL2|SYBU|FYCO1|DY…
intracellular trafficking	MICROTUBULE-BASED TRANSPORT%GOBP%GO:0099111	0.5171	1.8009	130	0.0088	HAP1|BLOC1S1|AP3M2|CLN3|KIFAP3|MAP1S|CEP131|DYNC1H1|MAPK8IP3|DST|ACTR10|APP|KIF3B|KIF3C|TMEM108|TUB|CAMSAP3|DYNLL2|DYNLRB1|DYNLRB2|BLOC1S2|IFT88|UXT|DYNC2H1|PAFAH1B1|NDEL1|RAB6A|HIF1A|HSPB1|DYNC1I1|RAB21|IFT172|KIF3A|HTT|MAK|DCTN1|BAG3|KIF5B|PEX14|DYNC1I2|RAB1A|HSPA8|RAB27B|KIF17|MAP1A|AP3B2|TTC21B|IFT122|IFT52|TNPO1|WDR35|WDR19|COPG2|COPG1|IFT57|BICD1|BICD2|MAPT|TRAK1|BICDL1|BICDL2|SYBU|FYCO1|DY…
intracellular trafficking	REGULATION OF RECEPTOR-MEDIATED ENDOCYTOSIS%GOBP%GO:0048259	0.5287	1.7875	88	0.0097	LDLRAP1|ADIPOQ|EGF|DKK1|SFRP4|B2M|ARRB2|DGKD|PROM2|ANGPT1|RAC1|BICD1|APP|WNT3A|RIN3|HNRNPK|ARF6|MKLN1|SCYL2|RSPO1|SNAP91|PICALM|NEU3|PPARG|PSEN1|PIK3CB|APOA5|APLN|SELE|FMR1|HFE|SDCBP|ATXN2|FGF21|TF|LRPAP1|DAB2|INSR|ANKRD13B|ANKRD13D|ANKRD13A|TNK2|APOC3|HIP1R|VTN|APOC2|PICK1|APOC1|DLG4|ATAD1|AAK1|SGIP1|ARRB1|AHI1|UBQLN2|ARF1|WASL|UNC119|PCSK9|CCL19|GREM1|FLOT1|CCL21|CLU|SERPINE1|ANXA2|VEGFA|CD63|A…
intracellular trafficking	ANTEROGRADE AXONAL TRANSPORT%GOBP%GO:0008089	0.5593	1.7871	37	0.0097	DTNBP1|BLOC1S1|HAP1|AP3B2|AP3M2|KIF1B|AP3S1|AP3M1|BLOC1S4|BLOC1S6|AP3B1|MAPK8IP3|HSPB1|KIF3B|KIF4A|RAB21|KIF3A|KIF1C|KIF1A|TRAK1|KIF5B|SPAST|AP3S2|KIF5A|DLG2|TRAK2|AP3D1|SOD1|RAB27B|MGARP|BLOC1S5|KIF5C|BLOC1S3|MAP1A|BLOC1S2|NEFL|SNAPIN
intracellular trafficking	POSITIVE REGULATION OF PROTEIN LOCALIZATION TO PLASMA MEMBRANE%GOBP%GO:1903078	0.5517	1.784	51	0.0099	PRKCH|CLN3|CLIP3|PTPN9|LRP1|RACK1|ACSL3|PLS1|GPER1|STAC|EPHB2|AGR2|ZDHHC5|LGALS3|AKAP5|ARF6|EPHA2|EGFR|ZDHHC8|STX4|STAC3|SQSTM1|DLG1|STAC2|TREM2|SPTBN1|PRKCI|STX3|RANGRF|CNST|SORBS1|NKD2|ITGB1|PIK3R1|CNPY4|PRKCE|PDPK1|RAMP3|ZDHHC2|DPP10|RHOG|CIB1|WNK3|EPHA3|ATP2B4|KIF5B|AKT1|ITGA3|TNF|IFNG|ARHGEF16
cellular and oxidative stress responses	IRE1ALPHA ACTIVATES CHAPERONES%REACTOME%R-HSA-381070.1	0.6576	2.1435	49	0.0004	EDEM1|KDELR3|HSPA5|TLN1|SHC1|DNAJC3|PLA2G4B|GFPT1|CTDSP2|KLHDC3|PREB|SULT1A3|PPP2R5B|WFS1|GSK3A|SRPRB|LMNA|ACADVL|EXTL1|EXTL3|SEC31A|DDX11|SYVN1|PDIA6|YIF1A|TATDN2|DNAJB11|TPP1|GOSR2|HDGF|CUL7|MYDGF|TSPYL2|EXTL2|PDIA5|ERN1|DCTN1|ATP6V0D1|SSR1|DNAJB9|ARFGAP1|ZBTB17|SRPRA|ADD1|HYOU1|FKBP14|SERP1|WIPI1|CXXC1
cellular and oxidative stress responses	IRE1-MEDIATED UNFOLDED PROTEIN RESPONSE%GOBP%GO:0036498	0.6482	2.1275	54	0.0006	EDEM1|KDELR3|HSPA5|VAPB|TLN1|SHC1|DNAJC3|PLA2G4B|GFPT1|CTDSP2|ERN2|XBP1|KLHDC3|PREB|SULT1A3|PPP2R5B|WFS1|GSK3A|GET3|SRPRB|LMNA|ACADVL|EXTL1|EXTL3|SEC31A|DDX11|SYVN1|PDIA6|YIF1A|TATDN2|DNAJB11|TPP1|GOSR2|HDGF|CUL7|TSPYL2|MYDGF|EXTL2|PDIA5|PARP16|ERN1|DCTN1|ATP6V0D1|SSR1|DNAJB9|ARFGAP1|SRPRA|ZBTB17|HYOU1|ADD1|FKBP14|SERP1|WIPI1|CXXC1
cellular and oxidative stress responses	XBP1(S) ACTIVATES CHAPERONE GENES%REACTOME DATABASE ID RELEASE 75%381038	0.6578	2.1247	47	0.0006	PPP2R5B|EDEM1|KDELR3|WFS1|GSK3A|SRPRB|LMNA|EXTL1|ACADVL|EXTL3|SEC31A|DDX11|SYVN1|PDIA6|YIF1A|DNAJB11|TLN1|TATDN2|TPP1|SHC1|DNAJC3|HDGF|GOSR2|CUL7|TSPYL2|MYDGF|EXTL2|PLA2G4B|PDIA5|ATP6V0D1|DCTN1|SSR1|DNAJB9|ARFGAP1|ZBTB17|GFPT1|CTDSP2|SRPRA|HYOU1|ADD1|FKBP14|SERP1|WIPI1|KLHDC3|CXXC1|PREB|SULT1A3
cellular and oxidative stress responses	PROTEIN HYDROXYLATION%GOBP%GO:0018126	0.7014	2.08	24	0.0008	P4HB|P3H1|ASPH|VPS33B|EGLN2|PLOD3|P3H2|P3H3|HIF1AN|JMJD6|CRTAP|P4HA3|P4HA1|P4HA2|EGLN1|EGLN3|PLOD2|PLOD1|JMJD4|P3H4|P4HTM|JMJD7|OGFOD1|VIPAS39
cellular and oxidative stress responses	RESPONSE TO GLUCOCORTICOID%GOBP%GO:0051384	0.6853	2.088	31	0.0008	GHRHR|ZFP36|CALCR|AQP1|UBE2L3|FAM107A|ANXA1|KLF9|PCK1|ISL1|ZFP36L2|REST|IL1RN|ADAM9|GOT1|SLIT3|PCK2|SLIT2|ZFP36L1|HSD3B2|HSD3B1|BCL2L11|PDCD7|HNRNPU|SSTR5|IL6|TNF|SSTR2|SSTR4|IL10|NR3C1
cellular and oxidative stress responses	RESPONSE TO CORTICOSTEROID%GOBP%GO:0031960	0.6592	2.0435	35	0.0012	GHRHR|ZFP36|CALCR|AQP1|CSN1S1|UBE2L3|FAM107A|GPER1|ANXA1|KLF9|PCK1|ISL1|ZFP36L2|REST|IL1RN|ADAM9|GOT1|SLIT3|PCK2|SLIT2|AKR1C3|ZFP36L1|HSD3B2|HSD3B1|BCL2L11|PDCD7|HNRNPU|SSTR5|IL6|TNF|SOX30|SSTR2|SSTR4|IL10|NR3C1
cellular and oxidative stress responses	HALLMARK_UV_RESPONSE_DN%MSIGDB_C2%HALLMARK_UV_RESPONSE_DN	0.5818	2.0203	120	0.0016	IRS1|LAMC1|FBLN5|GRK5|DKFZP686D0714|PTGFR|VAV2|FZD2|PRKCA|BDNF|SLC7A1|ERBB2|PTEN|PTPN21|PIK3CD|ARHGEF9|PPARG|PMP22|FYN|ABCC1|CXNK2|CYR61|KALRN|NR3C1|PLCB4|CITED2|ATP2C1|ZMIZ1|AMPH|PIK3R3|TGFBR2|ADORA2B|PRDM2|HCG_2043421|SFMBT1|DKFZP686A1195|DKFZP451M2318|RUNX1|BHLHB2|SCN8A|MT1E|YTHDC1|ATP2B1|INSIG1|CACNA1A|LTBP1|ATXN1|DMAC2L|ANXA2|SERPINE1|NR1D2|ANXA4|CDK13|PHF3|CELF2|SYNE1|NIPBL|DBP|SIPA1L1|CDC4…
cellular and oxidative stress responses	ENDOPLASMIC RETICULUM UNFOLDED PROTEIN RESPONSE%GOBP%GO:0030968	0.589	2.0221	97	0.0016	PTPN1|KDELR3|EDEM1|ATF4|CANX|CREB3L3|CXCL8|HERPUD1|CREB3L1|VAPB|TBL2|TLN1|SHC1|CALR|DNAJC3|HERPUD2|GFPT1|ERMP1|MBTPS1|PREB|SERP2|SULT1A3|CALR3|MBTPS2|CDK5RAP3|EP300|CLGN|IGFBP1|GET3|SRPRB|LMNA|ATF6|EXTL1|EXTL3|SEC31A|DDX11|SYVN1|PDIA6|BHLHA15|YIF1A|TATDN2|DNAJB11|TPP1|HDGF|CUL7|TSPYL2|MYDGF|EXTL2|PDIA5|AMFR|PARP16|ERN1|DCTN1|ATP6V0D1|SSR1|EIF2S1|DNAJB9|ARFGAP1|ZBTB17|SRPRA|HYOU1|FKBP14|SERP1|WIPI…
cellular and oxidative stress responses	CELLULAR RESPONSE TO OSMOTIC STRESS%GOBP%GO:0071470	0.6677	1.9939	24	0.0018	EPO|WNK3|PKD2|AQP1|AQP5|MBIP|AKR1B1|OXSR1|YBX3|CAPN3|LRRC8D|SCN2A|DDX3X|SERPINB6|ZFAND1|LRRC8E|CAB39|ARHGEF2|ZFP36L1|MYLK|SLC12A6|STK39|RCSD1|TRPV4
cellular and oxidative stress responses	UNFOLDED PROTEIN RESPONSE (UPR)%REACTOME%R-HSA-381119.2	0.5841	1.9923	91	0.0018	EXOSC6|EXOSC9|EXOSC8|EXOSC3|DCSTAMP|EXOSC2|ATF4|EDEM1|KDELR3|CREB3L3|CXCL8|HERPUD1|CREB3L4|CREB3L1|CREB3L2|HSPA5|PARN|TLN1|CALR|SHC1|DNAJC3|PLA2G4B|GFPT1|CTDSP2|MBTPS1|DDIT3|KLHDC3|PREB|SULT1A3|MBTPS2|CCL2|ATF3|PPP2R5B|CEBPG|WFS1|IGFBP1|GSK3A|CREB3|SRPRB|LMNA|ATF6|ACADVL|EXTL1|EXTL3|SEC31A|DDX11|DIS3|SYVN1|NFYA|PDIA6|NFYB|YIF1A|NFYC|TATDN2|DNAJB11|KHSRP|TPP1|GOSR2|HDGF|CUL7|MYDGF|TSPYL2|EXTL2|PDI…
cellular and oxidative stress responses	REGULATION OF AMYLOID-BETA FORMATION%GOBP%GO:1902003	0.6536	1.9986	34	0.0018	HAP1|APOE|RELA|GSK3A|CASP3|ROCK2|LRRTM3|IFNGR1|EFNA1|CLU|ABCA7|RTN4|BIN1|ROCK1|GSAP|SLC2A13|TMED10|PIN1|NTRK2|ABCG1|IGF1|PICALM|SP1|RTN2|RTN1|ABCA2|EPHA4|PRNP|GGA3|CHRNA7|SORL1|TNF|RTN3|IFNG
cellular and oxidative stress responses	CELLULAR RESPONSE TO UNFOLDED PROTEIN%GOBP%GO:0034620	0.5714	1.9872	121	0.002	PTPN1|KDELR3|EDEM1|ATF4|CANX|CREB3L3|CXCL8|HERPUD1|CREB3L1|VAPB|TBL2|TLN1|SHC1|CALR|DNAJC3|HSPA9|HERPUD2|GFPT1|ERMP1|MBTPS1|PREB|SERP2|TM7SF3|SULT1A3|HSF1|CALR3|MBTPS2|CDK5RAP3|EP300|CLGN|IGFBP1|GET3|SRPRB|LMNA|ATF6|EXTL1|EXTL3|SEC31A|DDX11|SYVN1|PDIA6|BHLHA15|YIF1A|TATDN2|DNAJB11|TPP1|HDGF|CUL7|TSPYL2|MYDGF|EXTL2|PDIA5|AMFR|PARP16|ERN1|DCTN1|ATP6V0D1|BAG3|SSR1|EIF2S1|DNAJB9|ARFGAP1|ZBTB17|BAX|SR…
cellular and oxidative stress responses	HALLMARK_APOPTOSIS%MSIGDB_C2%HALLMARK_APOPTOSIS	0.5754	1.9862	134	0.002	DKFZP586H0919|CASP3|PPP3R1|APP|GADD45B|TOP2A|ANKH|GSTM1|TNFRSF12A|PLAT|DNAJC3|PAK1|ERBB2|PSEN2|IL1A|PSEN1|DKFZP666O0110|EMP1|TIMP3|BCL2L11|CD69|RHOB|RETSAT|HCG_16983|CYLD|CDKN1A|CASP6|HMGB2|PLCB2|CCND1|CASP4|GUCY2D|DFFA|CD44|LMNA|HMOX1|CLU|ANXA1|MADD|ROCK1|F2R|SATB1|ETF1|DIABLO|EREG|JUN|ENO2|NEDD9|MGMT|GNA15|EBP|WEE1|BRCA1|TNFSF6|BAX|DKFZP686G14213|FDXR|BCL2L1|BNIP3L|HEL-75|HCG_20684|HGF|HEL-S-44…
cellular and oxidative stress responses	REGULATION OF AMYLOID PRECURSOR PROTEIN CATABOLIC PROCESS%GOBP%GO:1902991	0.6242	1.977	40	0.0022	HAP1|APOE|RELA|GSK3A|CASP3|AGER|ROCK2|RANBP9|LRRTM3|IFNGR1|EFNA1|CLU|FLOT2|ABCA7|RTN4|BIN1|ROCK1|GSAP|SLC2A13|TMED10|FKBP1A|PIN1|NTRK2|LYN|ABCG1|IGF1|PICALM|SP1|EFNA3|RTN2|RTN1|ABCA2|EPHA4|PRNP|GGA3|CHRNA7|SORL1|TNF|RTN3|IFNG
cellular and oxidative stress responses	POSITIVE REGULATION OF AMYLOID-BETA FORMATION%GOBP%GO:1902004	0.7178	1.9789	18	0.0022	ABCG1|PICALM|SP1|RELA|GSK3A|ABCA2|EPHA4|CASP3|ROCK2|EFNA1|LRRTM3|IFNGR1|CLU|CHRNA7|GSAP|TNF|IFNG|SLC2A13
cellular and oxidative stress responses	CELLULAR RESPONSE TO GLUCOCORTICOID STIMULUS%GOBP%GO:0071385	0.7076	1.9609	18	0.0024	ZFP36|REST|AQP1|PCK2|UBE2L3|FAM107A|ZFP36L1|ANXA1|BCL2L11|KLF9|HNRNPU|SSTR5|PCK1|SSTR2|SSTR4|ISL1|NR3C1|ZFP36L2
cellular and oxidative stress responses	RESPONSE TO UNFOLDED PROTEIN%GOBP%GO:0006986	0.5593	1.939	141	0.0033	PTPN1|KDELR3|EDEM1|ATF4|CANX|CREB3L3|CXCL8|HERPUD1|CREB3L1|DNAJB4|VAPB|DNAJB5|HSPE1|TBL2|TLN1|SHC1|CALR|DNAJC3|HSPA9|HERPUD2|GFPT1|ERMP1|MBTPS1|DNAJC4|DNAJB1|PREB|SERP2|TM7SF3|SULT1A3|HSF1|CALR3|MBTPS2|CDK5RAP3|EP300|CLGN|IGFBP1|DNAJA1|HSPB7|GET3|SRPRB|LMNA|ATF6|HSPB1|EXTL1|EXTL3|SEC31A|DDX11|SYVN1|PDIA6|BHLHA15|YIF1A|TATDN2|DNAJB11|TPP1|HDGF|CUL7|TSPYL2|MYDGF|HSPB3|EXTL2|HSPB2|PDIA5|AMFR|PARP16|…
cellular and oxidative stress responses	HALLMARK_UV_RESPONSE_UP%MSIGDB_C2%HALLMARK_UV_RESPONSE_UP	0.5537	1.9291	134	0.0034	RPN1|ARRB2|CASP3|EPHX1|CHKA|RRAD|MAOA|GGH|TARS1|ONECUT1|RXRB|AQP3|FURIN|MSX1|ABCB1|PARP2|DNAJB1|BCL2L11|RHOB|HEL-76|DLG4|CCND3|MRPL23|FGF18|CCNE1|IL6ST|HMOX1|E2F5|FOS|DDX21|CDKN2B|FOSB|ENO2|HEL-S-87P|FKBP4|JUNB|EIF2S3|CLTB|AP2S1|POLE3|RAB27A|TAP1|IL6|NTRK3|DKFZP686O0451|SPR|EIF5|SLC25A4|IGFBP2|TUBA4A|CDC34|RET|HSPA2|PDLIM3|BTG2|DKFZP564M2422|SLC6A8|AGO2|GPX3|SQSTM1|MMP14|RFC4|OLFM1|HEMMPRIN|GRPEL…
cellular and oxidative stress responses	CELLULAR RESPONSE TO TOPOLOGICALLY INCORRECT PROTEIN%GOBP%GO:0035967	0.554	1.9269	140	0.0035	PTPN1|KDELR3|EDEM1|ATF4|CANX|ATXN3|UGGT1|CREB3L3|CXCL8|HERPUD1|CREB3L1|UFD1|VAPB|HDAC6|TBL2|TLN1|SHC1|CALR|DNAJC3|POMT2|HSPA9|HERPUD2|GFPT1|ERMP1|MBTPS1|PREB|SERP2|TM7SF3|SULT1A3|HSF1|CALR3|MBTPS2|CDK5RAP3|EP300|CLGN|IGFBP1|BAG6|GET3|SRPRB|LMNA|ATF6|EXTL1|EXTL3|SEC31A|DDX11|SYVN1|PDIA6|BHLHA15|YIF1A|TATDN2|DNAJB11|TPP1|UGGT2|HDGF|CUL7|TSPYL2|MYDGF|EXTL2|PDIA5|AMFR|PARP16|ERN1|DCTN1|ATP6V0D1|BAG3|…
cellular and oxidative stress responses	RESPONSE TO TOPOLOGICALLY INCORRECT PROTEIN%GOBP%GO:0035966	0.5486	1.9228	162	0.0036	PTPN1|KDELR3|EDEM1|ATF4|CANX|ATXN3|UGGT1|CREB3L3|CXCL8|HERPUD1|CREB3L1|UFD1|DNAJB4|VAPB|DNAJB5|HSPE1|HDAC6|TBL2|TLN1|SHC1|CALR|DNAJC3|POMT2|HSPA9|HERPUD2|GFPT1|ERMP1|MBTPS1|DNAJC4|DNAJB1|PREB|SERP2|TM7SF3|SULT1A3|HSF1|CALR3|MBTPS2|CDK5RAP3|EP300|CLGN|IGFBP1|DNAJA1|BAG6|HSPB7|GET3|SRPRB|LMNA|ATF6|HSPB1|CLU|EXTL1|EXTL3|SEC31A|DDX11|SYVN1|PDIA6|BHLHA15|YIF1A|TATDN2|DNAJB11|TPP1|UGGT2|HDGF|CUL7|TSPYL…
cellular and oxidative stress responses	RESPONSE TO OSMOTIC STRESS%GOBP%GO:0006970	0.6209	1.9129	39	0.004	AQP9|EPO|KMO|PKD2|AQP1|MBIP|AKR1B1|OXSR1|YBX3|CAPN3|LRRC8D|SCN2A|LRRC8A|DDX3X|LRRC8E|MAPK13|MYLK|TLR3|ICOSLG|MAP7|SLC12A5|WNK3|KCNMA1|MARVELD3|AQP5|SERPINB6|ZFAND1|CAB39|ARHGEF2|ZFP36L1|MAP2K7|TSC22D4|SLC12A6|TNF|STK39|ATF2|RCSD1|TRPV4|PLK3
cellular and oxidative stress responses	NEGATIVE REGULATION OF AMYLOID PRECURSOR PROTEIN CATABOLIC PROCESS%GOBP%GO:1902992	0.655	1.9026	19	0.0045	NTRK2|HAP1|IGF1|PICALM|APOE|RTN2|RTN1|PRNP|GGA3|CLU|FLOT2|ABCA7|RTN4|BIN1|CHRNA7|ROCK1|SORL1|RTN3|PIN1
cellular and oxidative stress responses	POSITIVE REGULATION OF AMYLOID PRECURSOR PROTEIN CATABOLIC PROCESS%GOBP%GO:1902993	0.655	1.8963	22	0.0046	LYN|ABCG1|PICALM|EFNA3|SP1|RELA|GSK3A|ABCA2|AGER|EPHA4|CASP3|ROCK2|RANBP9|EFNA1|LRRTM3|IFNGR1|CLU|CHRNA7|GSAP|TNF|IFNG|SLC2A13
cellular and oxidative stress responses	ER-NUCLEUS SIGNALING PATHWAY%GOBP%GO:0006984	0.613	1.8851	33	0.0048	SCAP|SREBF2|INSIG2|MBTPS2|CCL2|ATF3|ATF4|ATG10|TP53|WFS1|IGFBP1|ERLIN1|ERLIN2|CXCL8|HERPUD1|NFE2L2|HSPA5|INSIG1|ATF6|TMCO1|CALR|ATF6B|SREBF1|SELENOS|ASNS|HSP90B1|EIF2S1|GSK3B|MBTPS1|XBP1|ARHGEF10L|EIF2AK3|DDIT3
cellular and oxidative stress responses	POSITIVE REGULATION OF REACTIVE OXYGEN SPECIES METABOLIC PROCESS%GOBP%GO:2000379	0.574	1.885	73	0.0048	SNCA|GADD45A|DUOXA1|HBB|CLEC7A|TGFB1|KLF2|KLF4|PTGS2|AGTR1|ITGAM|GSTP1|ZC3H12A|TMEM106A|HSP90AB1|DUOXA2|SLC5A3|XDH|RNF41|DDAH1|DDAH2|MAPT|PDGFRB|PDGFB|GRIN1|HSP90AA1|PID1|FPR2|F2|TYROBP|CRP|P2RX4|RIPK1|INSR|GRB2|ASS1|CDKN1A|AGTR2|ACE2|ITGB2|ACOD1|PKD2|TLR4|CD177|MMP8|TGFBR2|TP53|EDN1|MAPK14|PRKCD|TLR6|CLU|AGT|THBS1|SIRT3|AGXT2|SYK|ROMO1|ADGRB1|ZNF205|AKT1|IL1B|CD36|CYBA|AKR1C3|SMAD3|SOD1|NOS1AP|R…
cellular and oxidative stress responses	CELLULAR RESPONSE TO CORTICOSTEROID STIMULUS%GOBP%GO:0071384	0.6804	1.8736	20	0.005	ZFP36|REST|AQP1|PCK2|UBE2L3|FAM107A|AKR1C3|ZFP36L1|GPER1|ANXA1|BCL2L11|KLF9|HNRNPU|SSTR5|PCK1|SSTR2|SSTR4|ISL1|NR3C1|ZFP36L2
cellular and oxidative stress responses	CELLULAR RESPONSE TO STEROID HORMONE STIMULUS%GOBP%GO:0071383	0.5615	1.8777	76	0.005	ZFP36|UBE3A|CST11|TMF1|PADI2|NEDD4|EGLN2|PMEPA1|RHOXF1|UBE2L3|GPER1|NR3C2|ADTRP|ARID1A|KLF9|UBR5|DEFA1B|CALR|SRC|ZFP36L2|TRIP4|SAFB|OR51E2|PGR|MED1|ZFP36L1|BMP7|PHB|CALCOCO1|BCL2L11|DEFA3|RBFOX2|MGARP|SSTR5|ABHD2|SSTR2|NR3C1|RNF14|ACOD1|BMP4|ZMIZ1|AQP1|PLPP1|SCGB2A1|TRERF1|SCGB2A2|DAXX|YWHAH|TADA3|FAM107A|ANXA1|PCK1|URI1|ISL1|TFPI|NCOA4|REST|KDM3A|NKX3-1|POU4F2|ATP1A3|ATP1A2|DDX17|DDX54|PCK2|AR|W…
cellular and oxidative stress responses	GLUTATHIONE-MEDIATED DETOXIFICATION I%HUMANCYC%PWY-4061	0.6469	1.8713	24	0.0051	GSTZ1|GSTA5|GSTA4|GSTA3|ANPEP|GSTA2|GSTA1|GGT1|GSTT2B|GSTM5|GSTM4|GSTK1|GSTM3|GGT7|GSTM2|GGT6|GSTM1|GSTO2|MGST3|GSTP1|MGST1|GGH|MGST2|GSTT1
cellular and oxidative stress responses	RESPONSE TO ENDOPLASMIC RETICULUM STRESS%GOBP%GO:0034976	0.5184	1.8586	238	0.0057	FBXO2|EDEM1|ATF4|CANX|ATXN3|UGGT1|ATG10|TMEM259|CFTR|NCK1|TLN1|CALR|RNF103|GFPT1|MBTPS1|TMTC3|RNF139|SERP2|IGFBP1|PIK3R2|PIK3R1|MAN1A1|TNFRSF10B|BHLHA15|TATDN2|UGGT2|CHAC1|TSPYL2|BRSK2|PDIA5|ERN1|ATP6V0D1|SSR1|SESN2|ARFGAP1|SRPRA|ZBTB17|HYOU1|FKBP14|SERP1|WIPI1|DDRGK1|CREBRF|CXXC1|EIF2AK3|EDEM2|TRIB3|OS9|MAN1B1|UFC1|NFE2L2|THBS4|RASGRF1|HSPA5|SEC16A|DAB2IP|FBXO27|AGR2|UBE2J2|RASGRF2|NPLOC4|FBXO17…
cellular and oxidative stress responses	RESPONSE TO STEROID HORMONE%GOBP%GO:0048545	0.5427	1.8526	107	0.0059	UBE3A|PADI2|CSN1S1|PMEPA1|UBE2L3|GPER1|NR3C2|ADTRP|ARID1A|TGFB2|KLF9|CALR|SRC|TRIP4|SLIT3|OR51E2|ZFP36L1|PHB|BCL2L11|DEFA3|RBFOX2|SSTR5|SOX30|SSTR2|NR3C1|ACOD1|ZMIZ1|AQP1|SCGB2A1|SCGB2A2|TADA3|FAM107A|ANXA1|PCK1|URI1|ISL1|REST|KDM3A|POU4F2|ATP1A3|ATP1A2|DDX17|PCK2|AR|AKR1C3|HSD3B2|ESR1|HSD3B1|DDX5|PPARGC1B|YAP1|IL6|TNF|IL10|ZFP36|CST11|TMF1|NEDD4|EGLN2|TGFB3|CAV1|RHOXF1|TGFB1|UBR5|DEFA1B|ZFP36L2|…
cellular and oxidative stress responses	HALLMARK_MTORC1_SIGNALING%MSIGDB_C2%HALLMARK_MTORC1_SIGNALING	0.5297	1.8524	166	0.0059	SCD|RPN1|FADS1|EDEM1|NFKBIB|PSMA4|CANX|CYP51A1|AK4|TM7SF2|ELOVL6|MAP2K3|ACSL3|SLA|P4HA1|HEL-S-156AN|RRP9|IFI30|SLC9A3R1|PBEF1|COPS5|HEL-S-49|CFP|CDKN1A|EPRS1|WARS|HEL-S-89N|HEL-S-125M|ATP2A2|ADIPOR2|UCHL5|HK2|IDH1|PIK3R3|HEL-S-162EP|HEL-S-68P|RRM2|NMT1|BHLHB2|STC1|MCM2|HEL-S-17|DHFR|NUFIP1|INSIG1|HEL-S-51E|ACLY|GGA2|ABCF2|ME1|EGLN3|P8|UFM1|POLR3G|SEC11A|ETF1|PITPNB|NFYC|SYTL2|AF1Q|USO1|FKBP2|CORO…
cellular and oxidative stress responses	HALLMARK_HYPOXIA%MSIGDB_C2%HALLMARK_HYPOXIA	0.5305	1.8481	163	0.0061	HEL-S-75|HS3ST1|XPNPEP1|INHA|RRAGD|ACKR3|GAA|KDELR3|LOX|AK4|PIM1|NAGK|ANKZF1|RBPJ|B3GALT6|EXT1|ERRFI1|P4HA1|PRKCA|SAP30|FOSL2|PLAUR|HEL-S-19|EGFR|SDC3|GPC4|AKAP12|GPC3|CYR61|HEL-S-45|TGFBI|KLF6|SIAH2|HEL-S-49|CDKN1A|NR3C1|HEL-S-89N|ANGPTL4|CITED2|CASP6|ALDOB|ADM|RORA|HK2|HEL-S-162EP|IGFBP1|ADORA2B|HEL-S-68P|ADFP|HEXA|BHLHB2|STC1|MT1E|HEL-S-17|ENO3|HMOX1|S100A4|ANXA2|SERPINE1|VEGFA|PCK1|FBP1|FOS|J…
cellular and oxidative stress responses	POSITIVE REGULATION OF NITRIC OXIDE METABOLIC PROCESS%GOBP%GO:1904407	0.6474	1.8453	28	0.0062	PKD2|HBB|TLR4|MMP8|EDN1|CLEC7A|TLR6|CLU|KLF2|KLF4|PTGS2|TMEM106A|HSP90AB1|AGXT2|DDAH1|DDAH2|AKT1|HSP90AA1|IL1B|CD36|SMAD3|NOS1AP|P2RX4|INSR|TNF|ASS1|IFNG|AGTR2
cellular and oxidative stress responses	POSITIVE REGULATION OF NITRIC OXIDE BIOSYNTHETIC PROCESS%GOBP%GO:0045429	0.6404	1.8332	27	0.0068	PKD2|HBB|TLR4|MMP8|EDN1|CLEC7A|TLR6|CLU|KLF2|KLF4|PTGS2|HSP90AB1|AGXT2|DDAH1|DDAH2|AKT1|HSP90AA1|IL1B|CD36|SMAD3|NOS1AP|P2RX4|INSR|TNF|ASS1|IFNG|AGTR2
cellular and oxidative stress responses	NEGATIVE REGULATION OF AMYLOID-BETA FORMATION%GOBP%GO:1902430	0.6481	1.8269	17	0.0072	NTRK2|HAP1|IGF1|APOE|RTN2|RTN1|PRNP|GGA3|CLU|ABCA7|RTN4|BIN1|CHRNA7|ROCK1|SORL1|RTN3|PIN1
cellular and oxidative stress responses	NEGATIVE REGULATION OF RESPONSE TO ENDOPLASMIC RETICULUM STRESS%GOBP%GO:1903573	0.5674	1.8208	48	0.0076	UFL1|PTPN1|OPA1|UBXN1|AQP11|DERL2|OS9|WFS1|UBE2J1|ERLEC1|SGTA|CREB3|HERPUD1|UBE2G2|NCK1|CREB3L1|RACK1|DERL3|NCK2|HSPA5|PPP1R15A|CLU|HSPA1A|NR1H3|ABCA7|SYVN1|DNAJC3|NR1H2|ATF6B|PPP1R15B|BFAR|SELENOS|TMBIM6|UBAC2|ALOX5|USP14|DNAJB9|BCL2L1|XBP1|LPCAT3|TXNDC12|SVIP|YOD1|DDRGK1|MAGEA3|PRKN|PARK7|USP25
cellular and oxidative stress responses	POSITIVE REGULATION OF NEURON DEATH%GOBP%GO:1901216	0.5645	1.8167	49	0.0078	SNCA|ATF4|DKK1|ZNF746|TGFB2|CTNNB1|ITGAM|NF1|FBXW7|PICALM|MAPT|NUPR1|GRIN2B|FYN|EFNB2|PRNP|FCGR2B|CDK5R1|TYROBP|FOXO3|SARM1|DDIT3|ITGB2|CDK5|CCL3|TLR4|MAP3K5|DAXX|PCSK9|BACE1|TLR6|TFAP2A|CLU|TFAP2B|WNT5A|FOS|C1QA|REST|EPHA7|EGR1|EIF2S1|GSK3B|GRN|BAX|SRPK2|MCL1|DDIT4|TNF|IFNG
cellular and oxidative stress responses	POSITIVE REGULATION OF REACTIVE OXYGEN SPECIES BIOSYNTHETIC PROCESS%GOBP%GO:1903428	0.601	1.813	35	0.0081	DUOXA1|PKD2|HBB|TLR4|MMP8|EDN1|CLEC7A|TLR6|CLU|KLF2|KLF4|PTGS2|HSP90AB1|DUOXA2|SLC5A3|AGXT2|DDAH1|DDAH2|ADGRB1|ZNF205|GRIN1|AKT1|HSP90AA1|IL1B|CD36|CYBA|SMAD3|NOS1AP|P2RX4|INSR|RAB27A|TNF|ASS1|IFNG|AGTR2
cellular and oxidative stress responses	HALLMARK_REACTIVE_OXYGEN_SPECIES_PATHWAY%MSIGDB_C2%HALLMARK_REACTIVE_OXYGEN_SPECIES_PATHWAY	0.5846	1.8057	41	0.0086	SRXN1|SBNO2|HHEX|MBP|GCLC|EGLN2|TXNRD2|HEL-S-112|OXSR1|GCLM|GLRX2|SCAF4|MSRA|FTL|ERCC2|PFKP|HEL-S-97N|DKFZP564M2422|FES|IPCEF1|NDUFB4|MPO|SELS|LAMTOR5|NQO1|MGST1|CDKN2D|GLRX|HEL-S-2A|NDUFA6|GPX3|TXN|ABCC1|JUNB|GPX4|PRNP|HEL-75|HEL-S-44|HEL-S-128M|PTPA|ATOX1
cellular and oxidative stress responses	OXIDATIVE STRESS%WIKIPATHWAYS_20210110%WP408%HOMO SAPIENS	0.6288	1.8071	27	0.0086	GCLC|TXNRD2|MAPK14|NFKB1|GSTT2|NFE2L2|MAPK10|DKFZP564M2422|HMOX1|UGT1A3|MAOA|NQO1|FOS|MGST1|XDH|GPX3|SP1|JUNB|GPX1|TXN2|CYBB|NOX5|NOX3|HEL-75|NFIX|HEL-S-44|CYP1A1
cellular and oxidative stress responses	REGULATION OF NITRIC OXIDE BIOSYNTHETIC PROCESS%GOBP%GO:0045428	0.5843	1.8071	40	0.0087	PKD2|HBB|TLR4|MMP8|CD34|CAV1|EDN1|CLEC7A|RAC1|PTGIS|ROCK2|TLR6|CLU|KLF2|KLF4|PTGS2|SIRPA|ZC3H12A|HSP90AB1|KHSRP|AGXT2|DDAH1|DDAH2|AKT1|ATP2B4|HSP90AA1|IL1B|GLA|CD36|SMAD3|NOS1AP|P2RX4|INSR|JAK2|TNF|ASS1|IFNG|CX3CR1|CD47|AGTR2
cellular and oxidative stress responses	ASSOCIATION BETWEEN PHYSICO-CHEMICAL FEATURES AND TOXICITY ASSOCIATED PATHWAYS%WIKIPATHWAYS_20210110%WP3680%HOMO SAPIENS	0.5623	1.8021	58	0.0087	TMSB4X|NEF3|CDKN1B|DAAM1|PFN2|MYL1|NCK1|FZD1|ROCK2|FZD3|FZD2|CTNNB1|FZD5|NEFH|FZD4|MAPK1|FZD7|FZD9|FZD8|SHC1|PFN1|SRC|EGFR|PAK1|ERBB2|PFN3|GPX1|WNT11|RAF1|DKFZP666O0110|DKFZP434N101|APC|ARHA|GRB2|MAPK8|PFN4|CDKN1A|NEFL|CAMK1|AXIN1|MYLK|MAP2K4|ACTR3|ACTR2|JUN|MYC|ERBB4|MAP2K1|ACTA1|SOS1|GSK3B|CBL|HEL-S-44|WNT16|TGFA|PPP2CA|FZD10|DVL1
cellular and oxidative stress responses	DETOXIFICATION OF REACTIVE OXYGEN SPECIES%REACTOME%R-HSA-3299685.5	0.583	1.7997	35	0.0089	AQP8|P4HB|NOX4|NUDT2|TXNRD2|ATP7A|PRDX3|GSTP1|CCS|PRDX1|CAT|GPX3|GPX6|GPX5|TXN|NCF4|GPX8|GPX7|GPX2|GPX1|TXN2|NCF1|PRDX6|NCF2|NOX5|CYBB|CYBA|SOD1|SOD2|SOD3|CYCS|PRDX2|TXNRD1|ERO1A|ATOX1
cellular and oxidative stress responses	REGULATION OF NEURON DEATH%GOBP%GO:1901214	0.5072	1.7988	178	0.0089	SNCA|FAIM2|AGAP2|ATF4|DKK1|CLN3|ZNF746|RACK1|ZPR1|TGFB2|CLCF1|ITGAM|NSMF|MEF2C|FZD9|FBXW7|BDNF|NAIP|GDNF|PICALM|NR4A3|TRIM2|PM20D1|NUPR1|FYN|EPHB1|UNC5B|DCC|SNX6|PRKCI|FCGR2B|CHGA|SARM1|KDM2B|KIR3DL2|KIF14|CNTF|CITED1|SULT1A3|NENF|SET|FOXB1|APOE|GPNMB|CD34|CD200|MAP3K5|INPP5A|HIF1A|TFAP2A|CLU|EGLN3|F2R|WNT5A|LGMN|FOS|LANCL1|CHMP4B|ISL1|VSTM2L|CHMP4A|GRM4|C1QA|NONO|REST|RAB29|POU4F1|CTSZ|AKT1S1|SI…
cellular and oxidative stress responses	GENOTOXICITY PATHWAY%WIKIPATHWAYS_20210110%WP4286%HOMO SAPIENS	0.5514	1.7875	58	0.0097	GADD45A|E2F8|TP53I3|DAAM1|BRMS1L|BTG2|TRIAP1|PTGER4|SEL1L|COIL|FBXO22|TOPORS|SERTAD1|DDB2|RPS27|RRM2B|H2BC14|DUSP14|NLRX1|MEX3B|SEMG2|GXYLT1|TNFRSF17|LRRFIP2|IKBIP|DKFZP781O1323|RBM12B|RAPGEF2|ID2|HIST1H2BC|ITPKC|HIST1H2BN|AMER1|BLOC1S2|CDKN1A|TM7SF3|DCP1B|PHLDA3|E2F7|H3C8|B3GNT2|CEBPD|PRKAB2|AEN|EI24|CCP110|TIGAR|ACTA2|MDM2|RPS27L|PCDH8|CENPE|HIST1H1E|PRKAB1|H2BC3|PPM1D|LCE1E|PLK3
cellular and oxidative stress responses	HALLMARK_P53_PATHWAY%MSIGDB_C2%HALLMARK_P53_PATHWAY	0.501	1.7849	181	0.0098	JAG2|DEF6|SEC61A1|LDHB|BAIAP2|ITGB4|XPC|APP|TAX1BP3|EPHX1|PDGFA|RNF19B|RRAD|FBXW7|IER5|EPHA2|NINJ1|TNNI1|CD81|PLK2|CLCA2|IL1A|LOH11CR2A|ACVR1B|SFN|FLJ11259|CYFIP2|S100A10|IFI30|PMM1|RB1|RETSAT|CDKN1A|TM7SF3|RAP2B|RRP8|SDC1|RPL36|NUDT15|TRAFD1|PHLDA3|CCND3|RPS12|PROCR|IRAG2|DNTTIP2|CGRRF1|TM4SF1|IHPK2|ABHD4|CDKN2AIP|NHLH2|ZMAT3|ERCC5|HEXIM1|OSGIN1|H1-2|CDKN2A|TCN2|HRAS|FGF13|H2AW|CSRNP2|HMOX1|PITP…
glia, inflammation and immunity	INFLAMMATORY RESPONSE PATHWAY%WIKIPATHWAYS_20210110%WP453%HOMO SAPIENS	0.7447	2.1206	26	0.0007	LAMC2|LAMC1|ZAP70|LAMA5|CD80|THBS1|IL5RA|LCK|THBS3|TNFRSF1B|TNFRSF1A|LAMB2|COL3A1|COL1A2|LAMB1|IL2RG|COL1A1|CD40LG|IL2|IL4|IL2RA|IL2RB|VTN|IL5|IFNG|CD40
glia, inflammation and immunity	ANTIGEN PRESENTATION: FOLDING, ASSEMBLY AND PEPTIDE LOADING OF CLASS I MHC%REACTOME DATABASE ID RELEASE 75%983170	0.7025	2.1066	25	0.0008	HLA-B|HLA-C|HLA-G|CANX|HLA-A|B2M|SAR1B|HSPA5|HLA-H|HLA-E|ERAP2|SEC31A|HLA-F|ERAP1|CALR|SEC13|SEC23A|PDIA3|TAPBP|SEC24B|SEC24A|SEC24D|SEC24C|TAP1|TAP2
glia, inflammation and immunity	MAINTENANCE OF PERMEABILITY OF BLOOD-BRAIN BARRIER%GOBP%GO:0035633	0.6625	2.0349	30	0.0014	CLDN3|VCL|LAMA2|MBP|ITGB1|ACTB|LAMC1|ACTG1|GJB6|PECAM1|LSR|TJP3|GJA1|DMD|JAM2|JAM3|MFSD2A|WNK3|ESAM|CDH5|SLC12A2|TJP1|F11R|CLDN1|CLDN12|TJP2|OCLN|IL6|SLC1A1|CLDN5
glia, inflammation and immunity	NEUROINFLAMMATORY RESPONSE%GOBP%GO:0150076	0.714	2.0277	26	0.0015	SNCA|C5AR1|LRP1|AGER|CX3CL1|AIF1|IFNGR1|CLU|APP|ITGAM|C1QA|MAPT|PSEN1|ADCY1|ADCY8|TREM2|FPR2|GRN|TYROBP|AZU1|JAK2|IL4|TNF|IFNG|CNTF|ITGB2
glia, inflammation and immunity	GLIAL CELL ACTIVATION%GOBP%GO:0061900	0.7123	1.9737	24	0.0022	C1QA|SNCA|MAPT|PSEN1|C5AR1|TREM2|LRP1|FPR2|GRN|AGER|CX3CL1|TYROBP|AIF1|AZU1|IFNGR1|CLU|APP|JAK2|IL4|ITGAM|TNF|IFNG|CNTF|ITGB2
glia, inflammation and immunity	MATURATION OF SPIKE PROTEIN%REACTOME%R-HSA-9694548.1	0.6505	1.9695	30	0.0023	MGAT5|RPN1|MGAT2|EDEM2|ST3GAL3|MOGS|ST3GAL4|DDOST|ST6GALNAC3|MGAT4C|ST3GAL1|CANX|DAD1|ST6GALNAC4|RPN2|ST6GAL1|MGAT4A|MGAT4B|ST3GAL2|STT3A|MAN1B1|FUT8|MGAT1|ST6GALNAC2|PRKCSH|TUSC3|MAGT1|GANAB|S|MAN2A1
glia, inflammation and immunity	CALCIUM SIGNALING IN THE CD4+ TCR PATHWAY%PATHWAY INTERACTION DATABASE NCI-NATURE CURATED DATA%CALCIUM SIGNALING IN THE CD4+ TCR PATHWAY	0.6851	1.9116	27	0.0041	NFATC1|CABIN1|CSF2|PTGS2|FOSL1|FOS|NFATC2|FKBP1A|AKAP5|JUN|CHP1|POU2F1|BATF3|FASLG|PRKACA|RCAN2|CALM3|NFATC3|JUNB|RCAN1|IL2|IL4|CD40LG|IL3|IL2RA|CREM|IFNG
glia, inflammation and immunity	INTERLEUKIN-4 AND INTERLEUKIN-13 SIGNALING%REACTOME DATABASE ID RELEASE 75%6785807	0.5586	1.9096	111	0.0042	NOS2|BIRC5|CXCL8|PIM1|FN1|TYK2|SOX2|PTGS2|MAOA|ITGAM|LAMA5|MMP3|IL1A|F13A1|TWIST1|CCL22|IL12B|IL12A|ITGAX|IL2RG|S1PR1|CDKN1A|RHOU|CCND1|LCN2|RORA|PIK3R1|SAA1|HIF1A|HMOX1|ANXA1|FOXO1|VEGFA|FOS|POU2F1|ZEB1|FASLG|OPRD1|AKT1|JUNB|CD36|HSPA8|COL1A2|BCL2L1|NANOG|HGF|JAK2|IL4|IL6|TNF|IL17A|FSCN1|POMC|IL10|IL13|IL18|LIF|GATA3|BCL6|MUC1|TGFB1|ICAM1|IL23R|STAT3|MMP1|BATF|NDN|IL23A|IL17F|MMP2|IGHG1|IL4R|IL6…
glia, inflammation and immunity	REGULATION OF T CELL MEDIATED CYTOTOXICITY%GOBP%GO:0001914	0.6645	1.9048	33	0.0044	HLA-B|HLA-G|PTPRC|HLA-A|IL12RB1|STX7|AGER|IL23R|XCL1|CYRIB|HLA-E|IL23A|HLA-F|KLRD1|KLRC1|LILRB1|HLA-DRA|CEACAM1|HLA-DRB1|FADD|MR1|CD1E|SLC22A13|RIPK3|CD1C|FCGR2B|IL12B|CD1B|IL12A|CD1A|PVR|NECTIN2|CD1D
glia, inflammation and immunity	NEGATIVE REGULATION OF NEURON DIFFERENTIATION%GOBP%GO:0045665	0.5463	1.8859	118	0.0047	DISP3|HES5|DLL1|B2M|EDNRB|HEY1|SOX2|NGEF|WNT3A|SPRY3|GDI1|CNTN4|CALR|SIX3|SEMA5A|SEMA5B|HDAC2|PTEN|DTX1|SPOCK1|MYLIP|ASCL1|LPAR1|DCC|EPHA4|SEMA4D|EFNB3|ARHGDIA|STMN2|HES3|MCF2|ITM2C|PTPRO|APOE|SEMA6C|STX1B|FGF13|GFI1|INPP5F|SEMA6A|SEMA6D|RTN4RL2|SEMA7A|SEMA3A|SEMA3E|ZNF365|SEMA4A|DLX1|CIB1|REST|RAB29|POU4F2|SEMA4C|FKBP4|SOX9|SEMA3C|GSK3B|DLX2|MAP2|BAG5|LRP4|PTPRS|TRPV4|DPYSL3|RHOA|CRMP1|EIF2AK4|S…
glia, inflammation and immunity	BASIGIN INTERACTIONS%REACTOME%R-HSA-210991.1	0.6452	1.8789	25	0.0049	ITGB1|SLC16A1|CAV1|SPN|SLC16A8|PPIL2|SLC7A10|SLC7A6|BSG|SLC7A7|MMP1|SLC7A8|SLC7A9|ITGA6|MAG|SLC7A11|ATP1B1|ATP1B2|SLC3A2|PPIA|ITGA3|SLC16A3|L1CAM|SLC7A5|ATP1B3
glia, inflammation and immunity	NEGATIVE REGULATION OF GLIOGENESIS%GOBP%GO:0014014	0.6751	1.8705	18	0.0051	HES1|SIRT2|NR1D1|DICER1|HES5|NOTCH1|ATP1B2|SKI|SOX11|TMEM98|F2|RNF10|CERS2|LDLR|DAAM2|DRD3|NF1|NOG
glia, inflammation and immunity	NEGATIVE REGULATION OF NEUROGENESIS%GOBP%GO:0050768	0.5276	1.8696	151	0.0052	DISP3|HES5|DLL1|B2M|SOX11|DYNLT1|EDNRB|HEY1|SOX2|NGEF|WNT3A|SPRY3|GDI1|HOOK3|CNTN4|CALR|SIX3|SEMA5A|SEMA5B|HDAC2|PTEN|DTX1|SPOCK1|MYLIP|ASCL1|LPAR1|DCC|EPHA4|SEMA4D|EFNB3|WNT7A|ARHGDIA|STMN2|HES3|DRD3|MCF2|NEXMIF|NR1D1|ITM2C|PTPRO|APOE|TMEM98|SEMA6C|STX1B|FGF13|APPL2|GFI1|INPP5F|SEMA6A|SEMA6D|RTN4RL2|PAX6|SEMA7A|SEMA3A|SEMA3E|ZNF365|SEMA4A|DLX1|SIRT2|CIB1|REST|RAB29|POU4F2|ATP1B2|SEMA4C|FKBP4|SOX…
glia, inflammation and immunity	NEGATIVE REGULATION OF NERVOUS SYSTEM DEVELOPMENT%GOBP%GO:0051961	0.5287	1.8637	165	0.0055	DISP3|HES5|DLL1|B2M|SOX11|DYNLT1|EDNRB|HEY1|SOX2|NGEF|WNT3A|SPRY3|GDI1|HOOK3|CNTN4|CALR|SLIT1|SIX3|JAM2|SEMA5A|SEMA5B|HDAC2|PTEN|DTX1|SPOCK1|MYLIP|ASCL1|LPAR1|DCC|EPHA4|SEMA4D|EFNB3|WNT7A|ARHGDIA|STMN2|HES3|DRD3|ELAPOR2|MCF2|NEXMIF|NR1D1|ITM2C|PTPRO|APOE|TMEM98|SEMA6C|STX1B|FGF13|APPL2|GFI1|INPP5F|SEMA6A|SEMA6D|TNFRSF21|RTN4RL2|PAX6|SEMA7A|WNT5A|SEMA3A|SEMA3E|ZNF365|SEMA4A|DLX1|SIRT2|CIB1|REST|RA…
glia, inflammation and immunity	NEGATIVE REGULATION OF CELL DEVELOPMENT%GOBP%GO:0010721	0.5262	1.8646	179	0.0055	DISP3|HES5|DLL1|SPRY4|B2M|SOX11|NPPC|DYNLT1|EDNRB|HEY1|SOX2|NGEF|WNT3A|SPRY3|GDI1|FBXW7|MELTF|HOOK3|CNTN4|CALR|SIX3|SEMA5A|SEMA5B|IGF1|HDAC2|PTEN|DTX1|SPOCK1|MYLIP|ASCL1|LPAR1|DCC|EPHA4|SEMA4D|EFNB3|WNT7A|EFNA5|ARHGDIA|STMN2|ACTN4|HES3|DRD3|MCF2|NEXMIF|NR1D1|ITM2C|PTPRO|APOE|TMEM98|SEMA6C|S1PR3|STX1B|FGF13|APPL2|GFI1|INPP5F|SEMA6A|SEMA6D|RTN4RL2|PAX6|SEMA7A|SEMA3A|SEMA3E|VEGFA|ZNF365|SEMA4A|DLX1|…
glia, inflammation and immunity	POSITIVE REGULATION OF GLIOGENESIS%GOBP%GO:0014015	0.6054	1.8599	33	0.0056	HES1|PRKCH|CCL3|PTPRZ1|NOTCH1|P2RY12|CRKL|SOX8|TGFB1|CX3CL1|BIN1|CLCF1|ZNF365|DICER1|MDK|BMP2|IL1B|IL34|TREM2|TNFRSF1B|LRP2|PRKCI|CXCR4|CSF1|EGR2|P2RX4|CCR2|SERPINE2|TENM4|TTBK1|IL6|TNF|PTN
glia, inflammation and immunity	INFLAMMATION MEDIATED BY CHEMOKINE AND CYTOKINE SIGNALING PATHWAY%PANTHER PATHWAY%P00031	0.5239	1.8552	525	0.0059	AKT3B|C3AR1|GRB2A|CXCR2|CCR5|RAC2|ITGA2|TYK2|VAV1|NFAT5|PIKB|PIKC|MAP3K4|INPPL1|PTEN|PIK3CD|PIK3C2G|PIKA|PIK3CB|ADCY2|ADCY5|CRHOA|PIK3CG|LOC685590|FPR3|FPR2|PLCZ1|NRAS|AKT-2|RRAS|PLCE1|JUND|AKT-1|KRAS|BRAF|PLCB3|PLCB4|PIK3CA|PRKACG|PLCB1|PLCB2|PAK-1|PLCG2|PI3K92E|PLCG1|PLCH1|PLCD3|1269396|PLCD4|ACTA1|PLCD1|GNAI3|GNA15|PRKX|GNA11|GRK6|GNAO1|AGAP_AGAP000018|GNAQ|RAF|IL6|ITPR3|IFNG|IL15|IL10RB|NFATC…
glia, inflammation and immunity	IL4-MEDIATED SIGNALING EVENTS%PATHWAY INTERACTION DATABASE NCI-NATURE CURATED DATA%IL4-MEDIATED SIGNALING EVENTS	0.5696	1.8526	65	0.0059	PTPN6|IRS1|BCL6|IRS2|ARG1|FES|SHC1|ETS1|IGHG3|IGHG1|IL4R|DOK2|IGHE|RPS6KB1|IL2RG|MTOR|MYB|GRB2|PIK3CA|AICDA|JAK1|MAPK14|PIK3R1|TFF3|CCL26|INPP5D|SPI1|JAK3|SOCS5|STAT6|SELP|PIGR|IL13RA2|SP1|MYBL1|IL13RA1|AKT1|LTA|GTF3A|OPRM1|FCER2|IRF4|CEBPB|RETNLB|CCL11|ALOX15|THY1|COL1A2|CBL|CCL17|BCL2L1|ITGB3|EGR2|HMGA1|PARP14|JAK2|COL1A1|STAT5A|IL4|CD40LG|SOCS3|SOCS1|STAT5B|IL5|IL10
glia, inflammation and immunity	TRANSLATION OF STRUCTURAL PROTEINS%REACTOME DATABASE ID RELEASE 75%9694635	0.5804	1.8464	49	0.0062	MGAT5|RPN1|MGAT2|EDEM2|MOGS|PARP4|DDOST|MGAT4C|CANX|DAD1|RPN2|ST6GAL1|MGAT4A|MGAT4B|STT3A|MAN1B1|M|FUT8|ST6GALNAC2|UBB|UBA52|ST3GAL3|SUMO1|ST3GAL4|UBC|ST6GALNAC3|ST3GAL1|ST6GALNAC4|3A|ST3GAL2|RPS27A|MGAT1|UBE2I|E|PARP6|PARP16|PARP9|N|PARP8|PARP10|GSK3B|PARP14|PRKCSH|TUSC3|MAGT1|GANAB|S|GALNT1|MAN2A1
glia, inflammation and immunity	REGULATION OF GLIOGENESIS%GOBP%GO:0014013	0.5637	1.8195	57	0.0076	SOX1|PRKCH|HES5|PTPRZ1|NOTCH1|P2RY12|CRKL|SOX11|TGFB1|CX3CL1|CERS2|BIN1|CLCF1|NF1|DICER1|IL34|TREM2|TNFRSF1B|EPHA4|LRP2|F2|CDK1|PRKCI|P2RX4|TTBK1|TENM4|DRD3|CX3CR1|NOG|HES1|NR1D1|OPALIN|CCL3|GPR183|SOX8|TMEM98|RNF10|TNFRSF21|ZNF365|SLC45A3|SIRT2|CHRM1|MDK|ATP1B2|SKI|BMP2|IL1B|CXCR4|CSF1|LDLR|EGR2|CCR2|SERPINE2|DAAM2|IL6|TNF|PTN
glia, inflammation and immunity	CELL SURFACE INTERACTIONS AT THE VASCULAR WALL%REACTOME DATABASE ID RELEASE 75%202733	0.5314	1.8059	234	0.0086	PTPN6|GYPC|TSPAN7|GRB7|SDC3|PIK3CB|FCAMR|NRAS|CXADR|PROC|ITGAX|PIK3CA|SDC1|PROCR|PIK3R2|PIK3R1|CD44|INPP5D|HRAS|PLCG1|TNFRSF10B|CEACAM1|SELP|ATP1B2|IGHA1|ITGA3|CAV1|CEACAM5|IGHA2|TREM1|ANGPT4|JCHAIN|SLC7A10|ANGPT2|GLG1|ANGPT1|GRB14|SLC7A6|SLC7A7|BSG|SLC7A8|MMP1|SLC7A9|CD84|PROS1|SIRPG|IGHV3-23|DOK2|IGLV2-8|IGKV1-16|TEK|IGKV1-17|IGKV1-12|IGHV3-7|IGHV3-9|V2-11|IGHV3-30|V2-17|V2-15|IGHV3-33|V2-19|IG…
glia, inflammation and immunity	POSITIVE REGULATION OF GLIAL CELL DIFFERENTIATION%GOBP%GO:0045687	0.6357	1.8021	18	0.0087	HES1|MDK|DICER1|PTPRZ1|NOTCH1|BMP2|IL34|TGFB1|TNFRSF1B|CXCR4|EGR2|SERPINE2|BIN1|CLCF1|TENM4|TTBK1|ZNF365|PTN
glia, inflammation and immunity	HALLMARK_TNFA_SIGNALING_VIA_NFKB%MSIGDB_C2%HALLMARK_TNFA_SIGNALING_VIA_NFKB	0.5127	1.8026	175	0.0087	ACKR3|CCRL2|GEM|IL15RA|EBI2|IFIH1|PANX1|KDM6B|MARCKS|MAP2K3|DDX58|SERPINB8|PTGER4|FJX1|TRIB1|B4GALT5|NFAT5|DNAJB4|KLF2|SPSB1|GADD45B|CXCL6|CLCF1|PTGS2|KLF9|RNF19B|TNFAIP6|IFIT2|ZC3H12A|SLC16A6|PDE4B|PHLDA2|OLR1|CCNL1|IER5|TMEPAI|IER2|FOSL2|PLAUR|NINJ1|SNN|MSC|IFNGR2|YRDC|PLK2|NR4A3|TNFAIP2|IL1A|CXCL3|SERPINB2|SLC2A6|LITAF|FLJ11259|LAMB3|CYR61|IL12B|KLF6|PBEF1|CD69|RHOB|DUSP4|CDKN1A|DUSP2|SGK1|CCN…
glia, inflammation and immunity	BIOCARTA_NKCELLS_PATHWAY%MSIGDB_C2%BIOCARTA_NKCELLS_PATHWAY	0.6566	1.8001	20	0.0088	PTPN6|LAT|MAP2K1|IL18|PAK1|SYK|HLA-A|ITGB1|B2M|PIK3R1|RAC1|VAV1|KLRC2|KLRC3|KLRC4|KLRD1|KLRC1|PTK2B|MAPK3|PIK3CA
glia, inflammation and immunity	PID_IL4_2PATHWAY%MSIGDB_C2%PID_IL4_2PATHWAY	0.5738	1.7982	54	0.0089	PTPN6|IRS1|BCL6|ARG1|FES|SHC1|RPS6KB1|IL2RG|MTOR|MYB|GRB2|PIK3CA|JAK1|MAPK14|PIK3R1|TFF3|CCL26|SPI1|JAK3|SOCS5|STAT6|SELP|PIGR|IL13RA2|AID|SP1|MYBL1|IL13RA1|LTA|GTF3A|OPRM1|FCER2|CEBPB|IRF4|RETNLB|CCL11|ALOX15|THY1|COL1A2|CCL17|CBL|BCL2L1|ITGB3|EGR2|HMGA1|PARP14|COL1A1|IL4|SOCS3|CD40LG|SOCS1|IL5|STAT5B|IL10
glia, inflammation and immunity	SARS-COV-2 INFECTION%REACTOME DATABASE ID RELEASE 75%9694516	0.5377	1.7884	75	0.0096	MGAT5|RPN1|MGAT2|EDEM2|MOGS|PARP4|DDOST|MGAT4C|CANX|DAD1|RPN2|ST6GAL1|MGAT4A|MGAT4B|STT3A|MAN1B1|M|VHL|FUT8|ST6GALNAC2|VCP|FURIN|UBB|RB1|ACE2|UBA52|PIK3C3|ST3GAL3|SUMO1|ST3GAL4|UBC|ST6GALNAC3|ST3GAL1|ST6GALNAC4|PIK3R4|CHMP3|3A|7A|ST3GAL2|RPS27A|GSK3A|MGAT1|MAP1LC3B|ZCRB1|CHMP4C|CHMP4B|CHMP4A|CHMP6|UBE2I|CHMP7|BECN1|9B|E|UVRAG|PARP6|CHMP2B|CHMP2A|PARP16|PARP9|N|PARP8|PARP10|GSK3B|REP|CTSL|PARP14|T…
glia, inflammation and immunity	SARS-COV INFECTIONS%REACTOME DATABASE ID RELEASE 75%9679506	0.5109	1.7824	155	0.0099	AP2B1|RPN1|CANX|RPN2|ST6GAL1|M|FUT8|TYK2|ROCK2|SAP30|HDAC2|IFNGR2|CYSLTR1|FURIN|PTGES3|ARID4A|RB1|BRMS1|S1PR1|NR3C1|PIK3C3|TLR7|ST3GAL3|SUMO1|ST3GAL4|UBC|ST6GALNAC3|RBBP4|ST3GAL1|AP2A1|ST6GALNAC4|PIK3R4|CHMP3|3A|SUDS3|7A|ST3GAL2|ARID4B|ROCK1|CHD4|CHD3|MAP1LC3B|ZCRB1|CHMP4C|FKBP1A|CHMP4B|SAP30L|CHMP4A|CHMP6|UBE2I|CHMP7|BECN1|9B|E|REST|UVRAG|PARP6|AP2A2|CHMP2B|NS5B|CHMP2A|PARP16|SIGMAR1|PARP9|GATAD…
glia, inflammation and immunity	PID_IL3_PATHWAY%MSIGDB_C2%PID_IL3_PATHWAY	0.6358	1.7832	22	0.0099	IL3RA|PRKACG|OSM|HDAC1|YWHAG|PIK3R1|PIM1|CEBPB|BCL2L1|PTPN11|CSF2RB|GRB2|YWHAZ|SRP9|IL3|CNKSR1|STAT5B|GAB2|ID1|SHC1|CISH|PIK3CA
