# Supplementary material for: Druggable transcriptomic pathways revealed in Parkinson’s patient-derived midbrain neurons
Source: NPJ Parkinsons Dis. 2022 Oct 18;8:134. doi: 10.1038/s41531-022-00400-0 (PMC9579158; doi:10.1038/s41531-022-00400-0)
Supplement: Supplementary file 10 — Supplementary Data [file 41531_2022_400_MOESM10_ESM.xlsx]

## Sheet: Sheet1
		Human Brain/Protein Atlas		all datasets						Dataset sc-iPS-PatchSeq															Dataset sc-iPS-10XSeq															Dataset bulk-iPS-Dopa
ensembl_gene_id	external_gene_name	expression_Midbrain_NX	expressed_Midbrain	D.overall	Rank.overall	nstudies_expressed	nstudies_up	nstudies_down	directionality_score	expressed	meanTPM_PD	meanTPM_Control	TPM_pval	TPM_avgLog2FC	counts_pval	counts_avgLog2FC	combined_pval	combined_pval_adj	combined_avgLog2FC	desirability.pval	desirability.FC	desirability.MidbrainExpr	D.dataset	Rank.dataset	expressed	meanTPM_PD	meanTPM_Control	TPM_pval	TPM_avgLog2FC	counts_pval	counts_avgLog2FC	combined_pval	combined_pval_adj	combined_avgLog2FC	desirability.pval	desirability.FC	desirability.MidbrainExpr	D.dataset	Rank.dataset	expressed	meanTPM_PD	meanTPM_Control	TPM_pval	TPM_avgLog2FC	counts_pval	counts_avgLog2FC	combined_pval	combined_pval_adj	combined_avgLog2FC
ENSG00000114315	HES1	6.3	YES	0.490702	1	6	4	2	0.5	YES	8.53953	0.184151	0.00369036	3.01006	0.00332939	0.0998029	0.000152834	0.0233681	1.55493	0.993962	1	1	0.995997	42	YES	52.1299	19.4001	3.41393e-37	1.38095	3.4456e-37	0.350805	1.38737e-19	5.15185e-18	0.865878	1	0.8967	1	0.96454	55	YES	18.6978	8.84165	0.0853444	1.00106	0.0298068	1.04922	0.0136153	0.0868164	1.02514
ENSG00000186462	NAP1L2	15.7	YES	0.394267	2	5	1	4	0.625	YES	0	6.46921	0.0520872	-2.90096	0.0520872	-0.198909	0.0142005	0.209945	-1.54993	0.517519	1	1	0.646468	536	YES	11.4056	25.4084	3.8039e-26	-1.09001	3.84723e-26	-0.171723	2.12909e-17	3.92218e-16	-0.630865	1	0.67824	1	0.87936	172	YES	22.1285	37.4856	0.0692559	-0.734649	0.0523563	-0.932644	0.0182038	0.104905	-0.833646
ENSG00000166340	TPP1	31	YES	0.359843	3	6	3	3	0.25	YES	25.3157	5.08057	0.0466932	2.11365	0.0466932	0.55557	0.0117789	0.194089	1.33461	0.588501	1	1	0.703906	480	YES	24.9401	15.7742	2.88672e-17	0.628942	4.57156e-17	0.109557	9.01265e-15	8.91997e-14	0.369249	1	0.271533	1	0.649417	926	YES	12.4167	5.8942	0.0204248	0.960571	0.00332935	1.12208	0.000619693	0.0137724	1.04133
ENSG00000143469	SYT14	3.3	YES	0.334046	4	6	1	5	0.75	YES	0.0784841	20.8778	0.0218238	-4.34239	0.0218238	-1.37088	0.00319431	0.106801	-2.85663	0.87755	1	1	0.917132	210	YES	39.7363	57.4079	3.38399e-16	-0.519846	3.42845e-16	-0.172599	2.09122e-14	1.92058e-13	-0.346223	1	0.197393	1	0.584341	1063	YES	2.37151	3.90933	0.104198	-0.542133	0.0141022	-1.1269	0.00872398	0.0659776	-0.834517
ENSG00000103485	QPRT	7.9	YES	0.328608	5	6	3	3	0.25	YES	14.2973	6.4573	0.910594	1.03656	0.910594	0.130107	0.96455	1	0.583331	0.01	0.624685	1	0.0405354	4633	YES	71.4028	51.408	4.26235e-17	0.466258	4.33827e-17	0.179479	9.58641e-15	9.39906e-14	0.322868	1	0.0468627	1	0.362975	1227	YES	59.5886	24.1896	0.0441176	1.26622	0.0113812	1.38292	0.00337372	0.0374702	1.32457
ENSG00000077279	DCX	2.5	YES	0.32275	6	6	2	4	0.5	YES	129.204	334.28	0.00197624	-1.36459	0.00355117	-1.15177	9.82197e-05	0.0189664	-1.25818	0.996119	1	1	0.997428	32	YES	207.026	292.048	8.40297e-39	-0.494375	9.14852e-39	-0.35279	7.6378e-20	3.20176e-18	-0.423583	1	0.393319	1	0.734192	622	YES	60.312	113.657	0.0692559	-0.903083	0.0215931	-1.06687	0.00863039	0.065548	-0.984979
ENSG00000170345	FOS	23.9	YES	0.311981	7	6	2	4	0.5	YES	9.69155	21.8301	0.697481	-1.09447	0.697481	-0.170043	0.753358	1	-0.632255	0.01	0.679741	1	0.0416851	4349	YES	32.7707	47.8945	5.33987e-11	-0.533901	5.33652e-11	-0.156253	5.67579e-12	3.33338e-11	-0.345077	1	0.192921	1	0.579924	1074	YES	36.93	52.9995	0.860106	-0.509607	0.348389	-0.550611	0.687959	0.921531	-0.530109
ENSG00000122884	P4HA1	33.5	YES	0.305107	8	6	3	3	0.25	YES	19.753	3.72531	0.369477	2.13484	0.352013	0.536763	0.318627	0.807029	1.3358	0.01	1	1	0.0473693	1840	YES	58.8702	36.8	5.49485e-28	0.663455	5.55447e-28	0.216465	8.04064e-18	1.65227e-16	0.43996	1	0.423044	1	0.752119	562	YES	28.0043	10.3437	0.0267722	1.35438	0.0219306	1.32079	0.00382233	0.0400007	1.33758
ENSG00000147065	MSN	17.5	YES	0.301651	9	6	3	3	0.25	YES	13.6268	7.00117	0.0290009	0.870336	0.0309563	0.26134	0.00550179	0.135968	0.565838	0.79412	0.603761	1	0.726337	459	YES	28.0415	17.7624	1.10802e-14	0.630272	1.10615e-14	0.121256	8.62663e-14	7.05081e-13	0.375764	1	0.288954	1	0.662928	881	YES	24.9045	14.6942	0.0853444	0.722974	0.0359945	0.760559	0.0159399	0.0964081	0.741767
ENSG00000145725	PPIP5K2	19.5	YES	0.296186	10	6	2	4	0.5	YES	135.81	68.4266	0.264932	0.978612	0.164751	0.766154	0.142174	0.593928	0.872383	0.01	0.901986	1	0.0457786	3227	YES	37.9829	55.3483	1.25353e-13	-0.531529	1.26181e-13	-0.171823	2.54018e-13	1.89699e-12	-0.351676	1	0.217361	1	0.603287	1022	YES	46.461	75.9186	0.125943	-0.69659	0.039212	-0.938892	0.024178	0.124228	-0.817741
ENSG00000181826	RELL1	9.1	YES	0.295344	11	6	3	3	0.25	YES	7.03532	2.43837	0.053011	1.22463	0.0484791	0.163674	0.013559	0.209945	0.694152	0.535868	0.743498	1	0.599716	589	YES	15.3601	12.0708	0.00154665	0.323835	0.00154896	0.041849	4.29114e-05	9.70368e-05	0.182842	0.998301	0.01	1	0.2174	3916	YES	1.63082	0.859291	0.0113751	0.500763	0.0188134	0.811713	0.00161597	0.0240428	0.656238
ENSG00000231925	TAPBP	8.9	YES	0.284901	12	6	3	3	0.25	YES	37.9201	8.40209	0.0399492	2.04946	0.0375151	0.727345	0.00854238	0.170382	1.3884	0.690622	1	1	0.782594	398	YES	31.4887	25.7537	4.97826e-07	0.280201	5.02275e-07	0.0643974	3.70784e-09	1.40904e-08	0.172299	1	0.01	1	0.217645	2432	YES	6.50144	3.81961	0.0555556	0.638251	0.017651	0.711157	0.00599108	0.0524528	0.674704
ENSG00000109929	SC5D	20.8	YES	0.272686	13	6	2	4	0.5	YES	2.2953	44.7405	0.0124014	-3.79499	0.00861722	-1.15034	0.000898761	0.0616237	-2.47267	0.964734	1	1	0.976503	99	YES	54.9895	77.0975	1.63722e-13	-0.480119	1.64925e-13	-0.193312	2.87546e-13	2.1255e-12	-0.336715	1	0.156198	1	0.540761	1122	YES	66.6786	101.845	0.0555556	-0.603695	0.0131018	-0.754442	0.00465544	0.0452741	-0.679068
ENSG00000132640	BTBD3	25.6	YES	0.270239	14	6	2	4	0.5	YES	3.07918	7.72757	0.269605	-1.0973	0.269605	-0.20659	0.207694	0.677717	-0.651945	0.01	0.700661	1	0.0421057	4244	YES	25.9059	56.605	5.27847e-18	-1.09827	5.35603e-18	-0.316313	4.54392e-15	4.72527e-14	-0.707293	1	0.756334	1	0.911673	110	YES	25.3078	47.4233	0.21091	-0.880211	0.0364543	-1.01114	0.0367634	0.160408	-0.945677
ENSG00000115457	IGFBP2	1.4	YES	0.26887	15	6	4	2	0.5	YES	36.425	8.3806	0.174542	1.99625	0.174542	0.188703	0.105883	0.522676	1.09248	0.01	1	1	0.0473693	1435	YES	275.784	131.128	2.50894e-76	1.06682	2.58729e-76	0.70234	5.19661e-24	1.40041e-21	0.884581	1	0.911816	1	0.969894	51	YES	384.071	160.399	0.00414781	1.25449	0.000509672	1.20155	3.90933e-05	0.00385168	1.22802
ENSG00000115461	IGFBP5	12.1	YES	0.266045	16	6	4	2	0.5	YES	19.5383	5.17588	0.0163956	1.7336	0.0133094	0.725628	0.00164183	0.0820936	1.22961	0.936055	1	1	0.957182	139	YES	528.922	420.552	1.03513e-19	0.330068	1.06277e-19	0.272331	1.23356e-15	1.44534e-14	0.301199	1	0.01	1	0.217645	1378	YES	18.1046	6.59292	0.0441176	1.33119	0.0168972	1.37755	0.00471683	0.0456117	1.35437
ENSG00000170275	CRTAP	24.2	YES	0.260549	17	6	3	3	0.25	YES	17.9344	2.50932	0.0625355	2.43174	0.0548287	0.651426	0.0173428	0.228294	1.54158	0.432332	1	1	0.573878	617	YES	18.8751	12.848	2.12883e-10	0.521281	2.1352e-10	0.0753387	1.28349e-11	7.0424e-11	0.29831	1	0.01	1	0.217645	1839	YES	23.699	12.4305	0.150892	0.878941	0.0355152	0.976895	0.0262884	0.130716	0.927918
ENSG00000065320	NTN1	2.8	YES	0.255887	18	6	3	3	0.25	YES	5.37359	2.15437	0.004521	1.01475	0.004521	0.117608	0.000229869	0.0271878	0.56618	0.990923	0.604178	1	0.841231	323	YES	60.5783	23.8276	3.17381e-37	1.31048	3.20038e-37	0.37642	1.37055e-19	5.10951e-18	0.843448	1	0.878226	1	0.957914	62	YES	9.93027	0.940616	0.0692559	2.49374	5.36585e-06	3.26324	1.14907e-05	0.00229599	2.87849
ENSG00000151789	ZNF385D	7.4	YES	0.251248	19	6	3	3	0.25	YES	0.980387	20.1072	0.0928948	-3.41388	0.113936	-1.37356	0.0448408	0.345776	-2.39372	0.0205406	1	1	0.0763002	1178	YES	44.6412	90.819	1.0176e-38	-1.00845	1.11824e-38	-0.400414	7.88055e-20	3.27442e-18	-0.704434	1	0.753561	1	0.910565	114	YES	14.2827	21.1258	0.0555556	-0.533826	0.0922539	-0.874871	0.0244925	0.125214	-0.704349
ENSG00000173821	RNF213	10.9	YES	0.250527	20	6	3	3	0.25	YES	11.7359	3.49253	0.666325	1.5033	0.798859	0.471372	0.801035	1	0.987337	0.01	0.990712	1	0.0472231	2680	YES	11.5312	6.88072	1.90489e-12	0.669131	1.90443e-12	0.0616327	9.44231e-13	6.33878e-12	0.365382	1	0.260617	1	0.640654	954	YES	3.77116	1.85703	0.0555556	0.739823	0.0208079	0.876186	0.00688677	0.056871	0.808005
ENSG00000174469	CNTNAP2	7.5	YES	0.249154	21	6	2	4	0.5	YES	45.1146	75.8766	0.396262	-0.73732	0.410095	-0.451895	0.372996	0.858289	-0.594608	0.01	0.637803	1	0.0408153	4566	YES	53.8701	75.2124	3.09931e-11	-0.474006	2.79253e-11	-0.188321	4.0503e-12	2.43638e-11	-0.331163	1	0.125537	1	0.503014	1168	YES	50.577	78.7855	0.17911	-0.629398	0.00081996	-0.725362	0.0013573	0.0217862	-0.67738
ENSG00000185201	IFITM2	29.3	YES	0.248061	22	6	4	2	0.5	YES	149.996	28.645	0.0665396	2.34865	0.0712825	0.508052	0.0228429	0.257461	1.42835	0.302054	1	1	0.45257	732	YES	278.659	115.512	3.1355e-72	1.26319	2.73672e-72	0.815389	1.12513e-23	2.41145e-21	1.03929	1	1	1	1	8	YES	42.2855	7.4258	0.0267723	2.361	0.000700856	2.67368	0.000217863	0.00799918	2.51734
ENSG00000158062	UBXN11	9.8	YES	0.247768	23	6	2	4	0.5	YES	0.0879554	10.9148	0.183269	-3.45307	0.191921	-0.231658	0.118652	0.548754	-1.84236	0.01	1	1	0.0473693	1462	YES	27.5825	22.8833	1.36844e-05	0.259128	1.37238e-05	0.0540944	9.60875e-08	3.01296e-07	0.156611	0.999996	0.01	1	0.217644	2886	YES	12.494	6.30453	0.00414781	0.885458	0.00259708	0.889959	0.000137681	0.00647263	0.887709
ENSG00000167123	CERCAM	59.5	YES	0.246518	24	6	3	3	0.25	YES	3.76441	7.97934	0.795173	-0.914312	0.795173	-0.056995	0.863758	1	-0.485654	0.01	0.496469	1	0.0375663	5277	YES	30.8951	16.6789	6.94966e-25	0.851302	7.03245e-25	0.166559	4.32556e-17	7.17024e-16	0.508931	1	0.529902	1	0.810352	362	YES	21.6724	10.8878	0.0153972	0.931453	0.00402764	1.06556	0.000572285	0.0132132	0.998504
ENSG00000183036	PCP4	11.6	YES	0.241255	25	6	3	3	0.25	YES	62.0049	56.5929	0.961617	0.129573	0.936073	0.0303199	0.98693	1	0.0799464	0.01	0.01	1	0.0103097	8852	YES	72.2608	178.005	2.17644e-34	-1.28889	2.15321e-34	-0.692134	4.23265e-19	1.31124e-17	-0.990511	1	0.993049	1	0.997693	28	YES	221.22	55.7945	0.0267723	1.96816	0.000588771	2.12574	0.000189467	0.00743005	2.04696
ENSG00000164116	GUCY1A1	4.7	YES	0.236987	26	5	3	2	0.375	YES	8.53965	4.58625	0.0382492	0.772056	0.0222724	0.15418	0.00526946	0.134031	0.463118	0.802329	0.461752	1	0.669167	504	NO	4.42292	9.67572	NA	NA	NA	NA	NA	NA	NA	NA	NA	1	0.01	11114	YES	4.61453	5.75606	0.285445	-0.267017	0.348258	-0.521975	0.263017	0.530553	-0.394496
ENSG00000169231	THBS3	9.5	YES	0.235565	27	5	3	2	0.375	NO	7.99547	13.3394	NA	NA	NA	NA	NA	NA	NA	NA	NA	1	0.01	10541	YES	12.6885	7.8423	3.83011e-10	0.63047	3.83546e-10	0.0636813	1.83951e-11	9.8135e-11	0.347075	1	0.200653	1	0.587519	1056	YES	28.2725	9.20483	0.00414781	1.52029	0.000937637	1.70089	6.21624e-05	0.00459708	1.61059
ENSG00000185650	ZFP36L1	32.7	YES	0.23467	28	6	4	2	0.5	YES	23.0789	10.7896	0.479285	1.03025	0.479285	0.253552	0.472661	0.924288	0.6419	0.01	0.69007	1	0.0418938	4295	YES	117.771	73.954	6.50901e-25	0.664101	6.67819e-25	0.32491	4.26263e-17	7.12858e-16	0.494506	1	0.509447	1	0.799858	404	YES	19.9845	7.70184	0.0345651	1.26993	0.0213639	1.42487	0.0046587	0.0452741	1.3474
ENSG00000121578	B4GALT4	7.7	YES	0.234599	29	6	4	2	0.5	YES	17.7723	1.17606	0.097689	3.10881	0.0896862	0.204266	0.0382811	0.322256	1.65654	0.0643841	1	1	0.162597	1036	YES	22.4094	19.1036	6.40887e-06	0.219635	6.41417e-06	0.039459	4.28296e-08	1.40854e-07	0.129547	0.999998	0.01	1	0.217645	2770	YES	21.719	13.7702	0.0204248	0.62121	0.0564848	0.648233	0.00687877	0.0568534	0.634722
ENSG00000165704	HPRT1	23.5	YES	0.233275	30	6	1	5	0.75	YES	12.2324	111.737	0.0217283	-3.09082	0.0233741	-0.911671	0.00337505	0.109683	-2.00124	0.870863	1	1	0.912497	216	YES	34.9456	59.0663	2.41077e-27	-0.74074	2.45231e-27	-0.23837	1.12169e-17	2.20411e-16	-0.489555	1	0.502232	1	0.796089	416	YES	36.6326	47.3398	0.246292	-0.361225	0.0574462	-0.516231	0.060692	0.21688	-0.438728
ENSG00000106484	MEST	3.3	YES	0.231939	31	6	1	5	0.75	YES	22.9764	25.7701	0.294204	-0.159007	0.305992	-0.0376197	0.243688	0.724631	-0.0983135	0.01	0.01	1	0.0103097	6859	YES	209.627	366.557	1.43039e-64	-0.803275	1.37541e-64	-0.592934	5.51113e-23	8.6635e-21	-0.698105	1	0.747383	1	0.908086	119	YES	83.1659	35.2103	0.0267722	1.21684	0.00436536	1.21272	0.000976529	0.0178905	1.21478
ENSG00000049323	LTBP1	3.5	YES	0.231921	32	5	3	2	0.375	NO	4.74894	0.886924	NA	NA	NA	NA	NA	NA	NA	NA	NA	1	0.01	10989	YES	15.5665	10.0221	6.46702e-07	0.587878	6.46316e-07	0.0711337	4.66508e-09	1.75231e-08	0.329506	1	0.114657	1	0.488138	1183	YES	3.62785	0.804278	0.00829563	1.35892	0.000152201	2.02214	2.66795e-05	0.00328447	1.69053
ENSG00000067064	IDI1	21.7	YES	0.231486	33	6	2	4	0.5	YES	45.4462	158.007	0.0127973	-1.77546	0.0168129	-0.961958	0.00162245	0.0820936	-1.36871	0.936798	1	1	0.957684	137	YES	288.256	420.776	4.62365e-43	-0.544129	4.50363e-43	-0.424235	1.7213e-20	9.40716e-19	-0.484182	1	0.494278	1	0.791892	429	YES	104.397	168.367	0.0853444	-0.684327	0.0269794	-0.864775	0.0125264	0.0830691	-0.774551
ENSG00000198729	PPP1R14C	2.7	YES	0.229579	34	6	3	3	0.25	YES	72.6209	90.4174	0.265847	-0.312354	0.311222	-0.136538	0.229281	0.70843	-0.224446	0.01	0.01	1	0.0103097	6833	YES	120.421	74.6186	6.72304e-19	0.683204	6.87706e-19	0.337023	2.26089e-15	2.49996e-14	0.510113	1	0.531543	1	0.811183	358	YES	21.565	30.301	0.21091	-0.472122	0.123982	-0.643657	0.0947759	0.285919	-0.55789
ENSG00000204262	COL5A2	1.1	YES	0.229371	35	6	3	3	0.25	YES	33.1879	9.41476	0.0977167	1.71486	0.0977167	0.874128	0.0411214	0.332841	1.29449	0.0412163	1	1	0.121012	1100	YES	22.7978	18.5411	3.39943e-06	0.284317	3.39625e-06	0.0511456	2.24585e-08	7.68888e-08	0.167731	0.999999	0.01	1	0.217645	2667	YES	17.9592	6.38498	0.00590749	1.36023	0.00958097	1.35961	0.000529104	0.0125274	1.35992
ENSG00000197324	LRP10	14.2	YES	0.228786	36	6	3	3	0.25	YES	4.72002	1.0992	0.0603808	1.44618	0.0603808	0.24802	0.018269	0.233468	0.847102	0.408717	0.881262	1	0.530257	659	YES	78.5649	42.8177	1.27152e-49	0.860618	1.3211e-49	0.32309	2.30779e-21	1.76968e-19	0.591854	1	0.634625	1	0.860218	210	YES	14.3184	4.65714	0.0267723	1.43712	0.000785514	1.77996	0.000238792	0.00833192	1.60854
ENSG00000083123	BCKDHB	11.3	YES	0.227851	37	6	5	1	0.75	YES	80.6038	2.51291	0.00156752	4.5379	0.00121995	0.922004	3.62033e-05	0.0110502	2.72995	0.998572	1	1	0.999054	20	YES	68.8015	33.842	1.23408e-21	1.00243	1.24454e-21	0.335871	3.2224e-16	4.24492e-15	0.669151	1	0.718437	1	0.896286	146	YES	11.593	8.95548	0.791415	0.339065	0.377339	0.277126	0.634447	0.889371	0.308095
ENSG00000167978	SRRM2	70.3	YES	0.227459	38	6	4	2	0.5	YES	52.278	34.4504	0.233042	0.587738	0.172353	0.232567	0.132272	0.57499	0.410153	0.01	0.367102	1	0.0339927	5795	YES	154.699	101.542	9.99374e-55	0.602543	1.25072e-54	0.338272	5.81684e-22	5.96353e-20	0.470408	1	0.473266	1	0.780583	471	YES	84.5621	43.8604	0.0441176	0.931529	0.0239662	1.00254	0.00634862	0.0542934	0.967032
ENSG00000181449	SOX2	19.4	YES	0.227264	39	6	5	1	0.75	YES	14.6525	3.3029	0.0186043	1.86302	0.0186043	0.240098	0.00243135	0.101559	1.05156	0.906064	1	1	0.93676	168	YES	112.661	57.4468	5.46829e-49	0.959536	5.82772e-49	0.434752	2.77383e-21	2.06006e-19	0.697144	1	0.746441	1	0.907707	121	YES	10.2272	3.06127	0.0345651	1.467	0.0327945	1.64815	0.00672151	0.0562048	1.55757
ENSG00000144339	TMEFF2	15.7	YES	0.225897	40	6	4	2	0.5	YES	13.4261	11.9993	0.0382492	0.150254	0.0382492	0.092145	0.00836721	0.168807	0.1212	0.696386	0.01	1	0.171268	1022	YES	35.5238	55.8592	1.94899e-24	-0.638554	1.96502e-24	-0.202776	5.60965e-17	9.0911e-16	-0.420665	1	0.387778	1	0.730751	630	YES	15.5017	21.6952	0.0853444	-0.459773	0.017892	-0.667748	0.00887953	0.0667057	-0.56376
ENSG00000182871	COL18A1	35.5	YES	0.22422	41	6	3	3	0.25	YES	5.27746	3.18982	0.665664	0.583295	0.665664	0.0652959	0.714417	1	0.324295	0.01	0.0684942	1	0.0194963	6494	YES	85.187	45.1323	4.77636e-25	0.901691	4.89427e-25	0.352846	3.94551e-17	6.65726e-16	0.627269	1	0.674339	1	0.877682	173	YES	38.9321	10.2633	0.0153972	1.82592	0.000309604	2.17851	7.33136e-05	0.00499186	2.00222
ENSG00000141696	P3H4	5.5	YES	0.223332	42	6	2	4	0.5	YES	7.87923	14.496	0.191554	-0.803386	0.210319	-0.117982	0.13205	0.57499	-0.460684	0.01	0.457841	1	0.0365721	5458	YES	64.8398	45.4434	1.73968e-20	0.503485	1.78011e-20	0.181077	7.07922e-16	8.67159e-15	0.342281	1	0.18152	1	0.568343	1088	YES	23.3313	11.193	0.0113751	0.99676	0.00244681	1.11218	0.000296055	0.00913371	1.05447
ENSG00000122642	FKBP9	10.8	YES	0.222983	43	6	3	3	0.25	YES	63.3019	26.0299	0.0614976	1.25031	0.0547591	0.692927	0.017078	0.22766	0.971617	0.43921	0.979059	1	0.575858	614	YES	28.4327	24.159	9.84545e-05	0.226346	0.000399777	0.0470714	2.3565e-06	6.23988e-06	0.136709	0.999907	0.01	1	0.217631	3369	YES	18.6061	10.5128	0.0853444	0.768058	0.00718459	0.745996	0.00412281	0.0419143	0.757027
ENSG00000100979	PLTP	15.1	YES	0.22265	44	6	4	2	0.5	YES	49.6326	5.21381	0.0136848	3.02652	0.0148843	0.609856	0.00154842	0.081261	1.81819	0.939636	1	1	0.959605	130	YES	80.8157	77.3282	2.38351e-05	0.0628465	2.40235e-05	0.0279648	1.78524e-07	5.40732e-07	0.0454057	0.999993	0.01	1	0.217644	2971	YES	60.7244	20.8384	0.0153972	1.49897	0.00463333	1.58466	0.000642667	0.014136	1.54182
ENSG00000106624	AEBP1	12.5	YES	0.220167	45	5	2	3	0.375	YES	14.1206	2.25852	0.0126696	2.21423	0.0126696	0.258844	0.00126564	0.0743817	1.23654	0.95052	1	1	0.966951	116	NO	4.59744	4.37654	NA	NA	NA	NA	NA	NA	NA	NA	NA	1	0.01	12331	YES	7.90267	2.66691	0.0692559	1.27967	0.00319369	1.72107	0.00172424	0.0251821	1.50037
ENSG00000215218	UBE2QL1	5.2	YES	0.219455	46	6	3	3	0.25	YES	6.39758	13.9579	0.571053	-1.01578	0.625936	-0.380011	0.629544	1	-0.697895	0.01	0.747178	1	0.0430114	4015	YES	18.0744	22.6506	0.00453814	-0.310235	0.0045262	-0.0551801	0.000230787	0.000474037	-0.182707	0.990882	0.01	1	0.216329	4290	YES	12.5912	19.6474	0.17911	-0.603286	0.0221767	-0.782565	0.0210994	0.114552	-0.692925
ENSG00000100219	XBP1	7.4	YES	0.218951	47	6	3	3	0.25	YES	2.49375	10.7009	0.702286	-1.74377	0.723397	-0.151044	0.771858	1	-0.947407	0.01	0.960832	1	0.0467467	2989	YES	319.436	158.223	5.4585e-52	1.00899	5.83538e-52	0.700593	1.1935e-21	1.03276e-19	0.85479	1	0.887616	1	0.961294	57	YES	70.0146	44.2062	0.0853444	0.651594	0.0346929	0.570719	0.015457	0.0942314	0.611156
ENSG00000169515	CCDC8	2.4	YES	0.217876	48	5	2	3	0.375	NO	0.108495	0.229824	NA	NA	NA	NA	NA	NA	NA	NA	NA	1	0.01	15860	YES	23.8459	12.0168	1.92293e-24	0.932629	1.94327e-24	0.145482	5.5921e-17	9.07825e-16	0.539056	1	0.570215	1	0.830268	301	YES	5.51298	1.47187	0.00829563	1.39771	0.00225219	1.93313	0.00021413	0.00790389	1.66542
ENSG00000064961	HMG20B	20.3	YES	0.217049	49	5	3	2	0.375	NO	0.0378417	0	NA	NA	NA	NA	NA	NA	NA	NA	NA	1	0.01	19859	YES	71.6061	44.9367	6.06567e-39	0.660445	6.2725e-39	0.24431	7.22228e-20	3.08238e-18	0.452378	1	0.444229	1	0.764387	526	YES	29.4883	11.8937	0.0267722	1.24159	0.0102356	1.31113	0.00199911	0.0276283	1.27636
ENSG00000104870	FCGRT	15.8	YES	0.216229	50	6	3	3	0.25	YES	51.3394	2.86175	0.0112332	3.76057	0.0112332	0.323831	0.00103315	0.0669568	2.0422	0.959514	1	1	0.973002	105	YES	39.465	24.7557	1.68081e-19	0.651786	1.68577e-19	0.16133	1.43447e-15	1.65808e-14	0.406558	1	0.359751	1	0.712822	708	YES	22.2451	8.88264	0.104198	1.23396	0.0452872	1.29206	0.0229955	0.120513	1.26301
ENSG00000177674	AGTRAP	14.2	YES	0.212256	51	6	2	4	0.5	YES	3.19511	15.8089	0.232417	-2.00244	0.246235	-0.107633	0.173249	0.647427	-1.05504	0.01	1	1	0.0473693	1580	YES	32.5272	19.8133	6.95856e-25	0.687823	6.99717e-25	0.14602	4.32353e-17	7.17024e-16	0.416922	1	0.380548	1	0.726211	649	YES	17.6659	5.8121	0.0267723	1.45424	0.00416277	1.71048	0.000938551	0.0175098	1.58236
ENSG00000186472	PCLO	4.6	YES	0.211372	52	6	1	5	0.75	YES	11.7605	67.372	0.00192016	-2.42171	0.0026593	-1.79039	7.6647e-05	0.0176886	-2.10605	0.996972	1	1	0.997994	26	YES	57.2766	83.0481	4.25987e-15	-0.528297	4.26463e-15	-0.219717	5.76647e-14	4.86924e-13	-0.374007	1	0.284364	1	0.659423	895	YES	4.09985	7.05378	0.17911	-0.659212	0.109446	-1.09032	0.0749099	0.246928	-0.874768
ENSG00000130635	COL5A1	3	YES	0.21055	53	5	3	2	0.375	NO	0.127218	0.548402	NA	NA	NA	NA	NA	NA	NA	NA	NA	1	0.01	13353	YES	20.8708	11.1556	2.5502e-16	0.84738	2.55119e-16	0.121442	1.87037e-14	1.73635e-13	0.484411	1	0.49462	1	0.792074	428	YES	10.8205	3.65931	0.0692559	1.3431	0.0149315	1.67219	0.00632345	0.0542082	1.50764
ENSG00000256618	MTRNR2L1	8.9	YES	0.209481	54	5	4	1	0.625	YES	16.8159	0.0600292	1.57605e-05	4.07099	1.77767e-05	0.328359	1.19685e-07	0.00113246	2.19968	1	1	1	1	1	NO	0	0	NA	NA	NA	NA	NA	NA	NA	NA	NA	1	0.01	38391	YES	17.7125	4.86498	0.929801	1.67381	0.110317	1.74994	0.581238	0.848656	1.71187
ENSG00000176641	RNF152	4.1	YES	0.20937	55	5	1	4	0.625	YES	21.0553	47.3374	0.0308127	-1.13202	0.0416021	-0.800182	0.00747525	0.158946	-0.966099	0.726112	0.974935	1	0.80223	374	YES	13.2987	28.3202	9.46774e-27	-1.03601	9.49802e-27	-0.180611	1.53371e-17	2.92241e-16	-0.608309	1	0.653383	1	0.868555	194	YES	6.64327	10.4497	0.125943	-0.583049	0.0147847	-0.920101	0.0108198	0.0757459	-0.751575
ENSG00000152518	ZFP36L2	15.4	YES	0.20922	56	6	3	3	0.25	YES	16.2575	0	0.000638859	4.10916	0.000638859	0.467963	1.16826e-05	0.00690879	2.28856	0.999542	1	1	0.999697	14	YES	34.7289	30.1748	6.16798e-06	0.196711	6.18638e-06	0.0496324	4.12083e-08	1.35711e-07	0.123172	0.999998	0.01	1	0.217645	2766	YES	5.34245	1.25733	0.0113751	1.49042	0.00290389	2.15307	0.000340325	0.00988607	1.82175
ENSG00000119655	NPC2	15.1	YES	0.20878	57	6	4	2	0.5	YES	215.399	119.316	0.533087	0.846866	0.484163	0.395961	0.511413	0.950499	0.621414	0.01	0.667938	1	0.0414441	4409	YES	290.448	222.201	5.77247e-26	0.384895	6.26088e-26	0.277154	2.37181e-17	4.31039e-16	0.331025	1	0.124666	1	0.501856	1170	YES	280.579	96.8029	0.0153972	1.52559	0.00785667	1.51406	0.000998184	0.0181627	1.51983
ENSG00000164402	SEPTIN8	76.1	YES	0.207852	58	6	3	3	0.25	YES	0.379667	34.4026	0.0437068	-4.68146	0.0466932	-0.661947	0.0111313	0.190067	-2.67171	0.608271	1	1	0.719478	461	YES	12.1109	13.9855	0.0292829	-0.192804	0.0292998	-0.0240363	0.00529167	0.00911783	-0.10842	0.801539	0.01	1	0.187985	5470	YES	17.9496	12.5566	0.104198	0.483169	0.0160234	0.489647	0.00970648	0.0707068	0.486408
ENSG00000133466	C1QTNF6	1.2	YES	0.20771	59	5	3	2	0.375	NO	29.8617	0.03866	NA	NA	NA	NA	NA	NA	NA	NA	NA	1	0.01	9557	YES	18.944	10.3512	1.6603e-14	0.813106	1.65684e-14	0.108595	1.02669e-13	8.25552e-13	0.460851	1	0.458109	1	0.772215	497	YES	9.96422	4.93554	0.0441176	0.885352	0.0184615	1.11508	0.00508519	0.0477057	1.00022
ENSG00000164506	STXBP5	3.3	YES	0.207053	60	6	2	4	0.5	YES	7.97021	44.2631	0.0968669	-2.33512	0.139234	-0.84171	0.0549319	0.380502	-1.58842	0.01	1	1	0.0473693	1269	YES	6.90437	13.6879	2.31813e-14	-0.89391	2.32244e-14	-0.0892743	1.18833e-13	9.46648e-13	-0.491592	1	0.505213	1	0.797651	412	YES	5.63651	10.7232	0.0555556	-0.820865	0.0112552	-1.1313	0.00409409	0.0417413	-0.976084
ENSG00000184226	PCDH9	21.4	YES	0.205683	61	6	3	3	0.25	YES	41.0802	41.2408	0.970786	-0.00549806	0.990255	0.0568413	0.997933	1	0.0256716	0.01	0.01	1	0.0103097	8952	YES	146.756	227.311	3.30917e-08	-0.627787	3.2503e-08	-0.408435	3.93478e-10	1.70791e-09	-0.518111	1	0.54251	1	0.816687	336	YES	7.03347	15.8293	0.0441177	-1.06688	0.011615	-1.37325	0.00343231	0.0377499	-1.22007
ENSG00000130702	LAMA5	3.7	YES	0.205458	62	5	3	2	0.375	NO	0.443075	0.0677522	NA	NA	NA	NA	NA	NA	NA	NA	NA	1	0.01	15421	YES	13.0625	11.0193	0.0010223	0.226504	0.00102341	0.0263551	2.31127e-05	5.38268e-05	0.12643	0.999085	0.01	1	0.217513	3809	YES	15.5582	5.55259	0.0113751	1.33741	0.000682691	1.54773	0.000106865	0.00574694	1.44257
ENSG00000125968	ID1	10	YES	0.205453	63	5	4	1	0.625	NO	1.72894	4.01446	NA	NA	NA	NA	NA	NA	NA	NA	NA	1	0.01	9849	YES	315.606	111.349	2.47996e-107	1.4947	2.70378e-107	0.977096	4.24233e-26	5.71624e-23	1.2359	1	1	1	1	4	YES	198.379	102.578	0.0853444	0.944799	0.0215845	1.00607	0.0103922	0.0738155	0.975435
ENSG00000128595	CALU	14	YES	0.203636	64	6	4	2	0.5	YES	99.8327	38.4047	0.0575336	1.35552	0.0575336	0.878113	0.0168266	0.226155	1.11682	0.445791	1	1	0.585648	602	YES	165.225	109.843	2.35482e-29	0.584623	2.48365e-29	0.338306	4.08161e-18	9.03703e-17	0.461465	1	0.459098	1	0.772766	495	YES	140.772	74.7994	0.0853444	0.903313	0.120837	0.789837	0.043966	0.179285	0.846575
ENSG00000175938	ORAI3	5.9	YES	0.203563	65	5	2	3	0.375	NO	0.0357869	9.62151	NA	NA	NA	NA	NA	NA	NA	NA	NA	1	0.01	10229	YES	39.9731	24.2275	1.2871e-26	0.699681	3.88351e-19	0.164585	1.44361e-16	2.07247e-15	0.432133	1	0.409115	1	0.743827	596	YES	8.32192	3.87619	0.0345651	0.934874	0.0128068	1.22246	0.00301432	0.0355363	1.07867
ENSG00000113161	HMGCR	9.8	YES	0.202171	66	6	3	3	0.25	YES	85.9527	82.7716	0.071273	0.0537696	0.0793187	-0.00846761	0.026501	0.280483	0.022651	0.228674	0.01	1	0.0819197	1156	YES	89.1597	154.612	2.32413e-52	-0.787396	2.36878e-52	-0.430148	1.07603e-21	9.48516e-20	-0.608772	1	0.653902	1	0.868783	192	YES	211.086	345.343	0.150892	-0.70755	0.0427055	-0.932063	0.0305115	0.143136	-0.819807
ENSG00000158195	WASF2	32.5	YES	0.201803	67	6	3	3	0.25	YES	12.2502	0.837576	0.0443298	2.85014	0.0233801	0.363405	0.00624224	0.145478	1.60677	0.768241	1	1	0.83979	324	YES	85.2509	51.2728	5.8154e-44	0.722478	2.27934e-44	0.294946	1.20359e-20	7.09515e-19	0.508712	1	0.529598	1	0.810198	363	YES	4.90226	2.32978	0.0267722	0.825842	0.00236973	1.04711	0.000587923	0.0134293	0.936476
ENSG00000105612	DNASE2	14.9	YES	0.201684	68	6	3	3	0.25	YES	68.1565	2.79567	0.21931	4.18744	0.231203	0.962753	0.157851	0.622818	2.5751	0.01	1	1	0.0473693	1543	YES	36.0823	26.8892	3.72207e-16	0.411024	3.75295e-16	0.101173	2.1679e-14	1.98328e-13	0.256098	1	0.01	1	0.217645	1464	YES	14.7376	5.00102	0.0441176	1.39094	0.00267553	1.57352	0.000998063	0.0181627	1.48223
ENSG00000140538	NTRK3	11.2	YES	0.200349	69	6	4	2	0.5	YES	1.16304	12.6542	0.448287	-2.65821	0.71975	-1.02307	0.619348	1	-1.84064	0.01	1	1	0.0473693	2173	YES	42.6469	47.333	0.0155221	-0.147128	0.015482	-0.0469587	0.00178179	0.00328239	-0.0970434	0.930698	0.01	1	0.207535	5115	YES	13.0949	8.44248	0.0555556	0.577933	0.0643654	0.510535	0.0179755	0.104109	0.544234
ENSG00000157227	MMP14	5.8	YES	0.199863	70	5	2	3	0.375	NO	0.0181861	0	NA	NA	NA	NA	NA	NA	NA	NA	NA	1	0.01	20721	YES	15.0736	9.61696	8.27342e-11	0.598324	8.25146e-11	0.0703981	7.30593e-12	4.17904e-11	0.334361	1	0.144056	1	0.526463	1141	YES	24.4502	8.1755	0.0555556	1.47182	0.0109438	1.68091	0.00399811	0.041195	1.57637
ENSG00000008282	SYPL1	39.9	YES	0.199242	71	6	2	4	0.5	YES	0.365845	12.771	0.833103	-3.33376	0.833103	-0.22528	0.901408	1	-1.77952	0.01	1	1	0.0473693	2456	YES	29.3962	27.142	5.6686e-05	0.111168	5.68892e-05	0.0251914	4.89323e-07	1.40283e-06	0.0681796	0.999981	0.01	1	0.217642	3126	YES	10.0596	5.39191	0.0441176	0.79098	0.043822	0.853509	0.0106267	0.0747116	0.822244
ENSG00000141668	CBLN2	7	YES	0.198881	72	6	3	3	0.25	YES	4.49975	2.21667	0.377432	0.773798	0.377432	0.0622016	0.339905	0.82803	0.418	0.01	0.382645	1	0.0344627	5744	YES	37.1527	88.2519	5.78081e-46	-1.2261	5.84023e-46	-0.458956	6.83053e-21	4.44314e-19	-0.842528	1	0.87746	1	0.957637	64	YES	45.4117	20.1405	0.21091	1.13448	0.199072	0.97124	0.136347	0.356762	1.05286
ENSG00000116133	DHCR24	36.2	YES	0.198705	73	6	3	3	0.25	YES	54.5955	12.6069	0.0252961	2.03063	0.0222377	1.036	0.00368414	0.110665	1.53332	0.859487	1	1	0.904586	233	YES	38.0205	45.3995	0.00187187	-0.249878	0.0018655	-0.0754903	5.71779e-05	0.000127374	-0.162684	0.997737	0.01	1	0.217319	3975	YES	65.1949	51.7361	0.425151	0.327929	0.227271	0.406056	0.265515	0.53358	0.366993
ENSG00000205352	PRR13	34.3	YES	0.197857	74	6	3	3	0.25	YES	168.689	76.2832	0.165222	1.13467	0.150511	0.516355	0.0900639	0.48661	0.825511	0.01	0.863165	1	0.0451165	3431	YES	116.303	88.7063	1.95458e-21	0.386957	1.81854e-22	0.202126	2.61319e-16	3.53118e-15	0.294541	1	0.01	1	0.217645	1351	YES	172.567	115.455	0.0853444	0.575717	0.0399644	0.602827	0.0173952	0.102173	0.589272
ENSG00000130733	YIPF2	10.7	YES	0.19736	75	6	3	3	0.25	YES	1.6807	24.4499	0.0364154	-3.24697	0.034098	-0.322742	0.00726864	0.157382	-1.78486	0.733087	1	1	0.81414	357	YES	43.4199	35.3438	2.66898e-06	0.289498	2.7261e-06	0.0835741	1.78736e-08	6.1843e-08	0.186536	0.999999	0.01	1	0.217645	2641	YES	29.5581	17.5128	0.0267722	0.723031	0.0106004	0.754975	0.00205925	0.0281773	0.739003
ENSG00000136068	FLNB	16.1	YES	0.197242	76	6	3	3	0.25	YES	5.79323	8.75989	0.839811	-0.522768	0.839811	-0.116566	0.90767	1	-0.319667	0.01	0.01	1	0.0103097	8439	YES	28.7961	17.7871	1.90629e-19	0.665382	1.91583e-19	0.1294	1.49415e-15	1.71445e-14	0.397391	1	0.340266	1	0.699799	754	YES	30.2456	10.1099	0.00829563	1.4918	0.000106851	1.69016	2.05614e-05	0.00285456	1.59098
ENSG00000135862	LAMC1	3.9	YES	0.195127	77	6	4	2	0.5	YES	1.77644	0.51395	0.0603808	0.87492	0.0559735	0.104392	0.0171288	0.22766	0.489656	0.437886	0.502379	1	0.460781	722	YES	16.9014	12.8958	1.19584e-06	0.365426	1.19601e-06	0.0504609	8.20149e-09	2.97411e-08	0.207943	1	0.01	1	0.217645	2537	YES	9.92063	5.21595	0.150892	0.813008	0.0848796	0.877555	0.0529176	0.199957	0.845282
ENSG00000135549	PKIB	6.1	YES	0.194728	78	6	1	5	0.75	YES	24.3216	91.4411	0.00329894	-1.86817	0.00420853	-0.540665	0.000168487	0.0253051	-1.20442	0.993344	1	1	0.995587	44	YES	148.86	195.694	1.5516e-18	-0.392333	1.84615e-18	-0.249568	3.06799e-15	3.29039e-14	-0.32095	1	0.01	1	0.217645	1406	YES	75.3463	112.967	0.17911	-0.577983	0.0338572	-0.752553	0.0296709	0.140657	-0.665268
ENSG00000143418	CERS2	50.1	YES	0.194039	79	6	4	2	0.5	YES	10.8054	2.52349	0.00429569	1.74436	0.00429569	0.157457	0.000211675	0.0269406	0.950911	0.99164	0.963491	1	0.982284	85	YES	42.2084	29.1848	6.15711e-20	0.51749	6.24007e-20	0.138872	1.04498e-15	1.23667e-14	0.328181	1	0.105066	1	0.474221	1190	YES	93.7435	50.7161	0.0692559	0.873413	0.0206381	0.857712	0.00830754	0.0640285	0.865562
ENSG00000123989	CHPF	9	YES	0.193471	80	6	3	3	0.25	YES	11.4375	2.31018	0.059718	1.90972	0.0524408	0.205698	0.0160537	0.220499	1.05771	0.466335	1	1	0.603385	586	YES	125.6	80.0384	9.84837e-40	0.643599	1.07096e-39	0.326021	5.44896e-20	2.44736e-18	0.48481	1	0.495215	1	0.792389	427	YES	36.8039	19.7198	0.0153972	0.867527	0.00673977	1.00082	0.000877953	0.0167745	0.934173
ENSG00000277586	NEFL	0	NO	0.193425	81	6	3	3	0.25	YES	179.724	301.011	0.0260841	-0.740815	0.0495302	-0.555982	0.0075453	0.160075	-0.648398	0.723754	0.696941	0.25	0.709749	470	YES	686.459	1297.25	1.36287e-55	-0.917221	1.36542e-55	-0.828871	4.59952e-22	4.98651e-20	-0.873046	1	0.902524	0.25	0.957776	63	YES	394.961	616.393	0.246292	-0.640832	0.178472	-0.779113	0.142048	0.365287	-0.709973
ENSG00000182934	SRPRA	12.5	YES	0.192387	82	6	3	3	0.25	YES	20.8196	8.61636	0.231203	1.18206	0.231203	0.272418	0.16438	0.635052	0.72724	0.01	0.775406	1	0.0435429	3864	YES	34.0557	28.5716	5.95357e-07	0.245436	5.99871e-07	0.0602944	4.34674e-09	1.63994e-08	0.152865	1	0.01	1	0.217645	2447	YES	35.0118	24.1144	0.0441177	0.519957	0.0110466	0.518291	0.00328954	0.0370354	0.519124
ENSG00000135525	MAP7	47.6	YES	0.191815	83	6	2	4	0.5	YES	0.212166	0.692661	0.146816	-0.481706	0.146816	-0.0191505	0.080242	0.46127	-0.250428	0.01	0.01	1	0.0103097	6562	YES	18.3877	16.7108	0.00107416	0.13051	0.00107701	0.0205038	2.48923e-05	5.77717e-05	0.0755071	0.999015	0.01	1	0.217503	3821	YES	3.59205	2.11261	0.21091	0.561011	0.0682685	0.591988	0.0599629	0.215174	0.5765
ENSG00000167779	IGFBP6	5.9	YES	0.191272	84	4	1	3	0.5	NO	17.6273	0	NA	NA	NA	NA	NA	NA	NA	NA	NA	1	0.01	9659	NO	23.5078	16.4055	NA	NA	NA	NA	NA	NA	NA	NA	NA	1	0.01	10223	YES	8.19656	3.33915	0.0555556	1.08368	0.0140445	1.28201	0.0049373	0.0467698	1.18284
ENSG00000102007	PLP2	4.9	YES	0.191167	85	5	2	3	0.375	NO	11.4949	0.00532629	NA	NA	NA	NA	NA	NA	NA	NA	NA	1	0.01	11297	YES	55.7372	31.9478	2.70471e-15	0.784113	2.73481e-15	0.239645	4.78912e-14	4.13276e-13	0.511879	1	0.533984	1	0.812414	353	YES	19.037	9.63876	0.0441176	0.913337	0.0590105	0.892887	0.0137219	0.0872361	0.903112
ENSG00000155903	RASA2	8.2	YES	0.191057	86	6	1	5	0.75	YES	0.151267	18.2245	0.0411591	-4.06165	0.0411591	-0.69093	0.0094889	0.176846	-2.37629	0.659898	1	1	0.759361	425	YES	8.30591	11.9583	0.000110845	-0.477652	0.000110722	-0.0481621	1.11366e-06	3.07046e-06	-0.262907	0.999956	0.01	1	0.217638	3242	YES	4.19559	5.8301	0.21091	-0.394618	0.0456833	-0.7746	0.0438894	0.179041	-0.584609
ENSG00000223768	LINC00205	0	NO	0.190165	87	6	1	5	0.75	YES	8.03278	12.5553	0.378476	-0.585613	0.418778	-0.0718669	0.366915	0.849669	-0.32874	0.01	0.109229	0.25	0.0225464	6451	YES	23.9738	29.4612	0.000631328	-0.286556	0.000631493	-0.0628195	1.14889e-05	2.7757e-05	-0.174688	0.999545	0.01	0.25	0.215591	4600	YES	16.5936	22.8524	0.21091	-0.43908	0.0538185	-0.519584	0.0498725	0.193388	-0.479332
ENSG00000016864	GLT8D1	17.9	YES	0.189569	88	6	2	4	0.5	YES	0.842332	29.3664	0.47038	-4.04287	0.47038	-0.394846	0.460921	0.91648	-2.21886	0.01	1	1	0.0473693	2019	YES	69.8156	50.0021	4.34069e-19	0.47351	4.5157e-19	0.179312	1.9628e-15	2.20132e-14	0.326411	1	0.0904951	1	0.451348	1200	YES	61.6118	41.1886	0.0113751	0.56958	0.0290592	0.521886	0.00234599	0.0306024	0.545733
ENSG00000149257	SERPINH1	17.1	YES	0.189028	89	6	4	2	0.5	YES	10.8617	2.54188	0.160964	1.74372	0.160964	0.120662	0.0930465	0.492927	0.932193	0.01	0.949197	1	0.0465585	3037	YES	87.1	69.4849	6.07573e-19	0.321828	6.18533e-19	0.142852	2.1847e-15	2.42711e-14	0.23234	1	0.01	1	0.217645	1395	YES	62.1548	18.3417	0.0267722	1.70717	0.00788818	1.79188	0.00160434	0.023953	1.74953
ENSG00000137573	SULF1	2	YES	0.188819	90	5	2	3	0.375	NO	0.00185756	0.406003	NA	NA	NA	NA	NA	NA	NA	NA	NA	1	0.01	15539	YES	192.115	85.7457	1.26548e-25	1.15459	1.27616e-25	0.654719	2.84134e-17	5.01863e-16	0.904656	1	0.927762	1	0.975478	45	YES	209.521	49.0686	0.0441176	2.07199	0.00308295	1.92427	0.00112343	0.0194328	1.99813
ENSG00000267855	NDUFA7	25.9	YES	0.18823	91	6	4	2	0.5	YES	211.065	53.2753	0.00639733	1.96613	0.00639733	0.583471	0.000404757	0.0374706	1.2748	0.984041	1	1	0.989402	65	YES	261.147	206.273	1.21375e-10	0.338846	7.84272e-12	0.254667	4.15974e-12	2.49902e-11	0.296756	1	0.01	1	0.217645	1739	YES	140.673	103.187	0.0345651	0.44339	0.148121	0.392164	0.0252823	0.127756	0.417777
ENSG00000196236	XPNPEP3	7.9	YES	0.187396	92	6	4	2	0.5	YES	13.3611	0.96741	0.069973	2.86779	0.0657096	0.820057	0.0222488	0.253942	1.84393	0.314973	1	1	0.465298	719	YES	15.4796	12.9208	0.000385161	0.243439	0.000385535	0.0323572	5.75306e-06	1.44393e-05	0.137898	0.999772	0.01	1	0.217612	3551	YES	10.5297	5.72034	0.425151	0.778749	0.134647	0.698225	0.188998	0.434778	0.738487
ENSG00000251562	MALAT1	0	NO	0.18674	93	6	2	4	0.5	YES	5065.26	7441.13	0.128313	-0.554796	0.175717	-0.450471	0.0835044	0.471431	-0.502633	0.01	0.521072	0.25	0.037824	5237	YES	53021.2	50214.2	6.6309e-08	0.0784698	8.28955e-08	0.0772851	7.44198e-10	3.09902e-09	0.0778775	1	0.01	0.25	0.215656	4434	YES	269.601	1018	0.724233	-1.91292	0.000142466	-3.16392	0.00251518	0.0318569	-2.53842
ENSG00000144455	SUMF1	11.5	YES	0.186594	94	5	3	2	0.375	NO	11.643	1.78656	NA	NA	NA	NA	NA	NA	NA	NA	NA	1	0.01	10381	YES	15.8168	9.16719	7.5834e-16	0.725977	7.58065e-16	0.085662	2.8611e-14	2.58733e-13	0.40582	1	0.358222	1	0.711817	711	YES	7.56266	3.70839	0.0113751	0.862825	0.00633784	1.04698	0.000646999	0.0141757	0.954902
ENSG00000148798	INA	27.2	YES	0.186535	95	6	2	4	0.5	YES	130.033	204.651	0.0854171	-0.650265	0.104698	-0.471755	0.0389714	0.326124	-0.56101	0.0581656	0.597856	1	0.12821	1087	YES	167.986	237.392	1.3952e-32	-0.496428	1.50154e-32	-0.332603	9.21355e-19	2.49719e-17	-0.414515	1	0.375824	1	0.723214	667	YES	280.827	465.436	0.0345651	-0.726868	0.0299152	-0.863653	0.0062123	0.0535345	-0.79526
ENSG00000118432	CNR1	2.3	YES	0.186524	96	5	1	4	0.625	YES	10.363	17.6584	0.928527	-0.715476	0.948914	-0.301689	0.98168	1	-0.508583	0.01	0.529418	1	0.0383742	5107	YES	11.4708	27.8745	1.50943e-27	-1.21124	1.5206e-27	-0.199038	1.00773e-17	2.00525e-16	-0.705137	1	0.754243	1	0.910837	113	YES	23.6962	45.991	0.104198	-0.928092	0.0599135	-1.03747	0.0289682	0.138586	-0.98278
ENSG00000204592	HLA-E	19.9	YES	0.1864	97	6	3	3	0.25	YES	1.6413	0.884657	0.0143514	0.486945	0.0143514	0.0184999	0.00156304	0.0812611	0.252722	0.939075	0.01	1	0.20877	957	YES	21.4314	11.7702	7.1069e-24	0.81274	7.08677e-24	0.120024	7.82021e-17	1.20918e-15	0.466382	1	0.466943	1	0.777114	484	YES	17.281	4.5404	0.0153972	1.72229	0.00132186	1.95414	0.000230523	0.00824177	1.83821
ENSG00000177728	TMEM94	24	YES	0.186035	98	6	4	2	0.5	YES	11.1038	2.14317	0.0139059	1.94517	0.0139059	0.170652	0.00148166	0.0805717	1.05791	0.9422	1	1	0.961338	127	YES	10.7095	8.74564	0.00022496	0.264854	0.000225135	0.0258559	2.78258e-06	7.27096e-06	0.145355	0.99989	0.01	1	0.217629	3413	YES	17.667	7.03456	0.00414781	1.2162	0.000116633	1.2871	1.32203e-05	0.00238145	1.25165
ENSG00000160200	CBS	4.8	YES	0.185042	99	6	3	3	0.25	YES	3.67998	1.57606	0.0382492	0.861338	0.0382492	0.0516355	0.00836721	0.168807	0.456487	0.696386	0.451015	1	0.604534	583	YES	11.9828	13.1007	0.00336642	-0.119163	0.206022	0.00283855	0.00512609	0.00884384	-0.0581622	0.807413	0.01	1	0.188896	5463	YES	27.3192	25.3035	0.860106	0.106526	0.732993	0.127782	0.873081	1	0.117154
ENSG00000066032	CTNNA2	12.5	YES	0.185019	100	5	2	3	0.375	YES	52.0536	14.3137	0.0466905	1.79263	0.0440617	0.843473	0.011208	0.190737	1.31805	0.605912	1	1	0.71763	464	YES	26.6194	39.6933	4.68105e-09	-0.55911	4.68535e-09	-0.142558	9.52244e-11	4.50204e-10	-0.350834	1	0.214405	1	0.600558	1030	YES	58.1866	92.9826	0.104198	-0.667124	0.0348279	-0.855457	0.0185085	0.10606	-0.76129
ENSG00000122550	KLHL7	8.3	YES	0.184925	101	6	4	2	0.5	YES	38.7324	19.4442	0.0195367	0.958622	0.0168887	0.422115	0.00233426	0.100901	0.690369	0.909725	0.739762	1	0.850044	310	YES	43.7458	50.605	0.000227161	-0.205757	0.000225312	-0.0676556	2.80204e-06	7.31898e-06	-0.136706	0.999889	0.01	1	0.217629	3415	YES	50.8688	64.3844	0.21091	-0.33408	0.0380934	-0.459227	0.0380592	0.163954	-0.396654
ENSG00000156675	RAB11FIP1	1.1	YES	0.18477	102	5	2	3	0.375	NO	0.364432	0.319796	NA	NA	NA	NA	NA	NA	NA	NA	NA	1	0.01	12691	YES	22.0213	21.3663	0.0130832	0.0416427	0.0131155	0.00755386	0.00133908	0.00250897	0.0245983	0.947683	0.01	1	0.210036	5027	YES	7.88509	4.10517	0.0153972	0.799426	0.00734177	0.941389	0.000943082	0.0175241	0.870408
ENSG00000174501	ANKRD36C	1.6	YES	0.184505	103	6	1	5	0.75	YES	34.7054	92.4703	0.0123317	-1.38837	0.0145752	-0.795013	0.00139278	0.0776999	-1.09169	0.945619	1	1	0.963647	122	YES	45.3634	66.4368	1.76417e-14	-0.54055	3.44796e-14	-0.195599	1.22054e-13	9.71487e-13	-0.368074	1	0.268264	1	0.646819	940	YES	8.50496	13.6314	0.21091	-0.622317	0.0294179	-1.25006	0.0310256	0.144572	-0.936186
ENSG00000147257	GPC3	1.6	YES	0.183845	104	6	4	2	0.5	YES	18.8915	12.4706	0.24258	0.562333	0.24258	0.0934459	0.176944	0.64874	0.327889	0.01	0.102826	1	0.0223038	6458	YES	31.1326	11.6264	1.41533e-22	1.34759	1.41795e-22	0.233496	1.74692e-16	2.45559e-15	0.790545	1	0.833012	1	0.941295	81	YES	52.6977	26.7599	0.0692559	0.951855	0.035864	1.00238	0.0132333	0.085352	0.977117
ENSG00000167615	LENG8	52.1	YES	0.182798	105	6	4	2	0.5	YES	4.19141	0.286667	0.47797	2.01249	0.47797	0.103462	0.470927	0.924288	1.05798	0.01	1	1	0.0473693	2025	YES	22.1779	21.0173	0.00317143	0.0741125	0.00317563	0.0136978	0.000130513	0.000277315	0.0439052	0.994838	0.01	1	0.2169	4153	YES	42.4475	22.9305	0.0113751	0.860425	0.00113112	0.862635	0.000159232	0.00689987	0.86153
ENSG00000108960	MMD	11.2	YES	0.181714	106	6	2	4	0.5	YES	15.6699	31.6795	0.0747587	-0.97114	0.103041	-0.271887	0.0344409	0.310719	-0.621513	0.105867	0.668048	1	0.197758	989	YES	75.4754	103.552	6.63245e-13	-0.451152	6.57108e-13	-0.214888	5.57837e-13	3.91482e-12	-0.33302	1	0.13662	1	0.517304	1153	YES	63.3165	81.8054	0.246292	-0.364537	0.174208	-0.475465	0.139503	0.361787	-0.420001
ENSG00000151835	SACS	12.5	YES	0.181686	107	6	1	5	0.75	YES	2.60704	26.6664	0.00313951	-2.93925	0.00368196	-1.31512	0.000145595	0.0229603	-2.12719	0.994248	1	1	0.996187	41	YES	22.1383	31.6005	1.16057e-07	-0.494612	1.16597e-07	-0.10816	1.07086e-09	4.33304e-09	-0.301386	1	0.01	1	0.217645	2308	YES	5.27955	9.84285	0.0692559	-0.788011	0.0142765	-1.28199	0.00608866	0.0528493	-1.035
ENSG00000126458	RRAS	7	YES	0.18133	108	5	2	3	0.375	NO	16.3732	0	NA	NA	NA	NA	NA	NA	NA	NA	NA	1	0.01	13039	YES	12.617	4.6577	6.6502e-25	1.26712	6.64548e-25	0.106209	4.27146e-17	7.1307e-16	0.686663	1	0.736083	1	0.903516	130	YES	27.8678	8.95619	0.0692559	1.53579	0.0192407	1.59824	0.0078308	0.0613045	1.56702
ENSG00000183255	PTTG1IP	59.6	YES	0.181066	109	6	5	1	0.75	YES	36.2883	17.3663	0.064428	1.02166	0.064428	0.317735	0.020399	0.245567	0.669697	0.356984	0.718995	1	0.45321	731	YES	124.478	88.4545	3.08141e-29	0.488206	3.4066e-29	0.25265	4.34273e-18	9.52572e-17	0.370428	1	0.274769	1	0.65197	911	YES	87.8836	55.218	0.0345651	0.660885	0.0430322	0.688762	0.0084904	0.064923	0.674823
ENSG00000112972	HMGCS1	10.4	YES	0.180181	110	6	1	5	0.75	YES	129.147	178.518	0.179487	-0.463982	0.204399	-0.286346	0.122741	0.556216	-0.375164	0.01	0.287395	1	0.0313462	6039	YES	199.085	329.198	1.42879e-59	-0.722714	1.44577e-59	-0.52223	1.72843e-22	2.32893e-20	-0.622472	1	0.6691	1	0.875418	177	YES	276.465	448.865	0.125943	-0.697187	0.0814289	-0.883885	0.043834	0.178952	-0.790536
ENSG00000222041	CYTOR	0	NO	0.179901	111	6	3	3	0.25	YES	188.934	110.247	1	0.771733	1	0.332909	1	1	0.552321	0.01	0.587075	0.25	0.0393476	4903	YES	24.2499	38.1157	1.15818e-08	-0.631471	9.57149e-11	-0.158219	3.49466e-11	1.76738e-10	-0.394845	1	0.334646	0.25	0.68959	796	YES	50.1878	30.158	1	0.716196	0.295349	0.667309	1	1	0.691752
ENSG00000150093	ITGB1	23	YES	0.179705	112	6	4	2	0.5	YES	19.9454	13.2856	0.0146113	0.552065	0.0146113	0.206249	0.00161138	0.0820936	0.379157	0.937222	0.297611	1	0.641304	543	YES	158.261	118.815	2.09741e-21	0.410579	4.43351e-21	0.241098	4.18844e-16	5.41911e-15	0.325839	1	0.0851844	1	0.4424	1207	YES	111.996	102.495	0.791415	0.126718	0.983074	0.00771654	0.980304	1	0.0672171
ENSG00000153707	PTPRD	17.9	YES	0.17905	113	6	1	5	0.75	YES	6.24504	11.1108	0.338525	-0.741226	0.351056	-0.293252	0.298577	0.785042	-0.517239	0.01	0.541326	1	0.0386579	5043	YES	24.4485	30.791	0.00241221	-0.321037	0.00242526	-0.072054	8.51896e-05	0.000185739	-0.196546	0.996629	0.01	1	0.217159	4059	YES	15.5772	24.8011	0.125943	-0.638229	0.038659	-0.828366	0.0238988	0.12339	-0.733297
ENSG00000124942	AHNAK	16.2	YES	0.178953	114	5	2	3	0.375	NO	0.389331	0.485876	NA	NA	NA	NA	NA	NA	NA	NA	NA	1	0.01	12078	YES	15.4136	7.62411	5.40759e-13	0.928446	5.40694e-13	0.101226	5.06263e-13	3.56881e-12	0.514836	1	0.538047	1	0.814456	343	YES	4.08301	1.10496	0.0555556	1.27189	0.0130342	1.75613	0.00463511	0.0451535	1.51401
ENSG00000185591	SP1	18.3	YES	0.178631	115	5	1	4	0.625	YES	0.00479725	3.34438	0.0355161	-2.11225	0.0355161	-0.313031	0.00736728	0.158071	-1.21264	0.729753	1	1	0.811686	365	NO	6.48098	5.21004	NA	NA	NA	NA	NA	NA	NA	NA	NA	1	0.01	11134	YES	4.15643	2.43324	0.0345651	0.586804	0.0156301	0.673006	0.00357008	0.0384658	0.629905
ENSG00000105854	PON2	41.4	YES	0.178192	116	6	5	1	0.75	YES	273.944	72.1324	0.02073	1.91056	0.019394	1.2354	0.00276325	0.105854	1.57298	0.893603	1	1	0.928208	181	YES	454.91	203.495	4.05089e-72	1.15668	4.30657e-72	0.87132	1.15959e-23	2.41145e-21	1.014	1	1	1	1	9	YES	108.851	50.1775	0.0441176	1.10196	0.0362986	1.01505	0.00904505	0.0675881	1.05851
ENSG00000169432	SCN9A	4.1	YES	0.17795	117	6	2	4	0.5	YES	29.9606	41.4494	0.48117	-0.455312	0.59392	-0.188008	0.550156	0.971552	-0.32166	0.01	0.01	1	0.0103097	7493	YES	35.1124	38.8738	0.0129021	-0.142947	0.0129344	-0.0397566	0.00130791	0.00245595	-0.091352	0.948884	0.01	1	0.210212	5014	YES	8.17135	16.3732	0.0441177	-0.921654	0.0271577	-1.38108	0.00706178	0.0578224	-1.15137
ENSG00000121481	RNF2	9.4	YES	0.177531	118	6	2	4	0.5	YES	13.7829	40.4764	0.000833234	-1.48837	0.00219947	-0.639534	3.50731e-05	0.0110502	-1.06395	0.998616	1	1	0.999083	19	YES	29.2234	42.6336	1.26297e-08	-0.529775	1.26612e-08	-0.143218	1.93127e-10	8.73236e-10	-0.336496	1	0.155112	1	0.539512	1127	YES	16.4454	23.1592	0.328306	-0.46973	0.071044	-0.649886	0.0940213	0.284486	-0.559808
ENSG00000128654	MTX2	21.5	YES	0.176838	119	6	2	4	0.5	YES	41.5897	59.7644	0.416266	-0.512723	0.463585	-0.150766	0.420713	0.889334	-0.331745	0.01	0.129118	1	0.0240503	6417	YES	90.0616	131.669	9.35135e-31	-0.542913	9.38644e-31	-0.286451	2.0855e-18	5.05544e-17	-0.414682	1	0.376154	1	0.723424	666	YES	101.424	132.002	0.0555556	-0.37689	0.0109074	-0.486	0.00398688	0.0411553	-0.431445
ENSG00000073969	NSF	0	NO	0.176599	120	6	2	4	0.5	YES	35.6544	39.8941	0.617019	-0.157907	0.58226	-0.0204209	0.630786	1	-0.089164	0.01	0.01	0.25	0.0102155	9239	YES	25.1217	39.8432	1.52822e-14	-0.644844	1.28204e-16	-0.165828	3.65513e-14	3.21297e-13	-0.405336	1	0.357216	0.25	0.704656	740	YES	67.1502	103.062	0.17911	-0.610658	0.0639534	-0.765337	0.0491567	0.191818	-0.687997
ENSG00000196365	LONP1	17.7	YES	0.176015	121	6	2	4	0.5	YES	3.33364	0.184219	0.335081	1.87164	0.219158	0.0473251	0.211991	0.685152	0.959484	0.01	0.969968	1	0.0468934	2949	YES	15.4957	17.4806	0.773875	-0.163918	0.773543	-0.0248377	0.840968	0.896171	-0.094378	0.01	0.01	1	0.0103097	8580	YES	21.9066	12.7559	0.0153972	0.735708	0.00591074	0.77896	0.00078686	0.0158409	0.757334
ENSG00000197712	FAM114A1	5.8	YES	0.175888	122	5	2	3	0.375	NO	0.0113016	5.62034	NA	NA	NA	NA	NA	NA	NA	NA	NA	1	0.01	12079	YES	28.792	13.0565	1.0874e-31	1.08369	1.08723e-31	0.18877	1.3596e-18	3.55228e-17	0.636228	1	0.684014	1	0.881832	168	YES	8.77648	4.61242	0.0692559	0.800693	0.0847065	0.810665	0.0273554	0.133591	0.805679
ENSG00000157637	SLC38A10	11.6	YES	0.175243	123	6	4	2	0.5	YES	16.734	0.321851	0.0167018	3.74588	0.0152475	0.261589	0.00187191	0.0899088	2.00374	0.927264	1	1	0.951219	149	YES	30.7388	22.798	5.01102e-09	0.415408	5.02831e-09	0.0906778	9.9937e-11	4.70597e-10	0.253043	1	0.01	1	0.217645	2039	YES	13.9791	7.97006	0.0853444	0.739762	0.00825142	0.848227	0.00463253	0.0451535	0.793995
ENSG00000134285	FKBP11	1	YES	0.17464	124	6	4	2	0.5	YES	0.00881712	2.84709	0.0189481	-1.9311	0.0189481	-0.120883	0.00250859	0.101559	-1.02599	0.903156	1	1	0.934768	173	YES	14.2272	12.3091	0.00199152	0.194234	0.012293	0.0213508	0.000266984	0.000544827	0.107793	0.989456	0.01	1	0.216122	4314	YES	14.3617	7.58724	0.21091	0.83907	0.0552701	1.06992	0.050915	0.195777	0.954494
ENSG00000010803	SCMH1	7.6	YES	0.174044	125	6	1	5	0.75	YES	7.41958	29.0588	0.0242698	-1.83596	0.0242698	-0.31536	0.00383206	0.114381	-1.07566	0.85407	1	1	0.900806	239	YES	16.5087	23.1845	6.27362e-06	-0.466016	6.2752e-06	-0.0809081	4.18803e-08	1.37876e-07	-0.273462	0.999998	0.01	1	0.217645	2767	YES	26.0054	26.1012	0.860106	-0.00510658	0.574484	-0.14857	0.806048	0.991046	-0.0768385
ENSG00000108947	EFNB3	3	YES	0.173778	126	6	3	3	0.25	YES	33.414	10.7306	0.0142757	1.55272	0.0153033	0.55572	0.00164323	0.0820936	1.05422	0.936002	1	1	0.957145	140	YES	64.0454	51.0993	0.00382642	0.320183	0.00384287	0.118821	0.000176398	0.000368095	0.219502	0.993027	0.01	1	0.216639	4225	YES	34.3206	23.4918	0.0853444	0.528211	0.114364	0.442456	0.0419614	0.173934	0.485334
ENSG00000125826	RBCK1	27.2	YES	0.17322	127	6	4	2	0.5	YES	33.5546	5.85307	0.027973	2.33406	0.027973	0.364401	0.00488938	0.130687	1.34923	0.815851	1	1	0.873905	279	YES	42.6821	33.9107	5.21887e-10	0.323374	5.32446e-10	0.0917154	2.24536e-11	1.17853e-10	0.207545	1	0.01	1	0.217645	1889	YES	23.8546	14.4747	0.0153972	0.683606	0.0151072	0.655735	0.00173312	0.0252069	0.66967
ENSG00000169871	TRIM56	15.8	YES	0.173094	128	5	2	3	0.375	NO	9.24658	0.0757372	NA	NA	NA	NA	NA	NA	NA	NA	NA	1	0.01	11285	YES	26.3562	20.8793	2.50879e-07	0.322299	4.39593e-08	0.0686364	9.85162e-10	4.01731e-09	0.195468	1	0.01	1	0.217645	2292	YES	0.831045	0.158559	0.00590749	0.660336	9.4229e-05	2.29627	1.46414e-05	0.00240795	1.4783
ENSG00000145335	SNCA	36.2	YES	0.172971	129	6	1	5	0.75	YES	185.671	198.435	0.574687	-0.0954251	0.608395	-0.0189033	0.620279	1	-0.0571642	0.01	0.01	1	0.0103097	7655	YES	65.4571	243.745	6.02391e-150	-1.88078	6.17823e-150	-1.05765	3.82428e-28	1.80353e-24	-1.46922	1	1	1	1	2	YES	251.178	311.497	0.374937	-0.309401	0.245809	-0.445414	0.251564	0.517522	-0.377408
ENSG00000176845	METRNL	3.1	YES	0.172802	130	5	2	3	0.375	YES	3.96084	0.447907	0.0697409	1.77662	0.0697409	0.0357961	0.0233324	0.259731	0.906207	0.291621	0.928983	1	0.431501	757	NO	7.051	8.18714	NA	NA	NA	NA	NA	NA	NA	NA	NA	1	0.01	10186	YES	35.2281	17.0896	0.00414781	1.00195	0.000888076	1.11838	5.96244e-05	0.00452318	1.06016
ENSG00000187837	H1-2	8.2	YES	0.172263	131	6	2	4	0.5	YES	7.0944	17.6778	0.89172	-1.20633	0.89172	-0.0668072	0.951239	1	-0.636566	0.01	0.684378	1	0.0417791	4328	YES	28.6088	9.70655	3.69718e-31	1.46753	3.72518e-31	0.230346	1.73231e-18	4.33398e-17	0.84894	1	0.882785	1	0.959558	61	YES	9.90049	3.06503	0.0267723	1.42306	0.0136485	1.51592	0.00255141	0.0321128	1.46949
ENSG00000183762	KREMEN1	5.2	YES	0.171062	132	6	3	3	0.25	YES	10.9072	2.11265	0.0182765	1.93562	0.0182765	0.346003	0.00235867	0.101444	1.14081	0.908804	1	1	0.938635	165	YES	11.1759	8.07274	2.10626e-08	0.424417	2.10054e-08	0.0409315	2.81207e-10	1.24693e-09	0.232674	1	0.01	1	0.217645	2141	YES	4.69473	2.08363	0.0113751	0.884997	0.00796555	1.14326	0.00078269	0.015803	1.01413
ENSG00000168542	COL3A1	1.3	YES	0.170026	133	6	4	2	0.5	YES	3.26723	1.21505	0.1154	0.945959	0.1154	0.117531	0.0541671	0.378537	0.531745	0.01	0.560703	1	0.0391107	4945	YES	138.897	62.3148	4.37838e-18	1.14375	4.38061e-18	0.5592	4.24804e-15	4.43224e-14	0.851475	1	0.884882	1	0.960312	59	YES	58.57	9.77843	0.00829563	2.46644	6.23983e-05	2.64345	1.39192e-05	0.00238145	2.55494
ENSG00000182916	TCEAL7	34.4	YES	0.16985	134	6	1	5	0.75	YES	0.191807	171.47	0.00460313	-7.17705	0.00460313	-1.26567	0.000236654	0.0273076	-4.22136	0.990655	1	1	0.993802	53	YES	188.762	282.65	2.77079e-40	-0.579923	2.83937e-40	-0.406794	4.45902e-20	2.0718e-18	-0.493358	1	0.507784	1	0.798992	408	YES	89.3399	109.051	0.374937	-0.284738	0.150975	-0.442153	0.18098	0.423111	-0.363445
ENSG00000140807	NKD1	8.2	YES	0.169459	135	6	3	3	0.25	YES	1.46496	1.28366	0.0449451	0.110215	0.0484858	0.0455204	0.0117747	0.194089	0.0778676	0.588627	0.01	1	0.153223	1050	YES	16.1646	9.32033	5.91737e-08	0.733944	5.91952e-08	0.0879274	6.2238e-10	2.62418e-09	0.410936	1	0.368683	1	0.718634	685	YES	2.95485	1.61459	0.0555556	0.59704	0.0382159	0.890073	0.0115308	0.0790409	0.743556
ENSG00000077264	PAK3	7.9	YES	0.169415	136	6	3	3	0.25	YES	62.9088	114.756	0.0380922	-0.857004	0.0404169	-0.537351	0.00874188	0.172586	-0.697178	0.684087	0.746474	1	0.705918	474	YES	182.057	208.67	8.71982e-10	-0.195823	8.42217e-10	-0.130758	3.05929e-11	1.56059e-10	-0.16329	1	0.01	1	0.217645	1927	YES	21.1729	38.3476	0.150892	-0.82748	0.0324418	-1.07774	0.0244289	0.125081	-0.952611
ENSG00000101134	DOK5	8.4	YES	0.169396	137	6	3	3	0.25	YES	20.9193	8.59791	0.847996	1.19141	0.847996	0.234943	0.915133	1	0.713177	0.01	0.76201	1	0.0432923	3939	YES	33.1525	64.4488	7.12761e-22	-0.938375	7.15872e-22	-0.305417	2.75123e-16	3.69652e-15	-0.621896	1	0.668468	1	0.875144	178	YES	19.6565	36.7536	0.125943	-0.870018	0.0188485	-0.978712	0.013234	0.085352	-0.924365
ENSG00000086848	ALG9	12.2	YES	0.169295	138	6	4	2	0.5	YES	0.0784838	25.517	0.0292452	-4.61984	0.0140209	-0.598271	0.00281699	0.106287	-2.60906	0.891594	1	1	0.926826	185	YES	26.6384	56.9571	0.00467996	-1.06831	9.09759e-07	-0.327569	5.80322e-07	1.64967e-06	-0.697941	0.999977	0.747222	1	0.908007	120	YES	51.5291	24.9036	0.0153972	1.01997	0.0100197	1.0756	0.00122452	0.0205314	1.04778
ENSG00000186310	NAP1L3	18.5	YES	0.169135	139	6	2	4	0.5	YES	32.8704	103.025	0.119748	-1.61884	0.138253	-0.871717	0.0647964	0.41482	-1.24528	0.01	1	1	0.0473693	1302	YES	49.065	79.7243	2.83671e-30	-0.689199	2.88334e-30	-0.270811	2.61672e-18	6.20124e-17	-0.480005	1	0.488003	1	0.788549	443	YES	64.422	157.785	0.0345651	-1.27922	0.00228319	-1.46348	0.000708624	0.0150322	-1.37135
ENSG00000131724	IL13RA1	15.2	YES	0.168791	140	6	4	2	0.5	YES	4.97396	0.727393	0.437179	1.79009	0.413438	0.25902	0.401724	0.876439	1.02456	0.01	1	1	0.0473693	1951	YES	14.5939	7.48625	5.88382e-21	0.877779	5.8908e-21	0.092724	5.08871e-16	6.40811e-15	0.485251	1	0.495871	1	0.792736	425	YES	8.0395	5.70411	0.246292	0.431196	0.388669	0.3687	0.259456	0.526479	0.399948
ENSG00000171551	ECEL1	0	NO	0.168533	141	6	5	1	0.75	YES	64.5977	3.8226	0.00112958	3.76576	0.00124756	0.435053	2.8814e-05	0.00940133	2.10041	0.998864	1	0.25	0.990116	61	YES	130.943	90.9248	0.550578	0.521386	0.550002	0.274961	0.566273	0.646543	0.398173	0.01	0.341973	0.25	0.0329005	6320	YES	37.8985	20.4591	0.658999	0.858123	0.182959	0.761037	0.364785	0.645722	0.80958
ENSG00000196924	FLNA	3.4	YES	0.1684	142	5	2	3	0.375	NO	5.44956	0.139439	NA	NA	NA	NA	NA	NA	NA	NA	NA	1	0.01	10391	YES	45.1834	26.9366	3.46284e-23	0.725217	3.48192e-23	0.194315	1.19086e-16	1.75807e-15	0.459766	1	0.456356	1	0.771235	502	YES	82.3949	30.3745	0.0441177	1.41036	0.00654147	1.62238	0.0021128	0.0285591	1.51637
ENSG00000198825	INPP5F	23.7	YES	0.168347	143	6	0	6	1	YES	15.9316	37.9269	0.154092	-1.20104	0.202238	-0.474853	0.108147	0.530473	-0.837948	0.01	0.873635	1	0.045297	3371	YES	30.8989	52.319	4.95376e-21	-0.741145	2.45866e-21	-0.219812	4.35814e-16	5.60026e-15	-0.480479	1	0.48872	1	0.788932	442	YES	94.193	166.578	0.0692559	-0.815905	0.00268472	-0.938843	0.00149062	0.0229607	-0.877374
ENSG00000140497	SCAMP2	24.2	YES	0.168245	144	6	3	3	0.25	YES	52.7653	6.78811	0.521949	2.78733	0.499703	0.489083	0.514297	0.951747	1.63821	0.01	1	1	0.0473693	2068	YES	23.7609	17.5778	2.69062e-12	0.414486	2.70318e-12	0.0741178	1.12712e-12	7.48135e-12	0.244302	1	0.01	1	0.217645	1645	YES	15.8157	6.51432	0.0113751	1.16209	0.00271112	1.26973	0.000321803	0.00956905	1.21591
ENSG00000143870	PDIA6	17.8	YES	0.167917	145	6	3	3	0.25	YES	41.8205	34.7245	0.81224	0.26139	0.773695	0.11644	0.862155	1	0.188915	0.01	0.01	1	0.0103097	8294	YES	276.771	202.603	2.91445e-34	0.448136	3.3423e-34	0.316183	4.52156e-19	1.3713e-17	0.38216	1	0.30506	1	0.674942	848	YES	80.2147	55.0843	0.0345651	0.534144	0.0551357	0.469726	0.0105193	0.0742007	0.501935
ENSG00000166965	RCCD1	8.4	YES	0.167272	146	5	3	2	0.375	NO	0	0	NA	NA	NA	NA	NA	NA	NA	NA	NA	1	0.01	31815	YES	10.7838	9.54599	0.0225394	0.160107	0.0225394	0.0162601	0.00337578	0.0059783	0.0881834	0.870832	0.01	1	0.198596	5321	YES	10.9449	4.34981	0.328306	1.15883	0.0106769	1.29026	0.0221934	0.11821	1.22455
ENSG00000124570	SERPINB6	33.7	YES	0.165892	147	6	4	2	0.5	YES	55.3547	48.5955	0.380902	0.184327	0.380902	0.0569335	0.344342	0.831262	0.12063	0.01	0.01	1	0.0103097	7030	YES	34.2352	25.5782	1.07473e-13	0.406775	1.07108e-13	0.0965044	2.36097e-13	1.78149e-12	0.25164	1	0.01	1	0.217645	1556	YES	33.704	13.7388	0.0692559	1.23548	0.035648	1.30131	0.0131661	0.0851715	1.2684
ENSG00000179029	TMEM107	10.9	YES	0.16547	148	6	4	2	0.5	YES	68.1055	21.9865	0.0375151	1.58801	0.0254073	0.677704	0.00579792	0.139593	1.13286	0.783718	1	1	0.850956	308	YES	62.807	56.0679	0.00059605	0.161034	0.000719507	0.0603567	1.21029e-05	2.90899e-05	0.110696	0.999521	0.01	1	0.217576	3696	YES	23.4488	15.0493	0.0441177	0.607249	0.00480233	0.599246	0.00162882	0.0241499	0.603247
ENSG00000102158	MAGT1	19.3	YES	0.16517	149	5	2	3	0.375	NO	0.558069	7.32909	NA	NA	NA	NA	NA	NA	NA	NA	NA	1	0.01	10018	YES	26.2063	18.0116	4.02899e-15	0.517061	4.07031e-15	0.0971048	5.64507e-14	4.78385e-13	0.307083	1	0.01	1	0.217645	1497	YES	10.0441	4.79532	0.0441176	0.930321	0.029876	0.982016	0.00765996	0.0604987	0.956168
ENSG00000170091	NSG2	20.2	YES	0.16471	150	6	2	4	0.5	YES	53.6399	103.429	0.0315843	-0.934491	0.0335695	-0.505437	0.0063467	0.147187	-0.719964	0.764625	0.768505	1	0.76727	414	YES	184.259	302.56	1.35352e-43	-0.712436	1.44972e-43	-0.502605	1.45475e-20	8.3349e-19	-0.607521	1	0.652496	1	0.868165	196	YES	375.415	500.396	0.328306	-0.413626	0.187889	-0.552524	0.187129	0.431913	-0.483075
ENSG00000145332	KLHL8	6.3	YES	0.164667	151	6	2	4	0.5	YES	2.42236	11.998	0.218079	-1.92523	0.218079	-0.445457	0.150198	0.608381	-1.18534	0.01	1	1	0.0473693	1530	YES	15.1605	23.8629	1.70906e-10	-0.621526	1.70602e-10	-0.105716	1.12259e-11	6.20648e-11	-0.363621	1	0.255487	1	0.63645	964	YES	7.66889	9.91369	0.246292	-0.332219	0.154669	-0.614367	0.127649	0.342505	-0.473293
ENSG00000120594	PLXDC2	26.1	YES	0.16445	152	6	4	2	0.5	YES	1.0047	5.17935	0.446122	-1.62407	0.446122	-0.389793	0.429017	0.896303	-1.00693	0.01	1	1	0.0473693	1985	YES	48.4062	26.5371	1.00575e-18	0.843318	1.01824e-18	0.230765	2.58068e-15	2.82706e-14	0.537042	1	0.567611	1	0.82901	305	YES	10.8441	4.3475	0.0267722	1.14723	0.0295174	1.10406	0.00493125	0.0467539	1.12565
ENSG00000108021	TASOR2	15	YES	0.164354	153	6	2	4	0.5	YES	0.750563	26.1956	0.0148084	-3.95748	0.0148084	-0.723964	0.00164847	0.0820936	-2.34072	0.935801	1	1	0.95701	141	YES	16.0808	13.794	0.0006042	0.207361	0.000606062	0.0287669	1.08145e-05	2.61814e-05	0.118064	0.999572	0.01	1	0.217583	3672	YES	5.70631	8.34371	0.104198	-0.478477	0.0153396	-0.963137	0.00935927	0.0690854	-0.720807
ENSG00000094975	SUCO	7.5	YES	0.164345	154	6	2	4	0.5	YES	24.8322	5.27761	0.00445158	2.04088	0.010231	0.558177	0.000442425	0.0398688	1.29953	0.982562	1	1	0.988417	67	YES	57.4457	44.5728	3.9311e-13	0.358926	4.04246e-13	0.123171	4.37087e-13	3.12082e-12	0.241049	1	0.01	1	0.217645	1589	YES	17.3999	16.9806	1	0.0332545	0.850108	-0.0733591	1	1	-0.0200523
ENSG00000150977	RILPL2	6.3	YES	0.164204	155	5	3	2	0.375	NO	2.44298	0.00587043	NA	NA	NA	NA	NA	NA	NA	NA	NA	1	0.01	14975	YES	13.4875	10.9467	4.27721e-06	0.2782	4.27031e-06	0.0327087	2.82712e-08	9.53015e-08	0.155455	0.999999	0.01	1	0.217645	2705	YES	1.20625	0.419631	0.00829563	0.636079	0.00114399	1.47459	0.000124844	0.00617861	1.05533
ENSG00000281649	EBLN3P	0	NO	0.163707	156	6	1	5	0.75	YES	4.2427	21.972	0.915679	-2.1315	0.915679	-0.435024	0.967865	1	-1.28326	0.01	1	0.25	0.0469364	2922	YES	61.4102	53.3053	3.45714e-05	0.200691	3.50505e-05	0.0746104	2.74419e-07	8.13168e-07	0.137651	0.999989	0.01	0.25	0.215654	4525	YES	25.8974	27.8613	0.791415	-0.101671	0.480749	-0.316139	0.697476	0.927943	-0.208905
ENSG00000211445	GPX3	3.9	YES	0.163704	157	6	4	2	0.5	YES	17.0638	9.27247	0.162836	0.814316	0.162836	0.1289	0.0947849	0.493863	0.471608	0.01	0.475134	1	0.0370239	5381	YES	74.7527	58.7822	0.788832	0.341582	0.789313	0.13859	0.85738	0.909653	0.240086	0.01	0.01	1	0.0103097	8618	YES	75.031	97.3801	0.285445	-0.371779	0.220411	-0.49846	0.186997	0.431842	-0.43512
ENSG00000178809	TRIM73	0	NO	0.163532	158	5	2	3	0.375	YES	0.549251	0.673131	0.989917	-0.11098	0.969757	-0.00305521	0.997807	1	-0.0570175	0.01	0.01	0.25	0.0102155	9446	NO	6.81656	5.3445	NA	NA	NA	NA	NA	NA	NA	NA	NA	0.25	0.01	10235	YES	4.98382	2.64187	0.00590749	0.716389	0.00101724	0.918951	8.71275e-05	0.0054218	0.81767
ENSG00000074181	NOTCH3	5	YES	0.163455	159	6	3	3	0.25	YES	5.19959	1.0938	0.0711172	1.56605	0.0667128	0.296355	0.0228481	0.257461	0.931201	0.301943	0.948433	1	0.444597	748	YES	15.0072	8.34524	4.5503e-13	0.776419	4.54443e-13	0.0865408	4.65634e-13	3.30962e-12	0.43148	1	0.40793	1	0.743113	599	YES	3.25507	0.879423	0.0153972	1.17889	0.000449876	1.88191	9.80173e-05	0.00555865	1.5304
ENSG00000162616	DNAJB4	25.7	YES	0.163065	160	6	1	5	0.75	YES	1.2222	21.9011	0.0586684	-3.36535	0.0586684	-0.373989	0.0173959	0.228294	-1.86967	0.430962	1	1	0.572673	621	YES	28.5678	25.9585	0.00962906	0.133286	0.00963468	0.0295796	0.000798097	0.00154003	0.0814327	0.968648	0.01	1	0.213102	4871	YES	15.1184	18.0574	0.536011	-0.241642	0.139014	-0.427045	0.245557	0.510701	-0.334343
ENSG00000185043	CIB1	17.5	YES	0.162752	161	6	4	2	0.5	YES	32.1352	5.61967	0.0976889	2.32353	0.0976889	0.272722	0.041102	0.332841	1.29813	0.0413532	1	1	0.121278	1099	YES	108.547	64.3477	5.40742e-39	0.745339	5.75421e-39	0.344341	7.10797e-20	3.04738e-18	0.54484	1	0.577628	1	0.833827	288	YES	42.9073	16.9698	0.00829563	1.28888	0.00569463	1.3673	0.00045561	0.0117361	1.32809
ENSG00000064545	TMEM161A	13.4	YES	0.162642	162	6	3	3	0.25	YES	8.91455	0.0243802	0.00886686	3.2748	0.00886686	0.0681476	0.000695031	0.0517826	1.67147	0.972673	1	1	0.981818	88	YES	16.3243	13.5334	0.00040009	0.253416	0.000400799	0.0350815	6.06599e-06	1.51883e-05	0.144249	0.99976	0.01	1	0.21761	3556	YES	18.4823	8.35109	0.00188537	1.05895	0.000260124	1.16574	1.33301e-05	0.00238145	1.11235
ENSG00000204852	TCTN1	11	YES	0.161829	163	6	4	2	0.5	YES	56.6521	33.0927	0.369477	0.75791	0.232417	0.115265	0.239269	0.719222	0.436588	0.01	0.417101	1	0.0354608	5627	YES	80.5831	62.5426	7.01734e-15	0.360546	7.27506e-15	0.152066	7.16102e-14	5.95615e-13	0.256306	1	0.01	1	0.217645	1506	YES	70.3777	45.6667	0.0204248	0.613081	0.0349281	0.541982	0.00452419	0.0445747	0.577531
ENSG00000158270	COLEC12	8.1	YES	0.161744	164	5	2	3	0.375	NO	1.78094	0.0258856	NA	NA	NA	NA	NA	NA	NA	NA	NA	1	0.01	14608	YES	13.9592	10.6726	0.00264355	0.3579	0.00263968	0.0424444	9.7765e-05	0.000211205	0.200172	0.996132	0.01	1	0.217087	4095	YES	8.45473	1.91609	0.0441176	1.697	0.00935173	2.23761	0.00285709	0.0344527	1.96731
ENSG00000156103	MMP16	5.5	YES	0.160661	165	6	2	4	0.5	YES	5.55229	18.7793	0.66009	-1.59392	0.66009	-0.821235	0.707485	1	-1.20758	0.01	1	1	0.0473693	2254	YES	12.5214	20.1164	4.1871e-10	-0.643117	4.19074e-10	-0.094719	1.94412e-11	1.0319e-10	-0.368918	1	0.270615	1	0.64869	930	YES	2.34111	4.54274	0.0204248	-0.730272	0.00543612	-1.22599	0.000931597	0.0174478	-0.978133
ENSG00000036565	SLC18A1	2	YES	0.160486	166	5	2	3	0.375	YES	0.258109	2.81187	0.942169	-1.59924	0.942169	-0.0747048	0.983025	1	-0.836973	0.01	0.872819	1	0.045283	3372	YES	31.5138	17.6517	3.35728e-13	0.801743	3.38222e-13	0.161108	4.03339e-13	2.89741e-12	0.481426	1	0.490147	1	0.789694	439	YES	7.30457	4.36807	0.536011	0.6295	0.402099	0.59108	0.458428	0.743526	0.61029
ENSG00000114735	HEMK1	13.1	YES	0.160117	167	6	2	4	0.5	YES	1.47313	16.3396	0.179363	-2.80966	0.282478	-0.81478	0.15959	0.626833	-1.81222	0.01	1	1	0.0473693	1548	YES	17.9165	16.3643	0.00564626	0.123524	0.00566521	0.019065	0.000330742	0.000668573	0.0712946	0.986946	0.01	1	0.215759	4353	YES	12.4824	7.41106	0.00414781	0.680722	0.00907317	0.805089	0.000378121	0.0104313	0.742905
ENSG00000160691	SHC1	13.9	YES	0.159864	168	5	2	3	0.375	NO	12.5439	0	NA	NA	NA	NA	NA	NA	NA	NA	NA	1	0.01	13290	YES	30.8782	24.9334	8.44413e-08	0.29776	6.65215e-08	0.0681478	7.50665e-10	3.11941e-09	0.182954	1	0.01	1	0.217645	2254	YES	47.3228	25.0794	0.0345651	0.889792	0.00836779	0.918143	0.0021024	0.028496	0.903968
ENSG00000128872	TMOD2	16.9	YES	0.159775	169	6	2	4	0.5	YES	20.3421	32.1148	0.316569	-0.633773	0.420178	-0.317159	0.326406	0.815725	-0.475466	0.01	0.481091	1	0.037177	5353	YES	47.7066	73.9811	1.35043e-18	-0.622411	1.38011e-18	-0.236982	2.85334e-15	3.08691e-14	-0.429696	1	0.404678	1	0.741146	608	YES	27.1851	48.7703	0.104198	-0.820352	0.0639472	-1.06904	0.0305671	0.143254	-0.944697
ENSG00000149743	TRPT1	13.6	YES	0.159624	170	6	3	3	0.25	YES	22.8146	45.0913	0.900376	-0.952648	0.900376	-0.129542	0.957534	1	-0.541095	0.01	0.57284	1	0.039389	4894	YES	57.9305	45.7384	1.92279e-11	0.334405	2.01394e-11	0.115961	3.23955e-12	1.97387e-11	0.225183	1	0.01	1	0.217645	1724	YES	44.7517	31.0055	0.0267722	0.515508	0.0845828	0.491589	0.012347	0.0821872	0.503548
ENSG00000092820	EZR	14.8	YES	0.159483	171	6	4	2	0.5	YES	37.9043	17.3041	0.124177	1.08776	0.117978	0.478126	0.0585911	0.393021	0.782945	0.01	0.826311	1	0.0444694	3605	YES	51.1324	30.2352	9.19035e-32	0.73901	9.41059e-32	0.215391	1.31869e-18	3.4646e-17	0.477201	1	0.483745	1	0.786264	454	YES	25.3539	12.8767	0.0267722	0.925352	0.0148686	0.973499	0.00274401	0.03362	0.949426
ENSG00000108176	DNAJC12	13.4	YES	0.159363	172	6	3	3	0.25	YES	35.7281	185.42	0.0175557	-2.3436	0.0200935	-0.977408	0.00247128	0.101559	-1.6605	0.90456	1	1	0.93573	170	YES	81.6177	109.92	9.91232e-18	-0.424991	9.88538e-18	-0.209488	5.65012e-15	5.76129e-14	-0.31724	1	0.01	1	0.217645	1422	YES	112.834	185.957	0.0853444	-0.715771	0.0201449	-0.938639	0.00980805	0.0712719	-0.827205
ENSG00000109323	MANBA	15.1	YES	0.159217	173	6	3	3	0.25	YES	1.62793	11.3141	0.232125	-2.22831	0.232125	-0.291176	0.165389	0.635296	-1.25974	0.01	1	1	0.0473693	1562	YES	10.8393	10.1487	0.0181892	0.0867083	0.0201457	0.00859147	0.00255281	0.00460385	0.0476499	0.901489	0.01	1	0.203199	5222	YES	17.1915	8.13061	0.0555556	0.994485	0.0147015	1.20381	0.00513205	0.0479126	1.09915
ENSG00000114573	ATP6V1A	25.4	YES	0.159113	174	6	2	4	0.5	YES	50.9878	113.327	0.021341	-1.13692	0.0255904	-0.815443	0.00359218	0.109683	-0.97618	0.862864	0.982456	1	0.901638	237	YES	51.462	83.5921	2.04892e-21	-0.689249	2.10564e-21	-0.278499	3.7431e-16	4.87808e-15	-0.483874	1	0.493818	1	0.791648	430	YES	56.7171	84.712	0.17911	-0.570499	0.0723721	-0.743843	0.0541772	0.202828	-0.657171
ENSG00000176907	TCIM	2.7	YES	0.159082	175	5	3	2	0.375	NO	0.0144603	5.29711	NA	NA	NA	NA	NA	NA	NA	NA	NA	1	0.01	13379	YES	27.4309	14.6559	1.14142e-15	0.860757	1.14102e-15	0.153008	3.36724e-14	2.98214e-13	0.506883	1	0.527047	1	0.808904	367	YES	15.625	4.61884	0.0692559	1.56501	0.00441203	1.84599	0.00226232	0.0299482	1.7055
ENSG00000120437	ACAT2	0	NO	0.15898	176	6	1	5	0.75	YES	98.3404	354.556	0.0683007	-1.83962	0.0760503	-1.23037	0.0246715	0.269563	-1.535	0.264048	1	0.25	0.410225	775	YES	158.178	250.223	7.05005e-47	-0.658328	7.12107e-47	-0.440767	5.16479e-21	3.48023e-19	-0.549547	1	0.58359	0.25	0.82902	304	YES	136.358	196.871	0.150892	-0.526613	0.0508839	-0.712326	0.0351332	0.156131	-0.619469
ENSG00000100926	TM9SF1	6.2	YES	0.15878	177	5	2	3	0.375	NO	7.10804	11.6591	NA	NA	NA	NA	NA	NA	NA	NA	NA	1	0.01	9625	YES	28.5292	17.9389	2.77969e-16	0.640793	2.78559e-17	0.135474	1.24959e-14	1.20266e-13	0.388133	1	0.319345	1	0.685248	813	YES	22.9435	13.4294	0.0204248	0.730622	0.00457187	0.708522	0.000806327	0.0160231	0.719572
ENSG00000076641	PAG1	7.5	YES	0.158546	178	6	2	4	0.5	YES	3.2629	9.77086	0.178311	-1.33723	0.178311	-0.5119	0.109535	0.53277	-0.924562	0.01	0.943306	1	0.0464626	3066	YES	12.6359	11.8044	0.997696	0.0907637	0.997735	0.0108182	0.999922	1	0.0507909	0.01	0.01	1	0.0103097	9102	YES	2.82561	7.04106	0.0267722	-1.07169	0.00684486	-1.44939	0.0014237	0.0223447	-1.26054
ENSG00000109099	PMP22	72.6	YES	0.158525	179	6	4	2	0.5	YES	33.459	3.1624	0.123721	3.04939	0.0479603	0.601246	0.0280523	0.288826	1.82532	0.200755	1	1	0.345294	817	YES	167.639	138.439	4.06161e-24	0.27431	4.12386e-24	0.166551	6.77876e-17	1.06385e-15	0.220431	1	0.01	1	0.217645	1324	YES	7.04571	1.55337	0.0113751	1.65582	0.000638933	2.11724	0.000101461	0.00559081	1.88653
ENSG00000104805	NUCB1	20.5	YES	0.158025	180	6	3	3	0.25	YES	40.355	7.91815	0.00370161	2.21325	0.00310351	0.394964	0.000144878	0.0229603	1.3041	0.994276	1	1	0.996205	40	YES	89.4328	77.2318	5.24022e-09	0.209091	5.40932e-09	0.0960354	1.04132e-10	4.89262e-10	0.152563	1	0.01	1	0.217645	2041	YES	106.178	65.7	0.0441176	0.684245	0.027086	0.68307	0.00704589	0.0577612	0.683658
ENSG00000165650	PDZD8	14.7	YES	0.158016	181	6	2	4	0.5	YES	24.0372	3.96281	0.00179897	2.33484	0.00165049	1.20028	5.05114e-05	0.014057	1.76756	0.998005	1	1	0.998679	22	YES	57.992	49.3867	3.23239e-08	0.227476	3.27235e-08	0.0807305	3.9097e-10	1.69859e-09	0.154103	1	0.01	1	0.217645	2178	YES	10.0419	13.0531	0.425151	-0.347898	0.19072	-0.686309	0.237049	0.4996	-0.517104
ENSG00000107679	PLEKHA1	15.6	YES	0.157847	182	6	2	4	0.5	YES	6.7313	32.8769	0.409297	-2.13152	0.489505	-0.946997	0.432887	0.901799	-1.53926	0.01	1	1	0.0473693	1988	YES	83.7821	61.7214	3.52412e-09	0.434802	3.62615e-09	0.184862	7.90193e-11	3.78522e-10	0.309832	1	0.01	1	0.217645	2018	YES	24.139	37.9414	0.17911	-0.631378	0.0287041	-0.787587	0.0259877	0.129969	-0.709483
ENSG00000110786	PTPN5	3.5	YES	0.15778	183	6	4	2	0.5	YES	8.07762	3.07953	0.170962	1.15391	0.146706	0.139406	0.0907342	0.488479	0.646659	0.01	0.695108	1	0.0419949	4272	YES	12.8107	22.7918	8.7353e-21	-0.78467	8.844e-21	-0.122912	5.73714e-16	7.14831e-15	-0.453791	1	0.446575	1	0.765722	518	YES	21.3292	24.8378	0.724233	-0.210549	0.360889	-0.373202	0.564707	0.836458	-0.291876
ENSG00000113361	CDH6	5	YES	0.157768	184	5	3	2	0.375	YES	14.3837	3.29148	0.0190561	1.84186	0.0206578	0.714275	0.00271398	0.105291	1.27807	0.895447	1	1	0.929477	177	YES	87.7855	39.3364	5.63866e-24	1.13824	5.64669e-24	0.431901	7.36695e-17	1.14662e-15	0.785072	1	0.828192	1	0.939488	85	YES	27.3097	12.2021	0.21091	1.10052	0.0709559	1.11878	0.0617761	0.219106	1.10965
ENSG00000204387	SNHG32	29.5	YES	0.157138	185	6	3	3	0.25	YES	110.813	43.5016	0.0204054	1.32916	0.0190035	0.381468	0.00267925	0.104757	0.855316	0.896748	0.888049	1	0.894504	248	YES	220.988	210.77	0.0144744	0.0679846	0.0266563	0.0458952	0.00267202	0.00480323	0.0569399	0.897015	0.01	1	0.20253	5238	YES	191.653	129.053	0.00829563	0.566906	0.0557303	0.528333	0.00317243	0.0363681	0.54762
ENSG00000100106	TRIOBP	9.8	YES	0.157122	186	6	3	3	0.25	YES	0.623664	4.33908	0.98674	-1.71734	0.98674	-0.176001	0.998633	1	-0.946669	0.01	0.960271	1	0.0467376	2993	YES	19.4498	16.9833	0.00148387	0.185434	0.00094948	0.0317031	2.88106e-05	6.63431e-05	0.108569	0.998859	0.01	1	0.21748	3849	YES	7.07558	3.71356	0.125943	0.776747	0.00678295	0.898671	0.00564508	0.0506895	0.837709
ENSG00000175309	PHYKPL	13.7	YES	0.15692	187	5	2	3	0.375	NO	0.439359	0.0768457	NA	NA	NA	NA	NA	NA	NA	NA	NA	1	0.01	13489	YES	24.1165	20.2077	7.81223e-07	0.244045	7.85007e-07	0.0461763	5.54967e-09	2.06732e-08	0.145111	1	0.01	1	0.217645	2473	YES	13.3225	6.0333	0.00829563	1.02601	0.000576126	1.05426	7.3068e-05	0.00499103	1.04014
ENSG00000180573	H2AC6	18.6	YES	0.156761	188	6	3	3	0.25	YES	0.136148	16.5514	0.856086	-3.94937	0.856086	-0.271483	0.922307	1	-2.11043	0.01	1	1	0.0473693	2486	YES	31.2419	15.7019	2.6946e-25	0.94892	2.69789e-25	0.182376	3.41489e-17	5.87761e-16	0.565648	1	0.60353	1	0.846026	254	YES	7.05724	4.88523	0.17911	0.453186	0.257877	0.367009	0.14788	0.373941	0.410098
ENSG00000116747	RO60	19.6	YES	0.15604	189	6	3	3	0.25	YES	89.0214	57.6971	0.563373	0.616979	0.530649	0.465704	0.562033	0.979366	0.541341	0.01	0.573156	1	0.0393962	4893	YES	107.705	104.092	0.0341662	0.0487638	0.034904	0.0249263	0.00702068	0.0118545	0.0368451	0.7415	0.01	1	0.178537	5586	YES	4.86805	6.79752	0.17911	-0.410134	0.0176484	-1.03141	0.0175231	0.102558	-0.72077
ENSG00000002746	HECW1	3.8	YES	0.15596	190	5	1	4	0.625	YES	0.102318	1.0621	0.0510367	-0.903575	0.0510367	-0.0826675	0.0137146	0.209945	-0.493121	0.531388	0.507439	1	0.525531	663	NO	3.6148	6.62023	NA	NA	NA	NA	NA	NA	NA	NA	NA	1	0.01	12289	YES	5.00291	6.63753	0.425151	-0.347444	0.194575	-0.623606	0.240138	0.503497	-0.485525
ENSG00000171189	GRIK1	7.1	YES	0.155949	191	4	2	2	0.25	YES	9.36574	2.97163	0.0976889	1.38402	0.0976889	0.216563	0.041102	0.332841	0.800293	0.0413532	0.841528	1	0.114543	1113	NO	6.95482	5.92211	NA	NA	NA	NA	NA	NA	NA	NA	NA	1	0.01	12041	YES	5.14825	17.3734	0.00414781	-1.57937	1.94981e-05	-1.90171	3.8131e-06	0.0014975	-1.74054
ENSG00000169604	ANTXR1	19.4	YES	0.155751	192	6	4	2	0.5	YES	2.60365	1.27883	0.554615	0.66117	0.554615	0.082612	0.57195	0.982927	0.371891	0.01	0.278733	1	0.0310302	6060	YES	31.3529	19.4047	2.90622e-15	0.664995	2.91413e-15	0.138126	4.92424e-14	4.23772e-13	0.40156	1	0.349266	1	0.705874	736	YES	13.8412	3.44175	0.0345651	1.74041	0.00134075	1.98336	0.000456843	0.0117498	1.86189
ENSG00000133169	BEX1	38.9	YES	0.154985	193	6	1	5	0.75	YES	454.895	782.756	0.0272244	-0.781702	0.0523949	-0.521887	0.00821728	0.167395	-0.651795	0.701338	0.700505	1	0.702711	482	YES	585.797	711.87	1.49454e-23	-0.280777	1.54314e-23	-0.243812	9.55099e-17	1.45298e-15	-0.262295	1	0.01	1	0.217645	1329	YES	568.408	749.824	0.17911	-0.399013	0.020801	-0.516156	0.0200311	0.111324	-0.457584
ENSG00000144278	GALNT13	8.3	YES	0.154624	194	5	4	1	0.625	YES	4.65383	1.01994	0.213063	1.48491	0.213063	0.122723	0.144871	0.594494	0.803819	0.01	0.844587	1	0.0447927	3516	NO	7.82465	10.4202	NA	NA	NA	NA	NA	NA	NA	NA	NA	1	0.01	9848	YES	10.3357	18.6606	0.0555556	-0.794436	0.0606188	-1.10205	0.0170774	0.100993	-0.948244
ENSG00000111057	KRT18	1.2	YES	0.154499	195	5	3	2	0.375	NO	0.0201079	0.17058	NA	NA	NA	NA	NA	NA	NA	NA	NA	1	0.01	17128	YES	144.641	67.1302	9.65421e-13	1.09605	9.6938e-13	0.550678	6.72937e-13	4.6262e-12	0.823364	1	0.861344	1	0.951777	68	YES	420.454	101.532	0.328306	2.0393	0.00728847	2.15297	0.0163239	0.0979799	2.09614
ENSG00000113140	SPARC	124.7	YES	0.154467	196	6	4	2	0.5	YES	58.0569	49.2194	0.568433	0.233859	0.585366	0.0798043	0.601129	1	0.156832	0.01	0.01	1	0.0103097	7616	YES	229.902	225.042	2.87399e-10	0.0306934	2.96335e-10	0.0211778	1.55445e-11	8.42622e-11	0.0259356	1	0.01	1	0.217645	1854	YES	1517.34	442.207	0.0853444	1.77644	0.0166393	1.79975	0.00835482	0.0642078	1.7881
ENSG00000163697	APBB2	34.3	YES	0.154356	197	6	3	3	0.25	YES	10.7938	42.3791	0.0857318	-1.87898	0.0857318	-0.907718	0.0330432	0.305029	-1.39335	0.123864	1	1	0.250785	921	YES	29.0116	27.4417	0.0066226	0.0775117	0.0066317	0.0176665	0.000428958	0.000853449	0.0475891	0.983086	0.01	1	0.2152	4680	YES	18.07	22.5241	0.285445	-0.302837	0.0682105	-0.476322	0.0795519	0.256302	-0.38958
ENSG00000138018	SELENOI	9.7	YES	0.154219	198	6	2	4	0.5	YES	9.72959	16.9254	0.779569	-0.740413	0.779569	-0.320359	0.847286	1	-0.530386	0.01	0.558917	1	0.0390694	4951	YES	13.8159	21.2788	2.97606e-07	-0.588533	2.98017e-07	-0.0921629	2.35696e-09	9.14849e-09	-0.340348	1	0.173169	1	0.559549	1103	YES	11.6365	16.0942	0.17911	-0.435913	0.0373046	-0.648397	0.0320632	0.147074	-0.542155
ENSG00000175567	UCP2	7.8	YES	0.154156	199	6	4	2	0.5	YES	33.1434	31.5983	0.572031	0.0668085	0.572031	0.00201551	0.594747	0.999273	0.034412	0.01	0.01	1	0.0103097	7596	YES	29.1373	18.6523	7.70876e-15	0.616851	7.77854e-15	0.122444	7.40887e-14	6.12986e-13	0.369647	1	0.27263	1	0.650285	923	YES	13.897	4.28546	0.00829563	1.49492	0.00663722	1.64773	0.00051701	0.0124562	1.57132
ENSG00000145431	PDGFC	2.2	YES	0.154135	200	6	2	4	0.5	YES	0.0466447	7.60709	0.102631	-3.03975	0.102631	-0.219955	0.0446172	0.345776	-1.62985	0.0214741	1	1	0.0785792	1168	YES	15.4978	12.354	2.11747e-05	0.305001	2.11204e-05	0.0398385	1.55303e-07	4.73591e-07	0.17242	0.999994	0.01	1	0.217644	2956	YES	9.28818	3.10816	0.0345651	1.32442	0.0208184	1.3706	0.00455703	0.0448363	1.34751
ENSG00000166411	IDH3A	20.6	YES	0.15389	201	6	4	2	0.5	YES	59.333	36.3116	0.0432729	0.693323	0.0384186	0.429666	0.00933817	0.176846	0.561495	0.664743	0.598451	1	0.643755	540	YES	24.3541	35.518	5.2156e-09	-0.526389	5.21924e-09	-0.124733	1.02669e-10	4.83221e-10	-0.325561	1	0.0824631	1	0.437669	1210	YES	38.3472	55.9691	0.17911	-0.533919	0.0341432	-0.730243	0.0298714	0.141348	-0.632081
ENSG00000166707	ZCCHC18	3.8	YES	0.152966	202	6	2	4	0.5	YES	2.60534	5.7188	0.437179	-0.898068	0.437179	-0.0366109	0.417296	0.885899	-0.46734	0.01	0.468455	1	0.0368508	5409	YES	11.3758	14.7043	0.00808029	-0.343642	0.00806958	-0.0427756	0.00059479	0.00116319	-0.193209	0.976586	0.01	1	0.214257	4793	YES	10.7182	14.4516	0.285445	-0.399001	0.149871	-0.532676	0.141351	0.364414	-0.465838
ENSG00000148943	LIN7C	12	YES	0.152822	203	6	2	4	0.5	YES	45.9842	82.3437	0.0412286	-0.826895	0.0463347	-0.558186	0.0105196	0.187744	-0.692541	0.627249	0.741909	1	0.665157	511	YES	37.538	58.8875	2.06358e-19	-0.635974	2.09551e-19	-0.209139	1.53533e-15	1.75957e-14	-0.422556	1	0.391379	1	0.732991	627	YES	8.79419	14.3499	0.0853444	-0.648232	0.0121333	-1.04524	0.00640789	0.0546931	-0.846738
ENSG00000161999	JMJD8	9.2	YES	0.152739	204	6	3	3	0.25	YES	4.26581	1.06009	0.0484791	1.35395	0.0484791	0.0437582	0.0125604	0.202512	0.698855	0.565085	0.748118	1	0.622451	572	YES	24.2857	13.7544	1.18881e-21	0.777176	1.20459e-21	0.128209	3.19003e-16	4.20861e-15	0.452693	1	0.444753	1	0.764686	525	YES	18.5178	11.5929	0.0267722	0.632188	0.00375043	0.627632	0.000860381	0.016572	0.62991
ENSG00000204070	SYS1	21.3	YES	0.152584	205	6	3	3	0.25	YES	81.4912	13.5791	0.209332	2.50034	0.209332	0.864471	0.140944	0.592618	1.68241	0.01	1	1	0.0473693	1506	YES	23.4995	24.4266	0.542045	-0.0535863	0.542722	-0.0110379	0.555882	0.637147	-0.0323121	0.01	0.01	1	0.0103097	8019	YES	14.0676	10.4053	0.104198	0.401743	0.0571413	0.409851	0.0278584	0.134845	0.405797
ENSG00000168615	ADAM9	19.2	YES	0.152452	206	6	4	2	0.5	YES	19.4536	12.3236	0.331014	0.61837	0.317574	0.230613	0.273126	0.75288	0.424491	0.01	0.395028	1	0.0348281	5706	YES	52.2851	35.7689	4.94717e-18	0.535248	5.01048e-18	0.166155	4.44123e-15	4.62358e-14	0.350701	1	0.213935	1	0.600121	1033	YES	34.9182	22.8914	0.285445	0.588221	0.294197	0.40831	0.231417	0.492063	0.498266
ENSG00000135185	TMEM243	7.2	YES	0.152441	207	5	3	2	0.375	NO	0	5.09592	NA	NA	NA	NA	NA	NA	NA	NA	NA	1	0.01	11510	YES	14.5715	7.34312	1.97108e-16	0.90025	1.97187e-16	0.0943902	1.69463e-14	1.58726e-13	0.49732	1	0.513503	1	0.801961	398	YES	6.35106	2.87987	0.0555556	0.921942	0.0127379	1.12279	0.00454581	0.0447671	1.02237
ENSG00000132639	SNAP25	46.7	YES	0.152092	208	6	4	2	0.5	YES	170.88	124.355	0.931816	0.455381	0.816356	0.430956	0.947134	1	0.443169	0.01	0.428621	1	0.0357822	5587	YES	213.024	279.108	5.61232e-20	-0.388214	5.31873e-20	-0.277084	1.00449e-15	1.19625e-14	-0.332649	1	0.134482	1	0.51461	1159	YES	137.993	214.48	0.150892	-0.632543	0.115792	-0.811453	0.0678154	0.232578	-0.721998
ENSG00000114353	GNAI2	53.3	YES	0.15186	209	6	4	2	0.5	YES	36.1494	18.6069	0.0700534	0.921979	0.062764	0.305304	0.0214237	0.250619	0.613642	0.333377	0.659345	1	0.420889	767	YES	71.7342	42.8998	1.3595e-40	0.728422	1.44244e-40	0.26577	4.00999e-20	1.89814e-18	0.497096	1	0.513181	1	0.801795	399	YES	69.0558	41.539	0.0345651	0.719718	0.0293188	0.706468	0.00610607	0.0529391	0.713093
ENSG00000171724	VAT1L	8.4	YES	0.151712	210	6	2	4	0.5	YES	46.0397	56.1058	0.454888	-0.27976	0.548318	-0.132353	0.502135	0.943923	-0.206057	0.01	0.01	1	0.0103097	7379	YES	42.3805	71.9653	5.26719e-37	-0.750163	5.31191e-37	-0.273457	1.4913e-19	5.4945e-18	-0.51181	1	0.533889	1	0.812366	354	YES	133.052	196.04	0.17911	-0.555699	0.0929709	-0.699755	0.0659315	0.228628	-0.627727
ENSG00000168938	PPIC	3.7	YES	0.151045	211	6	4	2	0.5	YES	11.8072	1.01252	0.18623	2.66988	0.199316	0.157358	0.123805	0.559513	1.41362	0.01	1	1	0.0473693	1476	YES	21.2337	18.2084	0.000243034	0.211013	0.000242982	0.0365834	3.08141e-06	8.00367e-06	0.123798	0.999878	0.01	1	0.217627	3434	YES	14.7881	6.22457	0.0692559	1.12786	0.0423264	1.30942	0.0152156	0.0931559	1.21864
ENSG00000167969	ECI1	12.4	YES	0.15102	212	5	3	2	0.375	NO	0.175018	0	NA	NA	NA	NA	NA	NA	NA	NA	NA	1	0.01	18061	YES	36.452	18.4324	4.23443e-40	0.946576	4.38976e-40	0.205075	4.7637e-20	2.19177e-18	0.575826	1	0.615796	1	0.851681	236	YES	26.1228	10.647	0.00829563	1.21955	0.00321313	1.23536	0.000285332	0.00909963	1.22745
ENSG00000165443	PHYHIPL	28	YES	0.150578	213	6	3	3	0.25	YES	50.0711	96.3358	0.598347	-0.930463	0.650351	-0.532137	0.66283	1	-0.7313	0.01	0.77923	1	0.0436139	3843	YES	44.5457	81.2909	2.6028e-39	-0.85342	2.69199e-39	-0.327905	6.31871e-20	2.78495e-18	-0.590662	1	0.633245	1	0.859598	212	YES	33.3822	52.5961	0.0853444	-0.640466	0.031746	-0.834217	0.0143519	0.0898519	-0.737342
ENSG00000138670	RASGEF1B	13	YES	0.150387	214	5	2	3	0.375	YES	35.304	68.2587	0.414071	-0.931868	0.428583	-0.478898	0.396567	0.873498	-0.705383	0.01	0.754483	1	0.0431502	3979	YES	15.4614	39.1566	3.38546e-30	-1.28655	3.37916e-30	-0.270698	2.70839e-18	6.40238e-17	-0.778623	1	0.822476	1	0.937336	89	YES	16.5324	24.7468	0.125943	-0.554373	0.0281391	-0.746972	0.0184191	0.105747	-0.650672
ENSG00000151834	GABRA2	3.7	YES	0.150229	215	5	2	3	0.375	NO	0	6.76351	NA	NA	NA	NA	NA	NA	NA	NA	NA	1	0.01	11392	YES	26.6692	45.2393	6.24955e-27	-0.740842	1.00576e-24	-0.195043	2.5349e-17	4.55413e-16	-0.467942	1	0.469404	1	0.778468	477	YES	3.83784	8.74793	0.0853444	-1.01073	0.0134711	-1.32234	0.00699676	0.0574686	-1.16654
ENSG00000153113	CAST	14.3	YES	0.150146	216	6	2	4	0.5	YES	38.6933	17.9975	0.583934	1.06309	0.565271	0.380707	0.598139	0.999273	0.721898	0.01	0.770345	1	0.0434486	3892	YES	57.6318	54.7441	0.00497617	0.0728653	0.005025	0.026528	0.000270635	0.00055192	0.0496967	0.989312	0.01	1	0.216101	4317	YES	28.9633	35.1205	0.328306	-0.269623	0.135058	-0.441627	0.148475	0.374825	-0.355625
ENSG00000147852	VLDLR	13.2	YES	0.149683	217	6	3	3	0.25	YES	5.31497	0.136974	0.00350937	2.47358	0.00350937	0.402104	0.00015312	0.0233681	1.43784	0.99395	1	1	0.99599	43	YES	9.996	11.857	0.01425	-0.225576	0.0142394	-0.0243483	0.00154339	0.00286447	-0.124962	0.939825	0.01	1	0.208881	5076	YES	10.1288	5.46057	0.104198	0.784564	0.0301955	0.938694	0.0164448	0.0985396	0.861629
ENSG00000149313	AASDHPPT	21.7	YES	0.149531	218	6	1	5	0.75	YES	127.93	218.028	0.0553805	-0.764524	0.0690252	-0.52318	0.0190328	0.238528	-0.643852	0.389753	0.692141	1	0.474334	711	YES	97.4631	141.676	2.74321e-28	-0.535085	2.8015e-28	-0.292569	6.90496e-18	1.44088e-16	-0.413827	1	0.374462	1	0.722344	672	YES	76.9772	128.655	0.17911	-0.733548	0.0442224	-0.873902	0.0367167	0.160401	-0.803725
ENSG00000204520	MICA	4.3	YES	0.149413	219	5	4	1	0.625	NO	0.018114	0	NA	NA	NA	NA	NA	NA	NA	NA	NA	1	0.01	20811	YES	16.5963	10.4934	3.1301e-09	0.61447	3.12595e-09	0.0779649	7.21214e-11	3.47598e-10	0.346217	1	0.197372	1	0.58432	1064	YES	14.3025	4.31829	0.0345651	1.52473	0.0386851	1.53708	0.00774638	0.0609112	1.5309
ENSG00000124126	PREX1	26.2	YES	0.148875	220	5	2	3	0.375	NO	3.52334	0.846649	NA	NA	NA	NA	NA	NA	NA	NA	NA	1	0.01	9875	YES	13.3584	7.21452	8.94463e-13	0.805645	8.96703e-13	0.0807599	6.47803e-13	4.4697e-12	0.443202	1	0.428679	1	0.755422	549	YES	4.85525	2.74558	0.0441176	0.644542	0.0112738	0.826716	0.00334675	0.0372905	0.735629
ENSG00000166997	CNPY4	9.5	YES	0.148365	221	5	2	3	0.375	NO	2.25075	0.960467	NA	NA	NA	NA	NA	NA	NA	NA	NA	1	0.01	12096	YES	22.2748	17.5227	9.58133e-06	0.329478	9.57389e-06	0.0573239	6.53082e-08	2.09093e-07	0.193401	0.999997	0.01	1	0.217644	2833	YES	23.0488	11.5006	0.00829563	0.943963	0.00237775	0.999987	0.000223685	0.00810789	0.971975
ENSG00000002586	CD99	161	YES	0.148204	222	6	5	1	0.75	YES	181.072	86.0714	0.13205	1.06424	0.125779	0.562885	0.0649325	0.414849	0.813562	0.01	0.852982	1	0.0449396	3475	YES	433.697	192.135	1.42578e-58	1.1704	1.51378e-58	0.87031	2.20171e-22	2.88425e-20	1.02036	1	1	1	1	15	YES	89.2035	34.084	0.0113751	1.36237	0.00276497	1.33752	0.000326997	0.00964303	1.34995
ENSG00000274012	RN7SL2	0	NO	0.148054	223	5	2	3	0.375	YES	754.642	382.655	0.0506762	0.977893	0.0426118	0.39934	0.0116861	0.194089	0.688616	0.591314	0.738024	0.25	0.632723	562	NO	0.391408	0.270864	NA	NA	NA	NA	NA	NA	NA	NA	NA	0.25	0.01	16546	YES	1580.76	4189.11	0.328306	-1.40545	0.000622147	-2.44007	0.00211498	0.0285591	-1.92276
ENSG00000111912	NCOA7	35.7	YES	0.148009	224	6	2	4	0.5	YES	41.8068	71.6228	0.989851	-0.762583	0.898038	-0.234302	0.993508	1	-0.498443	0.01	0.515112	1	0.0380277	5193	YES	22.1955	33.6797	1.34372e-09	-0.580245	1.34494e-09	-0.13034	4.09902e-11	2.04777e-10	-0.355292	1	0.229603	1	0.614332	1002	YES	8.47599	10.6303	0.21091	-0.295543	0.214074	-0.59919	0.144264	0.368932	-0.447366
ENSG00000129167	TPH1	0	NO	0.147661	225	6	3	3	0.25	YES	0.462795	2.49339	0.388004	-1.2559	0.388004	-0.130225	0.353452	0.84008	-0.693061	0.01	0.742423	0.25	0.0425284	4137	YES	841.934	764.483	0.0982502	0.13905	0.0987911	0.121808	0.041686	0.0619087	0.130429	0.0373725	0.01	0.25	0.0244586	6356	YES	26.6285	2.73014	0.478947	2.88886	0.00154213	3.17458	0.00765256	0.0604987	3.03172
ENSG00000081189	MEF2C	6.6	YES	0.147655	226	6	1	5	0.75	YES	0	8.20784	0.0133294	-3.20286	0.0133294	-0.1281	0.00137912	0.0776739	-1.66548	0.946145	1	1	0.964002	121	YES	21.8068	19.9758	0.430243	0.120738	0.430361	0.0219638	0.4083	0.489524	0.0713511	0.01	0.01	1	0.0103097	7696	YES	3.77062	7.09379	0.104198	-0.762641	0.0344035	-1.10019	0.0183216	0.105385	-0.931417
ENSG00000159082	SYNJ1	16.6	YES	0.147314	227	6	1	5	0.75	YES	1.1932	16.4227	0.139993	-2.98986	0.139993	-0.552913	0.0742911	0.442758	-1.77139	0.01	1	1	0.0473693	1330	YES	9.21182	15.2694	2.12538e-09	-0.671925	2.12245e-09	-0.0783855	5.55138e-11	2.71862e-10	-0.375155	1	0.287373	1	0.661725	889	YES	7.18376	11.4359	0.0853444	-0.603673	0.0364597	-0.850921	0.0161118	0.0969888	-0.727297
ENSG00000198586	TLK1	21.7	YES	0.146866	228	6	2	4	0.5	YES	3.95003	33.4818	0.0545924	-2.80033	0.0545924	-1.03117	0.0153863	0.216323	-1.91575	0.484452	1	1	0.618809	576	YES	61.6596	53.223	1.36158e-06	0.20863	1.38217e-06	0.0773453	9.3283e-09	3.36204e-08	0.142988	1	0.01	1	0.217645	2550	YES	4.66794	7.68373	0.104198	-0.61549	0.00674154	-1.03066	0.004698	0.0455339	-0.823074
ENSG00000139163	ETNK1	17.2	YES	0.146802	229	6	2	4	0.5	YES	25.4574	21.483	0.206697	0.234832	0.206697	0.209111	0.138188	0.586603	0.221971	0.01	0.01	1	0.0103097	6653	YES	68.1953	87.6542	4.90853e-11	-0.357514	4.89878e-11	-0.158485	5.40672e-12	3.18328e-11	-0.258	1	0.01	1	0.217645	1762	YES	12.8587	18.4449	0.104198	-0.488598	0.0238566	-0.787362	0.0135232	0.0864614	-0.63798
ENSG00000178035	IMPDH2	18.1	YES	0.146767	230	6	2	4	0.5	YES	24.4376	108.496	0.00825842	-2.10584	0.00889555	-0.635959	0.000656822	0.0515987	-1.3709	0.974165	1	1	0.982815	80	YES	112.279	105.922	0.00962962	0.0833143	0.00990412	0.0434357	0.000816777	0.00157414	0.063375	0.96792	0.01	1	0.212996	4879	YES	126.254	81.8183	0.0345651	0.619691	0.0771447	0.610496	0.0140992	0.0888909	0.615093
ENSG00000254870	ATP6V1G2-DDX39B	0	NO	0.146538	231	6	2	4	0.5	YES	0	2.99082	0.0520872	-1.99669	0.0520872	-0.0740378	0.0142005	0.209945	-1.03536	0.517519	1	0.25	0.64056	550	YES	34.8957	39.7015	0.032869	-0.18127	0.0951224	-0.0485415	0.0162658	0.0258934	-0.114906	0.460648	0.01	0.25	0.12907	5933	YES	0.956489	0.436458	0.203886	0.445751	0.117666	1.24694	0.0884662	0.273639	0.846345
ENSG00000186480	INSIG1	8.6	YES	0.146472	232	6	2	4	0.5	YES	21.9575	1.98842	0.760529	2.94151	0.760529	0.496103	0.826514	1	1.71881	0.01	1	1	0.0473693	2375	YES	71.4515	125.855	3.71136e-35	-0.808096	3.7642e-35	-0.399267	3.09591e-19	1.0104e-17	-0.603681	1	0.648163	1	0.866251	198	YES	37.725	47.3956	0.425151	-0.321609	0.2242	-0.510116	0.263188	0.530746	-0.415862
ENSG00000214021	TTLL3	11.9	YES	0.146083	233	5	3	2	0.375	YES	10.4852	0.215267	0.0334701	3.24044	0.0334701	0.171202	0.00665362	0.148907	1.70582	0.754051	1	1	0.829485	339	NO	6.11437	4.627	NA	NA	NA	NA	NA	NA	NA	NA	NA	1	0.01	11056	YES	12.2455	6.80851	0.125943	0.76238	0.0217377	0.799377	0.0148902	0.0919295	0.780879
ENSG00000123243	ITIH5	4.4	YES	0.14603	234	6	3	3	0.25	YES	1.90419	0.79215	0.437179	0.696444	0.413438	0.0490072	0.401724	0.876439	0.372725	0.01	0.280968	1	0.0311123	6053	YES	20.5793	14.387	2.16721e-10	0.487931	2.17346e-10	0.076326	1.29743e-11	7.10235e-11	0.282129	1	0.01	1	0.217645	1842	YES	4.14064	0.929994	0.0267722	1.41335	0.000757139	2.2854	0.000231822	0.00824684	1.84938
ENSG00000141338	ABCA8	37.8	YES	0.145896	235	5	3	2	0.375	NO	0.679492	1.45454	NA	NA	NA	NA	NA	NA	NA	NA	NA	1	0.01	11230	YES	31.377	17.1005	1.38093e-20	0.838936	1.38636e-20	0.166547	6.57976e-16	8.10186e-15	0.502741	1	0.521226	1	0.805935	378	YES	17.8839	1.04638	0.0692559	3.20601	6.83113e-05	3.82613	7.61098e-05	0.00511679	3.51607
ENSG00000067715	SYT1	23.1	YES	0.145644	236	6	2	4	0.5	YES	55.6565	93.6034	0.0832231	-0.73965	0.118407	-0.458936	0.042335	0.338608	-0.599293	0.033266	0.643174	1	0.0907246	1148	YES	199.535	274.608	1.97411e-31	-0.458764	1.99658e-31	-0.323323	1.53033e-18	3.92229e-17	-0.391044	1	0.326072	1	0.689994	795	YES	58.5615	117.844	0.0853444	-0.996613	0.0165806	-1.14388	0.00833008	0.0641098	-1.07025
ENSG00000233927	RPS28	18.4	YES	0.14524	237	6	5	1	0.75	YES	1215.57	581.859	0.0060507	1.0616	0.00328319	0.768453	0.000224721	0.0269407	0.915025	0.991126	0.935892	1	0.972542	106	YES	1227.97	1443	1.76895e-24	-0.232617	1.03305e-24	-0.2175	5.10648e-17	8.34737e-16	-0.225059	1	0.01	1	0.217645	1316	YES	908.619	494.207	0.285445	0.877231	0.0385714	1.06808	0.0518416	0.197767	0.972654
ENSG00000017260	ATP2C1	31.8	YES	0.145198	238	6	2	4	0.5	YES	18.1052	18.8518	0.473851	-0.0553047	0.554806	0.0107131	0.519038	0.953065	-0.0222958	0.01	0.01	1	0.0103097	7428	YES	36.7756	43.6455	0.00160282	-0.24106	0.0016123	-0.0710435	4.54479e-05	0.000102331	-0.156052	0.998201	0.01	1	0.217385	3932	YES	79.2725	121.872	0.0853444	-0.614178	0.00595215	-0.773807	0.00351862	0.0381288	-0.693993
ENSG00000106211	HSPB1	25.7	YES	0.145112	239	6	4	2	0.5	YES	113.989	23.1408	5.52167e-05	2.25195	6.74328e-05	0.37887	5.33598e-07	0.00152137	1.31541	0.999984	1	1	0.999989	3	YES	322.57	292.131	0.531855	0.142534	0.579183	0.107791	0.573301	0.653223	0.125162	0.01	0.01	1	0.0103097	8064	YES	241.173	88.8031	0.104198	1.4312	0.0278221	1.42938	0.0153654	0.0938069	1.43029
ENSG00000164933	SLC25A32	16.4	YES	0.144914	240	6	3	3	0.25	YES	11.0237	0.310615	0.258423	3.19757	0.244682	0.261932	0.186946	0.658146	1.72975	0.01	1	1	0.0473693	1608	YES	4.38456	6.19759	0.00284277	-0.418685	0.0561104	-0.0086622	0.0012964	0.00243531	-0.213674	0.949328	0.01	1	0.210277	5013	YES	7.24535	9.67977	0.21091	-0.373229	0.0338628	-0.556747	0.0346847	0.154879	-0.464988
ENSG00000137872	SEMA6D	14	YES	0.144837	241	6	3	3	0.25	YES	14.5092	22.5493	0.441669	-0.602564	0.441669	-0.233464	0.423177	0.891133	-0.418014	0.01	0.382672	1	0.0344635	5743	YES	15.9102	33.3724	1.15537e-21	-1.02336	1.16556e-21	-0.203515	3.1619e-16	4.1916e-15	-0.613437	1	0.659117	1	0.871072	185	YES	14.6378	30.5657	0.0441176	-1.01332	0.0234824	-1.16713	0.00623938	0.0537029	-1.09022
ENSG00000166206	GABRB3	4.6	YES	0.144776	242	6	2	4	0.5	YES	12.8334	25.3338	0.589271	-0.928759	0.623559	-0.377908	0.639536	1	-0.653334	0.01	0.702113	1	0.0421345	4235	YES	48.2109	73.0422	5.33936e-21	-0.58937	5.35696e-21	-0.22436	4.94526e-16	6.2609e-15	-0.406865	1	0.360385	1	0.713237	706	YES	28.0333	49.5743	0.21091	-0.800695	0.0266994	-0.969415	0.028722	0.137747	-0.885055
ENSG00000161249	DMKN	0	NO	0.144666	243	5	4	1	0.625	NO	5.94822	0.36769	NA	NA	NA	NA	NA	NA	NA	NA	NA	0.25	0.01	12027	YES	27.3689	16.8233	5.97536e-10	0.670551	5.99998e-10	0.125137	2.4335e-11	1.26601e-10	0.397844	1	0.341256	0.25	0.694071	777	YES	32.2816	9.06287	0.0267722	1.72568	0.0183749	1.50015	0.00328629	0.0370354	1.61292
ENSG00000149970	CNKSR2	3.1	YES	0.144565	244	6	3	3	0.25	YES	17.8385	5.96221	0.0510367	1.43606	0.0510367	0.349808	0.0137146	0.209945	0.892935	0.531388	0.918486	1	0.639626	552	YES	13.659	17.2806	0.000406501	-0.318523	0.000406408	-0.0454692	6.19207e-06	1.54876e-05	-0.181996	0.999755	0.01	1	0.217609	3560	YES	5.4218	8.14232	0.104198	-0.509582	0.0819585	-0.86875	0.0375116	0.162487	-0.689166
ENSG00000136026	CKAP4	6.3	YES	0.14414	245	6	3	3	0.25	YES	16.1341	10.549	0.465917	0.569105	0.421808	0.143431	0.425907	0.893333	0.356268	0.01	0.232789	1	0.0292336	6192	YES	89.8502	60.2932	5.68997e-30	0.567762	5.99028e-30	0.244707	3.03123e-18	7.0075e-17	0.406235	1	0.359083	1	0.712383	710	YES	57.6273	37.3453	0.0345651	0.612523	0.0205137	0.635264	0.0045001	0.0443578	0.623893
ENSG00000066583	ISOC1	11.3	YES	0.143924	246	6	1	5	0.75	YES	3.0282	13.7176	0.768596	-1.86933	0.768596	-0.206645	0.8354	1	-1.03799	0.01	1	1	0.0473693	2382	YES	18.6756	30.7322	3.02298e-11	-0.689539	3.02476e-11	-0.140479	4.1131e-12	2.47258e-11	-0.415009	1	0.376799	1	0.723834	663	YES	9.38531	44.9113	0.246292	-2.14431	4.37609e-05	-2.34434	0.000171473	0.00714169	-2.24432
ENSG00000063127	SLC6A16	0	NO	0.143684	247	4	2	2	0.25	NO	0	0	NA	NA	NA	NA	NA	NA	NA	NA	NA	0.25	0.01	40537	NO	1.98923	0.667173	NA	NA	NA	NA	NA	NA	NA	NA	NA	0.25	0.01	15678	YES	0.841516	0.359677	0.104198	0.43763	0.0397749	1.22908	0.0206576	0.113101	0.833356
ENSG00000172915	NBEA	6.9	YES	0.143518	248	6	1	5	0.75	YES	10.7647	27.0799	0.101111	-1.25507	0.117329	-0.712386	0.049265	0.364447	-0.983726	0.0102139	0.988048	1	0.0478471	1244	YES	64.6704	74.0766	0.0028529	-0.193121	0.00282723	-0.0806514	0.000109536	0.00023534	-0.136886	0.995667	0.01	1	0.21702	4112	YES	14.9711	26.7618	0.0441177	-0.797643	0.0206941	-1.04411	0.00560333	0.0504417	-0.920877
ENSG00000173113	TRMT112	42.8	YES	0.143111	249	6	3	3	0.25	YES	404.717	199.853	0.0340597	1.01433	0.0234286	0.661094	0.00497666	0.131766	0.837712	0.812736	0.873438	1	0.833498	331	YES	298.497	292.152	0.0299075	0.0308956	0.033934	0.0227498	0.00611321	0.0104324	0.0268227	0.772716	0.01	1	0.18348	5527	YES	193.77	123.136	0.0267723	0.649856	0.0359772	0.633196	0.00584772	0.05178	0.641526
ENSG00000130600	H19	0	NO	0.14277	250	4	1	3	0.5	NO	0	0.179939	NA	NA	NA	NA	NA	NA	NA	NA	NA	0.25	0.01	17395	NO	64.0608	11.3567	NA	NA	NA	NA	NA	NA	NA	NA	NA	0.25	0.01	9501	YES	12.1886	2.56301	0.0113751	1.88812	0.00541695	2.51587	0.000568018	0.0131597	2.20199
ENSG00000078725	BRINP1	7.4	YES	0.142698	251	6	3	3	0.25	YES	0.852347	14.9903	0.098348	-3.10977	0.098348	-0.4477	0.0415648	0.334711	-1.77873	0.0381768	1	1	0.115026	1110	YES	11.3619	19.1118	4.65438e-10	-0.70214	4.65988e-10	-0.0976231	2.07723e-11	1.09578e-10	-0.399882	1	0.345672	1	0.703461	745	YES	18.2221	21.4469	0.425151	-0.223749	0.308325	-0.33881	0.323757	0.601333	-0.28128
ENSG00000205542	TMSB4X	111.4	YES	0.142635	252	6	5	1	0.75	YES	5177.04	10615	0.000448032	-1.03576	0.00258601	-0.924473	2.49361e-05	0.00873872	-0.980117	0.999018	0.985377	1	0.994487	51	YES	13711.8	12249	2.30581e-07	0.162735	2.46436e-07	0.160871	1.94802e-09	7.63981e-09	0.161803	1	0.01	1	0.217645	2368	YES	3845.58	3591.38	0.791415	0.0986394	0.682253	0.148627	0.803999	0.989884	0.123633
ENSG00000144674	GOLGA4	30.5	YES	0.142562	253	6	2	4	0.5	YES	21.2259	13.289	0.311222	0.637336	0.287932	0.316526	0.242946	0.723203	0.476931	0.01	0.483334	1	0.0372343	5339	YES	92.4099	63.7285	4.55245e-27	0.529175	4.75928e-27	0.233377	1.30114e-17	2.52e-16	0.381276	1	0.302886	1	0.673346	855	YES	5.381	8.14349	0.246292	-0.518962	0.0512732	-0.962989	0.0556453	0.20583	-0.740975
ENSG00000154553	PDLIM3	1.6	YES	0.142326	254	5	2	3	0.375	NO	6.8145	10.3132	NA	NA	NA	NA	NA	NA	NA	NA	NA	1	0.01	9837	YES	53.3441	33.8139	3.32762e-25	0.642461	3.34378e-25	0.197389	3.59883e-17	6.1829e-16	0.419925	1	0.38636	1	0.729865	634	YES	75.1757	36.2228	0.0345651	1.03314	0.132041	1.03392	0.0227619	0.119805	1.03353
ENSG00000184831	APOO	24.9	YES	0.142169	255	6	4	2	0.5	YES	213.965	386.269	0.0536336	-0.849237	0.0633822	-0.514429	0.0172188	0.228294	-0.681833	0.435546	0.731259	1	0.519924	671	YES	47.6696	54.2575	0.0192947	-0.183149	0.0192895	-0.0632348	0.00258688	0.00466083	-0.123192	0.900209	0.01	1	0.203008	5228	YES	73.8909	67.4888	0.536011	0.128922	0.940655	0.0293705	0.879479	1	0.0791463
ENSG00000164983	TMEM65	11.6	YES	0.141871	256	6	1	5	0.75	YES	0.26275	0.335626	0.640301	-0.0809474	0.640301	-0.00576285	0.682637	1	-0.0433551	0.01	0.01	1	0.0103097	7800	YES	13.6758	15.387	0.0233633	-0.159114	0.0233454	-0.0216932	0.00358763	0.00632418	-0.0904037	0.863027	0.01	1	0.197415	5345	YES	5.57374	8.86765	0.0555556	-0.585991	0.0101489	-0.854072	0.00375118	0.0394686	-0.720032
ENSG00000204580	DDR1	55.7	YES	0.141409	257	6	5	1	0.75	YES	27.3652	14.6656	0.201805	0.856525	0.210879	0.264484	0.13778	0.586254	0.560505	0.01	0.597234	1	0.0399367	4777	YES	136.496	72.1398	5.00772e-52	0.910663	5.63902e-52	0.459057	1.18501e-21	1.03276e-19	0.68486	1	0.734286	1	0.902785	133	YES	66.4741	27.0882	0.00829563	1.26437	0.000834365	1.33677	9.74403e-05	0.00554384	1.30057
ENSG00000125378	BMP4	2.4	YES	0.141389	258	5	2	3	0.375	NO	0.0816885	0	NA	NA	NA	NA	NA	NA	NA	NA	NA	1	0.01	18718	YES	22.1927	29.9808	2.45795e-05	-0.417701	2.45997e-05	-0.0894821	1.8412e-07	5.57143e-07	-0.253592	0.999993	0.01	1	0.217644	2974	YES	24.3908	5.89888	0.0441176	1.87987	0.00976266	1.99755	0.00296292	0.0352302	1.93871
ENSG00000237945	LINC00649	0	NO	0.141079	259	4	1	3	0.5	NO	0.0100156	0.112231	NA	NA	NA	NA	NA	NA	NA	NA	NA	0.25	0.01	17371	NO	7.67395	3.40926	NA	NA	NA	NA	NA	NA	NA	NA	NA	0.25	0.01	11483	YES	5.44073	2.14443	0.0345651	1.03443	0.00275284	1.31468	0.000827675	0.0162197	1.17456
ENSG00000100095	SEZ6L	11.2	YES	0.140627	260	6	3	3	0.25	YES	2.38379	29.8284	0.00285413	-3.18755	0.00285413	-1.25957	0.000110392	0.0199506	-2.22356	0.995638	1	1	0.997109	33	YES	52.9823	57.136	0.00203785	-0.106948	0.00202355	-0.0391308	6.49712e-05	0.000143818	-0.0730393	0.997429	0.01	1	0.217274	3999	YES	23.859	17.4059	0.478947	0.433596	0.365626	0.318642	0.396488	0.679302	0.376119
ENSG00000008128	CDK11A	22.6	YES	0.14038	261	6	3	3	0.25	YES	21.6773	0.849716	0.040934	3.61587	0.040934	0.320237	0.00940007	0.176846	1.96806	0.662752	1	1	0.761534	424	YES	17.4726	16.2755	0.00412413	0.0966561	0.0474944	0.00981718	0.001529	0.00284111	0.0532367	0.940378	0.01	1	0.208962	5069	YES	13.6644	9.947	0.0853444	0.421782	0.111573	0.364306	0.0410932	0.171563	0.393044
ENSG00000127022	CANX	47.5	YES	0.140365	262	6	2	4	0.5	YES	132.976	91.2651	0.0687855	0.538113	0.0524282	0.447786	0.0181185	0.2323	0.492949	0.412508	0.50719	1	0.444318	749	YES	298.57	260.508	1.24892e-05	0.196039	1.39523e-05	0.144463	9.22472e-08	2.90219e-07	0.170251	0.999996	0.01	1	0.217644	2876	YES	367.299	388.511	0.658999	-0.0807846	0.387925	-0.194302	0.533421	0.809685	-0.137543
ENSG00000049860	HEXB	8.5	YES	0.140305	263	6	3	3	0.25	YES	47.0042	0.695364	0.08222	4.82349	0.08222	0.369948	0.030802	0.293208	2.59672	0.155952	1	1	0.292116	883	YES	53.599	46.2949	1.75169e-05	0.207189	1.78324e-05	0.0701906	1.27115e-07	3.92841e-07	0.13869	0.999995	0.01	1	0.217644	2922	YES	55.7628	28.141	0.0204248	0.961897	0.0239048	0.99158	0.00326334	0.0368726	0.976739
ENSG00000075391	RASAL2	4	YES	0.139967	264	6	1	5	0.75	YES	1.73099	9.10302	0.0265382	-1.88729	0.0300866	-0.736433	0.00497532	0.131765	-1.31186	0.812784	1	1	0.871728	281	YES	24.7909	31.2881	2.14558e-06	-0.324143	2.15716e-06	-0.073567	1.4336e-08	5.0473e-08	-0.198855	0.999999	0.01	1	0.217645	2600	YES	8.83394	12.2662	0.246292	-0.431914	0.133828	-0.672207	0.114596	0.320984	-0.552061
ENSG00000244038	DDOST	16.5	YES	0.139764	265	6	2	4	0.5	YES	58.3797	82.0177	0.948914	-0.48345	0.867699	-0.199001	0.968658	1	-0.341226	0.01	0.177012	1	0.0266987	6317	YES	192.621	154.832	1.70133e-16	0.313244	6.03658e-17	0.217106	1.31742e-14	1.26408e-13	0.265175	1	0.01	1	0.217645	1442	YES	111.659	68.9659	0.0692559	0.687242	0.012769	0.744425	0.00554165	0.0501611	0.715834
ENSG00000198908	BHLHB9	7.2	YES	0.139746	266	6	1	5	0.75	YES	2.50724	10.5676	0.0167332	-1.72169	0.0243887	-0.355652	0.00280055	0.106287	-1.03867	0.892208	1	1	0.927249	184	YES	5.35171	8.59573	3.56879e-07	-0.595248	0.000264529	-0.0219952	6.63245e-08	2.12058e-07	-0.308622	0.999997	0.01	1	0.217644	2837	YES	7.30366	10.3025	0.150892	-0.44482	0.0133145	-0.641999	0.0117747	0.0798931	-0.54341
ENSG00000115414	FN1	4.6	YES	0.139608	267	6	4	2	0.5	YES	27.8939	0.250496	0.016841	4.53019	0.0194708	0.6289	0.00232193	0.100901	2.57955	0.910191	1	1	0.939584	163	YES	75.1472	21.764	2.78599e-32	1.74204	2.78451e-32	0.526142	1.04416e-18	2.78208e-17	1.13409	1	1	1	1	21	YES	54.5709	53.5643	1	0.0263709	0.988932	0.0134883	1	1	0.0199296
ENSG00000163032	VSNL1	19.9	YES	0.13936	268	5	2	3	0.375	YES	24.9179	170.299	0.0249093	-2.7245	0.0284773	-1.48101	0.00449493	0.12569	-2.10275	0.830006	1	1	0.883917	262	NO	7.22159	25.3901	NA	NA	NA	NA	NA	NA	NA	NA	NA	1	0.01	9448	YES	35.8903	59.068	0.125943	-0.703357	0.252493	-0.853123	0.11191	0.316192	-0.77824
ENSG00000011028	MRC2	3.4	YES	0.139175	269	6	4	2	0.5	YES	4.14972	2.68342	0.946192	0.483448	0.946192	0.0502738	0.984989	1	0.266861	0.01	0.01	1	0.0103097	8836	YES	40.8611	20.6368	8.70184e-23	0.952124	8.72146e-23	0.224445	1.52832e-16	2.17751e-15	0.588285	1	0.630482	1	0.858354	216	YES	17.5764	3.75819	0.0204248	1.96498	0.00161694	2.51777	0.000342468	0.00989298	2.24138
ENSG00000112541	PDE10A	2.7	YES	0.139076	270	6	4	2	0.5	YES	56.8645	23.1698	0.36293	1.25947	0.403981	0.692955	0.347347	0.835859	0.976214	0.01	0.982481	1	0.0470929	2709	YES	158.222	98.3411	5.62711e-29	0.680572	5.88249e-29	0.381287	4.90896e-18	1.06196e-16	0.53093	1	0.559632	1	0.825133	314	YES	19.4283	27.8404	0.246292	-0.497528	0.0835515	-0.626299	0.0805782	0.258363	-0.561913
ENSG00000114841	DNAH1	0	NO	0.138958	271	4	1	3	0.5	NO	0	0.395001	NA	NA	NA	NA	NA	NA	NA	NA	NA	0.25	0.01	16595	NO	0.788514	0.610716	NA	NA	NA	NA	NA	NA	NA	NA	NA	0.25	0.01	17346	YES	1.46071	0.543398	0.0853444	0.672963	0.0077571	1.30884	0.00439775	0.0436835	0.990903
ENSG00000172037	LAMB2	8.2	YES	0.138938	272	6	4	2	0.5	YES	46.5433	12.3822	0.095216	1.82893	0.095216	0.266643	0.0393826	0.328605	1.04778	0.0546408	1	1	0.145854	1058	YES	13.3067	9.49686	5.57575e-06	0.446738	5.57781e-06	0.049574	3.70829e-08	1.22854e-07	0.248156	0.999999	0.01	1	0.217645	2750	YES	56.8321	8.32561	0.0153972	2.6326	0.000239069	3.05811	6.00835e-05	0.00452318	2.84536
ENSG00000204525	HLA-C	21.5	YES	0.138795	273	6	4	2	0.5	YES	65.3131	10.3368	0.0608907	2.54827	0.0608907	0.435743	0.0185323	0.234429	1.49201	0.402128	1	1	0.547002	643	YES	68.9705	44.0423	3.65966e-23	0.635467	3.21814e-23	0.230422	1.1871e-16	1.75773e-15	0.432944	1	0.410581	1	0.744708	591	YES	98.2317	41.2723	0.0692559	1.23109	0.00537864	1.31112	0.00267293	0.0330825	1.2711
ENSG00000104529	EEF1D	27.3	YES	0.138702	274	6	4	2	0.5	YES	170.271	104.96	0.361364	0.692762	0.361364	0.279775	0.319468	0.808669	0.486269	0.01	0.497383	1	0.0375892	5269	YES	378.748	278.764	4.16363e-35	0.440829	4.72968e-35	0.337785	3.19102e-19	1.03074e-17	0.389307	1	0.322075	1	0.687182	806	YES	387.069	164.336	0.0345651	1.23091	0.0310935	1.17891	0.00642143	0.0547059	1.20491
ENSG00000132334	PTPRE	12.5	YES	0.138547	275	6	4	2	0.5	YES	19.5675	12.0886	0.325534	0.652057	0.196856	0.190105	0.191976	0.665218	0.421081	0.01	0.388573	1	0.0346386	5723	YES	13.7325	19.9651	2.68685e-06	-0.508982	2.68382e-06	-0.0773937	1.77952e-08	6.1617e-08	-0.293188	0.999999	0.01	1	0.217645	2639	YES	4.52081	5.96574	0.596154	-0.335396	0.235733	-0.526755	0.372667	0.654048	-0.431075
ENSG00000135002	RFK	22.8	YES	0.13847	276	6	2	4	0.5	YES	10.801	18.7134	0.724787	-0.740268	0.724787	-0.109343	0.785778	1	-0.424805	0.01	0.395617	1	0.0348453	5703	YES	107.125	164.115	2.4661e-34	-0.610768	2.46109e-34	-0.35158	4.33243e-19	1.32674e-17	-0.481174	1	0.489768	1	0.789492	441	YES	46.3409	71.4173	0.17911	-0.613247	0.0557813	-0.753185	0.0441326	0.179569	-0.683216
ENSG00000091317	CMTM6	0	NO	0.138322	277	6	3	3	0.25	YES	4.3666	25.4936	0.847855	-2.30357	0.939716	-0.414448	0.959452	1	-1.35901	0.01	1	0.25	0.0469364	2918	YES	41.8214	37.3246	3.5686e-05	0.16006	3.60181e-05	0.0464991	2.83991e-07	8.40214e-07	0.10328	0.999989	0.01	0.25	0.215654	4526	YES	11.0155	6.28145	0.0692559	0.722604	0.0535158	0.719875	0.0185434	0.106078	0.721239
ENSG00000100439	ABHD4	18.9	YES	0.138286	278	5	2	3	0.375	YES	28.0797	12.2879	0.219158	1.1299	0.414434	0.240596	0.25362	0.73522	0.685246	0.01	0.734671	1	0.0427717	4079	NO	7.22902	4.88028	NA	NA	NA	NA	NA	NA	NA	NA	NA	1	0.01	11071	YES	35.0102	11.8222	0.0153972	1.48976	0.00354203	1.65268	0.000514695	0.0124562	1.57122
ENSG00000116661	FBXO2	40	YES	0.13827	279	6	4	2	0.5	YES	13.0555	9.91126	0.961617	0.365317	0.59161	0.0624414	0.923661	1	0.213879	0.01	0.01	1	0.0103097	8515	YES	38.888	32.1011	0.0151937	0.269073	0.0152613	0.0725139	0.00172848	0.00318979	0.170794	0.932735	0.01	1	0.207836	5104	YES	269.588	170.714	0.21091	0.656085	0.0450646	0.707964	0.0434238	0.177719	0.682024
ENSG00000133247	KMT5C	17.1	YES	0.13818	280	5	3	2	0.375	NO	1.13783	0.0511108	NA	NA	NA	NA	NA	NA	NA	NA	NA	1	0.01	14065	YES	22.4556	18.2486	2.58733e-06	0.285181	2.58636e-06	0.0505865	1.7155e-08	5.9597e-08	0.167884	0.999999	0.01	1	0.217645	2631	YES	6.62961	2.44662	0.00188537	1.14643	3.09777e-05	1.3726	3.06175e-06	0.00133592	1.25951
ENSG00000078295	ADCY2	12.8	YES	0.138133	281	4	2	2	0.25	YES	11.631	3.56006	0.0103006	1.46984	0.0126696	0.469418	0.00106296	0.0679098	0.969631	0.958359	0.977576	1	0.964952	118	YES	26.5501	18.9795	8.9444e-07	0.463533	8.98015e-07	0.0893005	6.27849e-09	2.31776e-08	0.276417	1	0.01	1	0.217645	2495	YES	11.7842	20.3922	0.104198	-0.742729	0.0408831	-0.950311	0.0211321	0.114584	-0.84652
ENSG00000108582	CPD	22.1	YES	0.138054	282	6	3	3	0.25	YES	20.968	4.78569	0.0842204	1.92484	0.0790504	0.804426	0.0304113	0.291712	1.36463	0.161952	1	1	0.299513	878	YES	30.9912	23.6285	1.85195e-10	0.377345	1.8603e-10	0.0836722	1.18037e-11	6.50308e-11	0.230508	1	0.01	1	0.217645	1834	YES	9.88494	9.40828	0.860106	0.0646016	0.70161	-0.122152	0.860201	1	-0.0287751
ENSG00000152778	IFIT5	17.6	YES	0.137757	283	6	1	5	0.75	YES	1.85921	9.5662	0.0726194	-1.88577	0.0726194	-0.333404	0.0249847	0.27173	-1.10959	0.257803	1	1	0.407497	777	YES	20.9666	26.8939	9.55355e-05	-0.34464	9.56148e-05	-0.0694454	9.25503e-07	2.57275e-06	-0.207043	0.999963	0.01	1	0.21764	3215	YES	6.52685	9.20618	0.21091	-0.439324	0.0224461	-0.691574	0.025002	0.126945	-0.565449
ENSG00000143819	EPHX1	17.1	YES	0.137614	284	6	5	1	0.75	YES	5.78722	1.12826	0.0882365	1.67315	0.0882365	0.0921454	0.0346772	0.310719	0.882645	0.102976	0.910263	1	0.215111	949	YES	36.9873	32.0792	5.04009e-05	0.199594	5.06026e-05	0.05266	4.25214e-07	1.2266e-06	0.126127	0.999983	0.01	1	0.217642	3110	YES	36.2034	19.2387	0.00590749	0.878322	0.0170269	0.895925	0.000856099	0.0165387	0.887124
ENSG00000185634	SHC4	25.7	YES	0.13746	285	5	1	4	0.625	YES	2.28487	9.07642	0.290363	-1.61707	0.290363	-0.264215	0.232084	0.710412	-0.940645	0.01	0.955678	1	0.0466635	3005	YES	19.6413	31.6091	9.83342e-12	-0.659743	9.81205e-12	-0.138286	2.21991e-12	1.39032e-11	-0.399014	1	0.3438	1	0.702197	749	YES	5.7114	12.6842	0.0267723	-1.02782	0.0151673	-1.34849	0.00279082	0.033922	-1.18816
ENSG00000118523	CCN2	4.7	YES	0.137053	286	6	5	1	0.75	YES	17.322	1.14444	0.0896862	3.09491	0.0896862	0.326124	0.0356364	0.313274	1.71052	0.0917009	1	1	0.205509	965	YES	207.492	179.826	2.98879e-08	0.205387	3.00028e-08	0.13635	3.67098e-10	1.60003e-09	0.170868	1	0.01	1	0.217645	2171	YES	162.263	28.4849	0.0555556	2.46916	0.0038931	2.51715	0.00167266	0.0247142	2.49315
ENSG00000130511	SSBP4	7.7	YES	0.137037	287	6	2	4	0.5	YES	4.20383	9.07654	0.512927	-0.953355	0.512927	-0.0145874	0.517064	0.952593	-0.483971	0.01	0.493963	1	0.0375034	5294	YES	107.348	71.8435	5.70164e-37	0.572797	6.52573e-37	0.271362	1.52729e-19	5.6052e-18	0.42208	1	0.390475	1	0.73243	628	YES	87.9455	59.3714	0.125943	0.559056	0.00995842	0.462912	0.00778449	0.0610761	0.510984
ENSG00000151376	ME3	12.5	YES	0.136971	288	4	3	1	0.5	NO	0	0.228119	NA	NA	NA	NA	NA	NA	NA	NA	NA	1	0.01	17163	NO	2.95214	4.68724	NA	NA	NA	NA	NA	NA	NA	NA	NA	1	0.01	12959	YES	7.41875	10.6268	0.150892	-0.465771	0.0124596	-0.651364	0.0111455	0.0771415	-0.558568
ENSG00000107566	ERLIN1	7.3	YES	0.136845	289	5	2	3	0.375	NO	0.671871	0.840322	NA	NA	NA	NA	NA	NA	NA	NA	NA	1	0.01	12968	YES	9.13868	7.41707	0.000925175	0.26848	0.000925118	0.0229802	1.99452e-05	4.68201e-05	0.14573	0.99921	0.01	1	0.217531	3777	YES	6.12758	3.34304	0.0555556	0.714709	0.0134424	0.835045	0.00475761	0.045757	0.774877
ENSG00000137203	TFAP2A	0	NO	0.136716	290	4	1	3	0.5	NO	1.41113	1.49507	NA	NA	NA	NA	NA	NA	NA	NA	NA	0.25	0.01	11675	NO	7.92995	5.49396	NA	NA	NA	NA	NA	NA	NA	NA	NA	0.25	0.01	14118	YES	0.764915	1.50816	0.21091	-0.507028	0.286531	-0.836817	0.181639	0.424048	-0.671922
ENSG00000138085	ATRAID	24.7	YES	0.136716	291	6	4	2	0.5	YES	166.152	76.0716	0.201277	1.11689	0.183314	0.499356	0.123247	0.557704	0.808121	0.01	0.848304	1	0.0448578	3497	YES	234.616	157.038	2.30844e-47	0.576164	2.70791e-47	0.38075	4.50648e-21	3.17202e-19	0.478457	1	0.485658	1	0.787292	450	YES	84.1825	42.6786	0.00414781	0.96363	0.00473662	0.926919	0.000222648	0.0080956	0.945275
ENSG00000087086	FTL	139.4	YES	0.136621	292	6	4	2	0.5	YES	3697.24	2994.39	0.185749	0.304095	0.10471	0.370422	0.0746485	0.44395	0.337258	0.01	0.158859	1	0.0257591	6363	YES	4785.74	3592.27	6.40495e-37	0.413747	7.17253e-37	0.403401	1.5545e-19	5.66102e-18	0.408574	1	0.363892	1	0.715528	696	YES	2040.13	1093.42	0.0555556	0.899196	0.104546	0.79125	0.0272983	0.133473	0.845223
ENSG00000117114	ADGRL2	3.5	YES	0.136583	293	6	1	5	0.75	YES	4.8274	15.5513	0.851985	-1.50602	0.851985	-0.348705	0.918696	1	-0.927361	0.01	0.945471	1	0.0464979	3056	YES	30.803	25.3362	2.24631e-06	0.272114	2.25536e-06	0.0617422	1.49783e-08	5.26556e-08	0.166928	0.999999	0.01	1	0.217645	2604	YES	25.2724	49.6869	0.0113751	-0.948063	0.00079308	-1.14667	0.000120223	0.00606218	-1.04737
ENSG00000064763	FAR2	9.4	YES	0.1365	294	5	1	4	0.625	YES	0.54314	23.3821	0.687469	-3.98188	0.886191	-0.249865	0.874255	1	-2.11587	0.01	1	1	0.0473693	2425	NO	1.93726	1.8267	NA	NA	NA	NA	NA	NA	NA	NA	NA	1	0.01	15233	YES	9.2961	21.8031	0.0345651	-1.14713	0.0988897	-1.31724	0.017556	0.102638	-1.23219
ENSG00000124406	ATP8A1	18	YES	0.136332	295	6	3	3	0.25	YES	7.47422	1.61806	0.510734	1.69458	0.510734	0.365495	0.514169	0.951696	1.03004	0.01	1	1	0.0473693	2067	YES	10.4562	13.8576	0.00929464	-0.375074	0.00929374	-0.0439367	0.000751856	0.00145377	-0.209505	0.97045	0.01	1	0.213364	4858	YES	26.9086	57.5572	0.0555556	-1.06914	0.0629662	-1.30621	0.0176408	0.102909	-1.18767
ENSG00000119977	TCTN3	9.3	YES	0.136306	296	6	2	4	0.5	YES	18.5734	30.4711	0.770209	-0.685133	0.770209	-0.172548	0.837162	1	-0.42884	0.01	0.403107	1	0.0350624	5676	YES	49.9735	35.2936	1.20595e-18	0.490032	1.22542e-18	0.149053	2.74419e-15	2.98537e-14	0.319542	1	0.01	1	0.217645	1402	YES	25.3272	14.7332	0.0555556	0.742745	0.0266293	0.789756	0.0084875	0.064923	0.76625
ENSG00000130119	GNL3L	13	YES	0.136234	297	6	1	5	0.75	YES	2.88971	5.16803	0.496726	-0.665147	0.513758	-0.185264	0.506922	0.947297	-0.425206	0.01	0.396368	1	0.0348672	5700	YES	15.7028	12.5251	0.000246486	0.304449	0.000246833	0.0403914	3.14327e-06	8.14396e-06	0.17242	0.999876	0.01	1	0.217627	3443	YES	2.30308	3.3636	0.536011	-0.401706	0.0684532	-0.849897	0.158306	0.389347	-0.625802
ENSG00000118473	SGIP1	10.8	YES	0.136154	298	6	1	5	0.75	YES	0.487633	36.8827	0.0604091	-4.67045	0.0337088	-0.976701	0.0111485	0.190067	-2.82357	0.607741	1	1	0.719063	463	YES	22.6158	40.6631	1.64865e-30	-0.819019	1.67095e-30	-0.198979	2.34158e-18	5.63414e-17	-0.508999	1	0.529997	1	0.810401	361	YES	21.2683	32.0202	0.17911	-0.568359	0.0675	-0.807204	0.0512895	0.196573	-0.687781
ENSG00000117569	PTBP2	17.9	YES	0.136108	299	6	1	5	0.75	YES	62.7481	135.812	0.0123317	-1.10174	0.0132087	-0.721555	0.0012814	0.0743844	-0.911647	0.949911	0.933251	1	0.944683	156	YES	23.068	38.6946	4.08434e-20	-0.721824	4.11059e-20	-0.173398	9.18317e-16	1.10198e-14	-0.447611	1	0.436221	1	0.759797	537	YES	33.0412	44.7754	0.246292	-0.42729	0.116384	-0.62742	0.103265	0.301161	-0.527355
ENSG00000172638	EFEMP2	8.4	YES	0.135952	300	5	2	3	0.375	NO	0.515307	0.0292422	NA	NA	NA	NA	NA	NA	NA	NA	NA	1	0.01	14683	YES	79.5113	34.8444	7.55891e-43	1.16744	7.78152e-43	0.414175	1.85464e-20	9.82752e-19	0.790809	1	0.833244	1	0.941381	80	YES	50.0898	15.269	0.00188537	1.65092	0.000672163	1.56968	2.66355e-05	0.00328447	1.6103
ENSG00000179915	NRXN1	8.3	YES	0.135907	301	6	3	3	0.25	YES	41.7624	135.576	0.0224911	-1.67529	0.0271919	-0.991588	0.0039583	0.1162	-1.33344	0.84946	1	1	0.897583	241	YES	86.3226	108.55	2.033e-11	-0.327167	2.03711e-11	-0.163137	3.30011e-12	2.00817e-11	-0.245152	1	0.01	1	0.217645	1725	YES	35.3805	53.9284	0.150892	-0.594388	0.0687062	-1.00144	0.0446938	0.180802	-0.797912
ENSG00000143553	SNAPIN	21.6	YES	0.135852	302	6	5	1	0.75	YES	128.826	74.2399	0.485023	0.787006	0.421604	0.376317	0.438211	0.904511	0.581662	0.01	0.622719	1	0.0404931	4648	YES	92.2258	76.612	1.19289e-09	0.264451	1.24686e-09	0.122231	3.84574e-11	1.92328e-10	0.193341	1	0.01	1	0.217645	1954	YES	47.1182	35.6042	0.0692559	0.394571	0.0798565	0.361876	0.0260182	0.129992	0.378223
ENSG00000144485	HES6	11.4	YES	0.135726	303	6	4	2	0.5	YES	20.9472	28.349	0.291782	-0.419279	0.291782	-0.054607	0.233774	0.710412	-0.236943	0.01	0.01	1	0.0103097	6840	YES	182.992	121.907	6.09495e-10	0.582074	6.30677e-10	0.350608	2.48784e-11	1.29001e-10	0.466341	1	0.466878	1	0.777078	485	YES	34.3697	21.8603	0.478947	0.629674	0.194219	0.523125	0.267958	0.536418	0.576399
ENSG00000204764	RANBP17	1.5	YES	0.135723	304	6	1	5	0.75	YES	18.8887	47.6453	0.280023	-1.29035	0.295087	-0.27965	0.22868	0.70843	-0.784999	0.01	0.828128	1	0.0445017	3592	YES	16.1376	19.4291	0.216303	-0.253462	0.216388	-0.0407399	0.148351	0.199238	-0.147101	0.01	0.01	1	0.0103097	6955	YES	11.1761	14.4087	0.125943	-0.339698	0.0144522	-0.637671	0.0106172	0.0747116	-0.488685
ENSG00000112473	SLC39A7	12.6	YES	0.135606	305	6	3	3	0.25	YES	7.57364	0.217088	0.0233801	2.81647	0.0233801	0.0991639	0.00359441	0.109683	1.45782	0.862782	1	1	0.906881	231	YES	76.7594	66.6486	9.16778e-08	0.200955	9.33276e-08	0.0848492	8.88865e-10	3.64829e-09	0.142902	1	0.01	1	0.217645	2281	YES	88.9879	50.0267	0.0113751	0.818479	0.00593496	0.889278	0.000612669	0.0136874	0.853879
ENSG00000137962	ARHGAP29	6.7	YES	0.135511	306	6	2	4	0.5	YES	0.643788	2.04592	0.665258	-0.889853	0.665258	-0.0714186	0.713914	1	-0.480636	0.01	0.488956	1	0.0373771	5317	YES	112.928	55.7028	4.07568e-36	1.00663	4.11366e-36	0.452814	2.10852e-19	7.3116e-18	0.729724	1	0.777748	1	0.92014	102	YES	1.41303	1.31199	0.929801	0.0617135	0.726977	-0.103496	0.922128	1	-0.0208913
ENSG00000109113	RAB34	7	YES	0.135418	307	6	4	2	0.5	YES	8.80277	0.578684	0.876868	2.63447	0.876868	0.0678898	0.939741	1	1.35118	0.01	1	1	0.0473693	2508	YES	45.4452	33.2901	1.40502e-22	0.437738	1.41459e-22	0.12601	1.74459e-16	2.45559e-15	0.281874	1	0.01	1	0.217645	1345	YES	29.2486	10.5225	0.0345651	1.39242	0.0398064	1.44017	0.0079392	0.0619038	1.41629
ENSG00000213380	COG8	16.6	YES	0.135349	308	6	4	2	0.5	YES	9.73909	1.53523	0.0188803	2.08268	0.0188803	0.168148	0.00249327	0.101559	1.12542	0.903732	1	1	0.935163	171	YES	26.0968	22.515	1.1468e-05	0.20454	0.00200299	0.0361951	1.66198e-06	4.47623e-06	0.120367	0.999934	0.01	1	0.217635	3313	YES	12.1845	8.62074	0.000754148	0.454621	0.00441049	0.487296	5.51512e-05	0.00445902	0.470959
ENSG00000117899	MESD	20.9	YES	0.135302	309	6	3	3	0.25	YES	21.0109	9.80423	0.449472	1.02662	0.403981	0.338169	0.403428	0.878211	0.682397	0.01	0.731824	1	0.0427167	4099	YES	74.9716	70.6461	0.0142615	0.0845729	0.0143845	0.0358644	0.00155777	0.0028896	0.0602186	0.939273	0.01	1	0.2088	5078	YES	12.0618	8.87462	0.0441176	0.403562	0.0578293	0.385101	0.013485	0.0864192	0.394332
ENSG00000224114	AL591846.1	0	NO	0.135196	310	5	0	5	0.875	YES	0.0685127	1.975	0.0189481	-1.47729	0.0189481	-0.0064352	0.00250858	0.101559	-0.741861	0.903156	0.789089	0.25	0.856353	301	NO	0.0765825	0	NA	NA	NA	NA	NA	NA	NA	NA	NA	0.25	0.01	27425	YES	5.19389	6.39495	0.536011	-0.255695	0.979691	-0.0291558	0.943706	1	-0.142425
ENSG00000206052	DOK6	13.7	YES	0.135047	311	6	3	3	0.25	YES	2.70598	13.3943	0.926522	-1.95757	0.926522	-0.646152	0.974514	1	-1.30186	0.01	1	1	0.0473693	2552	YES	12.3314	21.0553	8.06987e-11	-0.726305	8.07707e-11	-0.108437	7.20809e-12	4.13293e-11	-0.417371	1	0.381423	1	0.726763	646	YES	6.56326	11.6395	0.104198	-0.740854	0.0312327	-0.996382	0.0169116	0.10052	-0.868618
ENSG00000074211	PPP2R2C	25.6	YES	0.134846	312	6	2	4	0.5	YES	0.103479	6.32468	0.0852103	-2.73071	0.0805849	-0.27802	0.0312113	0.296507	-1.50436	0.149795	1	1	0.284427	890	YES	11.7776	21.5976	3.58501e-17	-0.822555	3.60967e-17	-0.122041	8.98046e-15	8.89745e-14	-0.472298	1	0.476206	1	0.782185	468	YES	12.2209	16.6751	0.328306	-0.418893	0.242481	-0.587221	0.223874	0.481823	-0.503057
ENSG00000128016	ZFP36	10.9	YES	0.134839	313	4	2	2	0.25	NO	0	6.40567	NA	NA	NA	NA	NA	NA	NA	NA	NA	1	0.01	13410	NO	9.27956	3.13428	NA	NA	NA	NA	NA	NA	NA	NA	NA	1	0.01	11306	YES	2.62487	0.628852	0.00414781	1.15407	3.25957e-05	1.98849	5.40686e-06	0.0017301	1.57128
ENSG00000083720	OXCT1	13.1	YES	0.134814	314	6	2	4	0.5	YES	20.0768	33.5761	0.0881543	-0.714122	0.0928948	-0.274567	0.0361767	0.314505	-0.494344	0.0856695	0.509214	1	0.157112	1045	YES	30.3968	41.859	7.84115e-07	-0.448981	7.84863e-07	-0.122146	5.55855e-09	2.06981e-08	-0.285564	1	0.01	1	0.217645	2474	YES	71.37	81.0143	0.536011	-0.180485	0.476861	-0.300838	0.508526	0.788847	-0.240661
ENSG00000104833	TUBB4A	73.7	YES	0.134621	315	6	2	4	0.5	YES	2.48708	18.7475	0.0030381	-2.50158	0.00358003	-0.334666	0.00013872	0.0229603	-1.41812	0.994519	1	1	0.996367	38	YES	25.7284	48.8578	7.38819e-36	-0.899446	7.5501e-36	-0.244754	2.33812e-19	7.9609e-18	-0.5721	1	0.611335	1	0.849633	241	YES	71.7566	90.0132	0.478947	-0.322997	0.231636	-0.433382	0.298706	0.573481	-0.37819
ENSG00000171298	GAA	18.1	YES	0.134481	316	6	2	4	0.5	YES	4.3163	14.8547	0.961617	-1.57641	0.961617	-0.252406	0.991583	1	-0.914409	0.01	0.935411	1	0.0463335	3095	YES	23.1761	18.9531	1.11678e-06	0.276972	1.11741e-06	0.0504495	7.69633e-09	2.80061e-08	0.163711	1	0.01	1	0.217645	2530	YES	13.9711	8.32512	0.00829563	0.682991	0.00223215	0.741727	0.000212598	0.00787492	0.712359
ENSG00000091409	ITGA6	9.8	YES	0.134471	317	6	3	3	0.25	YES	1.16849	1.22708	0.641684	-0.0384618	0.641684	0.00179019	0.684385	1	-0.0183358	0.01	0.01	1	0.0103097	7814	YES	10.6053	9.81289	0.0160693	0.102035	0.0160576	0.0102653	0.00189293	0.00347491	0.0561503	0.926459	0.01	1	0.206909	5135	YES	12.3352	21.0567	0.104198	-0.725977	0.00931294	-1.05348	0.00616259	0.0533269	-0.88973
ENSG00000104435	STMN2	44.7	YES	0.134317	318	6	2	4	0.5	YES	2364.74	3281.48	0.116326	-0.472495	0.288558	-0.361758	0.118792	0.548754	-0.417127	0.01	0.380948	1	0.034412	5750	YES	1690.25	2906.02	6.46974e-85	-0.781454	7.9535e-85	-0.747276	1.16023e-24	4.05306e-22	-0.764365	1	0.809692	1	0.932486	91	YES	1765.29	2725.49	0.104198	-0.626327	0.0581157	-0.806554	0.0282495	0.136092	-0.716441
ENSG00000099849	RASSF7	3.6	YES	0.134188	319	6	2	4	0.5	YES	1.66023	7.0654	0.853999	-1.60019	0.853999	-0.0577161	0.920477	1	-0.828955	0.01	0.866077	1	0.0451669	3415	YES	13.3668	14.1002	0.538452	-0.0718324	0.538801	-0.00946758	0.55094	0.632481	-0.04065	0.01	0.01	1	0.0103097	8009	YES	16.1774	5.67902	0.00829563	1.36281	0.000331452	1.5056	4.78345e-05	0.00411702	1.4342
ENSG00000135472	FAIM2	35.9	YES	0.133804	320	6	2	4	0.5	YES	18.2196	48.4929	0.872946	-1.36464	0.872946	-0.439062	0.936566	1	-0.901853	0.01	0.925552	1	0.0461712	3138	YES	19.9914	39.7621	6.16992e-28	-0.957433	6.23868e-28	-0.221213	8.25064e-18	1.69174e-16	-0.589323	1	0.63169	1	0.858898	215	YES	29.1167	41.8059	0.285445	-0.507246	0.109381	-0.634501	0.112491	0.317458	-0.570873
ENSG00000154529	CNTNAP3B	0	NO	0.13371	321	4	3	1	0.5	YES	12.8897	1.28455	0.0257642	2.60403	0.0257642	0.482473	0.00424566	0.120277	1.54325	0.839014	1	0.25	0.882123	268	YES	37.937	17.9605	1.05885e-25	1.03814	1.43137e-21	0.223952	9.0358e-17	1.38129e-15	0.631047	1	0.678437	0.25	0.871407	184	YES	2.79882	1.85045	0.21091	0.414363	0.104208	0.6182	0.0829815	0.262603	0.516282
ENSG00000254615	AC027031.2	0	NO	0.133643	322	6	2	4	0.5	YES	7.55851	85.1091	0.127527	-3.33073	0.127527	-0.647034	0.06382	0.410908	-1.98888	0.01	1	0.25	0.0469364	2754	YES	50.0332	112.684	1.76359e-18	-1.15553	1.77149e-18	-0.505212	3.1134e-15	3.32566e-14	-0.830369	1	0.86727	0.25	0.945223	77	YES	35.9351	66.2006	0.104198	-0.863481	0.0321274	-1.04313	0.017312	0.101908	-0.953304
ENSG00000203780	FANK1	2.7	YES	0.133589	323	5	4	1	0.625	NO	0.0130046	0.0220688	NA	NA	NA	NA	NA	NA	NA	NA	NA	1	0.01	19325	YES	22.3622	13.3127	6.0184e-13	0.706884	6.06723e-13	0.111332	5.34316e-13	3.75534e-12	0.409108	1	0.364981	1	0.716237	694	YES	10.6518	5.84524	0.0441177	0.767382	0.0248321	0.767215	0.00654337	0.0553829	0.767299
ENSG00000087903	RFX2	4.4	YES	0.133569	324	5	2	3	0.375	NO	0.0314289	7.23181	NA	NA	NA	NA	NA	NA	NA	NA	NA	1	0.01	10694	YES	11.4702	9.59913	0.000571853	0.234536	0.000572335	0.0244087	9.98699e-06	2.4309e-05	0.129472	0.999605	0.01	1	0.217588	3653	YES	9.89747	3.85644	0.0555556	1.16602	0.0205131	1.16803	0.00680404	0.0566576	1.16702
ENSG00000086232	EIF2AK1	33.3	YES	0.133479	325	6	4	2	0.5	YES	96.1082	11.427	0.0125212	2.96612	0.0337088	1.32388	0.00289356	0.106287	2.145	0.888735	1	1	0.924856	190	YES	114.577	96.1523	7.76008e-13	0.25053	8.25667e-13	0.129323	6.12991e-13	4.26067e-12	0.189927	1	0.01	1	0.217645	1607	YES	52.4998	36.1522	0.0441176	0.526084	0.0140227	0.508018	0.0040265	0.0413238	0.517051
ENSG00000126861	OMG	30.8	YES	0.133478	326	4	3	1	0.5	NO	0.950182	0.0322629	NA	NA	NA	NA	NA	NA	NA	NA	NA	1	0.01	15500	NO	8.96419	4.27757	NA	NA	NA	NA	NA	NA	NA	NA	NA	1	0.01	14465	YES	1.48874	0.112045	0.0267722	1.1622	0.000132433	3.48124	5.88993e-05	0.00452318	2.32172
ENSG00000105649	RAB3A	31.5	YES	0.133415	327	6	4	2	0.5	YES	126.17	84.9323	0.758569	0.565486	0.834444	0.382487	0.867897	1	0.473986	0.01	0.478816	1	0.0371187	5361	YES	167.442	274.566	6.57805e-45	-0.710147	7.01761e-45	-0.486551	9.53813e-21	6.03783e-19	-0.598349	1	0.642095	1	0.863557	204	YES	164.49	201.914	0.478947	-0.29413	0.251276	-0.412971	0.31406	0.591768	-0.353551
ENSG00000151632	AKR1C2	4.7	YES	0.133357	328	6	2	4	0.5	YES	50.7406	154.851	0.39525	-1.5908	0.345986	-0.737797	0.330785	0.818244	-1.1643	0.01	1	1	0.0473693	1859	YES	18.0388	29.0133	3.83674e-14	-0.656655	2.03913e-10	-0.119027	1.14839e-12	7.60646e-12	-0.387841	1	0.318662	1	0.684762	817	YES	68.7826	107.142	0.0692559	-0.631993	0.0176301	-0.760364	0.00727439	0.0588447	-0.696179
ENSG00000187957	DNER	39.8	YES	0.133249	329	6	3	3	0.25	YES	16.6787	28.6451	0.412824	-0.74578	0.441275	-0.224801	0.403973	0.878211	-0.485291	0.01	0.49593	1	0.0375528	5281	YES	129.76	183.406	3.44258e-21	-0.495958	3.47612e-21	-0.303412	4.34683e-16	5.59716e-15	-0.399685	1	0.345248	1	0.703175	747	YES	69.247	120.154	0.125943	-0.786332	0.0414408	-0.91788	0.0252955	0.127762	-0.852106
ENSG00000188175	HEPACAM2	0	NO	0.133126	330	4	1	3	0.5	NO	0	0	NA	NA	NA	NA	NA	NA	NA	NA	NA	0.25	0.01	29249	NO	7.80472	3.57254	NA	NA	NA	NA	NA	NA	NA	NA	NA	0.25	0.01	12199	YES	1.33857	0.121494	0.478947	1.06021	0.000614083	3.3039	0.00355074	0.0383235	2.18205
ENSG00000158560	DYNC1I1	25.8	YES	0.133079	331	6	4	2	0.5	YES	15.5105	12.4552	0.898614	0.295229	0.898614	0.0948903	0.956278	1	0.19506	0.01	0.01	1	0.0103097	8671	YES	12.3958	24.6646	5.6755e-21	-0.937999	5.69274e-21	-0.150296	5.03574e-16	6.35838e-15	-0.544148	1	0.576746	1	0.833404	291	YES	31.1465	45.3983	0.21091	-0.52941	0.106579	-0.706859	0.0844223	0.265825	-0.618135
ENSG00000181222	POLR2A	4.7	YES	0.132979	332	6	3	3	0.25	YES	4.27266	24.7912	0.703109	-2.29028	0.739927	-0.724286	0.782391	1	-1.50728	0.01	1	1	0.0473693	2318	YES	26.1875	24.1902	0.017238	0.110083	0.0172981	0.0230385	0.00214103	0.00390679	0.0665609	0.91703	0.01	1	0.205512	5164	YES	34.0466	22.4403	0.150892	0.580282	0.0347475	0.476958	0.0258273	0.12965	0.52862
ENSG00000153253	SCN3A	4.8	YES	0.132858	333	6	3	3	0.25	YES	35.4743	21.4323	0.779009	0.701302	0.741844	0.481912	0.826949	1	0.591607	0.01	0.634339	1	0.0407418	4585	YES	39.7434	60.766	1.22798e-17	-0.600246	1.30375e-17	-0.202993	6.16365e-15	6.23707e-14	-0.401619	1	0.349392	1	0.705959	735	YES	15.0403	27.4893	0.0853444	-0.828719	0.0799545	-1.19291	0.0310477	0.144587	-1.01081
ENSG00000099203	TMED1	13.1	YES	0.132785	334	5	3	2	0.375	NO	0.0142512	0	NA	NA	NA	NA	NA	NA	NA	NA	NA	1	0.01	21102	YES	53.4929	35.7902	1.52402e-21	0.566746	1.54761e-21	0.177359	3.42857e-16	4.50394e-15	0.372052	1	0.279167	1	0.655407	906	YES	19.3923	9.49111	0.0153972	0.958858	0.00646954	1.03471	0.000848448	0.0165358	0.996782
ENSG00000104738	MCM4	5.9	YES	0.132676	335	5	4	1	0.625	YES	14.6605	4.61877	0.240746	1.4788	0.240746	0.134562	0.174902	0.64874	0.806682	0.01	0.847063	1	0.0448361	3504	NO	7.41644	7.74643	NA	NA	NA	NA	NA	NA	NA	NA	NA	1	0.01	10618	YES	37.2153	15.9863	0.0555556	1.16978	0.0128855	1.10155	0.00459032	0.0450395	1.13566
ENSG00000078808	SDF4	19.7	YES	0.132534	336	6	3	3	0.25	YES	2.68893	2.1238	0.106252	0.239902	0.106252	0.0104118	0.0472584	0.356535	0.125157	0.0129764	0.01	1	0.0122513	6514	YES	126.322	79.0717	1.55684e-46	0.669114	1.7697e-46	0.338451	5.77931e-21	3.83876e-19	0.503783	1	0.522695	1	0.806687	376	YES	42.4714	26.714	0.0555556	0.649452	0.0236841	0.652715	0.00768504	0.060644	0.651084
ENSG00000210082	MT-RNR2	0	NO	0.132421	337	6	5	1	0.75	YES	40167.2	29139.2	0.16236	0.463045	0.127298	0.525895	0.0777182	0.454093	0.49447	0.01	0.509396	0.25	0.0375412	5285	YES	5538.93	3648.31	2.07924e-107	0.602242	2.16893e-107	0.588272	4.19464e-26	5.71624e-23	0.595257	1	0.638551	0.25	0.854099	228	YES	6854.56	15109.3	0.0853444	-1.14019	0.000283229	-2.04944	0.000280791	0.00904802	-1.59482
ENSG00000163512	AZI2	20.6	YES	0.132268	338	6	2	4	0.5	YES	46.8619	115.455	0.133537	-1.28283	0.127235	-0.601873	0.0661474	0.417666	-0.94235	0.01	0.95698	1	0.0466846	2999	YES	62.838	70.0206	0.0728083	-0.153821	0.0727715	-0.0626695	0.025084	0.0386462	-0.108245	0.25584	0.01	1	0.0882419	6123	YES	44.0257	57.0222	0.125943	-0.365856	0.0275803	-0.519262	0.0181178	0.104691	-0.442559
ENSG00000166426	CRABP1	16.9	YES	0.132181	339	5	2	3	0.375	YES	872.531	1515.64	0.0949475	-0.795951	0.139931	-0.528259	0.0542825	0.378537	-0.662105	0.01	0.711212	1	0.0423146	4190	YES	207.903	201.047	0.0389332	0.0481402	0.038862	0.0321359	0.00861212	0.0143448	0.040138	0.688331	0.01	1	0.169953	5660	YES	105.777	275.356	1	-1.37193	0.0497793	-1.25502	1	1	-1.31347
ENSG00000131446	MGAT1	25.6	YES	0.132053	340	5	2	3	0.375	NO	0.0243663	2.14699	NA	NA	NA	NA	NA	NA	NA	NA	NA	1	0.01	11415	YES	31.7306	26.172	2.62198e-08	0.268516	2.65214e-08	0.0622094	3.33334e-10	1.46097e-09	0.165363	1	0.01	1	0.217645	2160	YES	22.8619	13.296	0.00829563	0.739097	0.0024834	0.813055	0.000231658	0.00824684	0.776076
ENSG00000170421	KRT8	1.4	YES	0.132002	341	4	2	2	0.25	NO	0.00791594	0.0618383	NA	NA	NA	NA	NA	NA	NA	NA	NA	1	0.01	18415	YES	175.177	63.3938	2.30491e-27	1.45203	1.90436e-27	0.753799	1.0844e-17	2.13529e-16	1.10292	1	1	1	1	23	YES	428.055	138.111	0.0853444	1.62492	0.00485902	1.73047	0.00296604	0.0352302	1.6777
ENSG00000137076	TLN1	17.9	YES	0.131529	342	6	3	3	0.25	YES	21.2143	0.707361	0.17019	3.70165	0.327293	0.777062	0.174136	0.64874	2.23935	0.01	1	1	0.0473693	1585	YES	25.9983	13.0852	8.7923e-30	0.938691	8.78591e-30	0.156618	3.30014e-18	7.57345e-17	0.547654	1	0.5812	1	0.83553	284	YES	14.0639	4.18457	0.0153972	1.5388	0.000476731	1.8029	0.000102565	0.00560826	1.67085
ENSG00000173452	TMEM196	2.9	YES	0.131451	343	4	1	3	0.5	YES	12.0136	25.5848	0.594848	-1.03059	0.359011	-0.208132	0.467759	0.924288	-0.619359	0.01	0.665677	1	0.0413976	4421	YES	17.8356	27.4349	4.16487e-13	-0.5942	4.17352e-13	-0.113382	4.46592e-13	3.18146e-12	-0.353791	1	0.224605	1	0.609872	1010	YES	5.77933	13.1008	0.0345651	-1.05656	0.0137891	-1.35539	0.00320946	0.0365769	-1.20598
ENSG00000143324	XPR1	11	YES	0.131449	344	6	3	3	0.25	YES	47.8454	23.5751	0.533043	0.991026	0.517106	0.848843	0.533096	0.962245	0.919934	0.01	0.939716	1	0.046404	3079	YES	52.1973	91.9686	2.06771e-32	-0.80539	1.75998e-32	-0.336278	9.71158e-19	2.61713e-17	-0.570834	1	0.609812	1	0.848932	244	YES	68.5735	150.801	0.0267722	-1.12557	0.00249061	-1.2816	0.000612594	0.0136874	-1.20358
ENSG00000115318	LOXL3	5.7	YES	0.131421	345	4	1	3	0.5	NO	0.508015	0.186364	NA	NA	NA	NA	NA	NA	NA	NA	NA	1	0.01	12779	NO	4.06263	4.30003	NA	NA	NA	NA	NA	NA	NA	NA	NA	1	0.01	12515	YES	9.11723	4.74354	0.0153972	0.816803	0.000931897	0.921502	0.0001742	0.0071623	0.869152
ENSG00000072195	SPEG	4	YES	0.131366	346	6	5	1	0.75	YES	14.465	5.08802	0.0428804	1.34496	0.102631	0.181211	0.0216896	0.251195	0.763086	0.327388	0.808536	1	0.444925	747	YES	11.675	9.70354	0.00158184	0.243893	0.00158166	0.0258402	4.43457e-05	0.000100112	0.134867	0.998245	0.01	1	0.217392	3923	YES	22.2032	17.042	0.104198	0.362966	0.0569796	0.354222	0.0277933	0.134714	0.358594
ENSG00000132199	ENOSF1	10.2	YES	0.131343	347	5	2	3	0.375	NO	0.218553	0.0409274	NA	NA	NA	NA	NA	NA	NA	NA	NA	1	0.01	16637	YES	11.5881	6.88749	3.77835e-11	0.674424	3.78003e-11	0.0623631	4.66301e-12	2.77486e-11	0.368394	1	0.269157	1	0.64753	937	YES	8.46041	4.71521	0.0853444	0.727095	0.10043	0.785336	0.037601	0.162702	0.756215
ENSG00000010278	CD9	43.3	YES	0.131287	348	5	3	2	0.375	NO	4.73614	5.13889	NA	NA	NA	NA	NA	NA	NA	NA	NA	1	0.01	9573	YES	37.8986	18.6576	4.5498e-25	0.984631	4.56545e-25	0.217487	3.88803e-17	6.58382e-16	0.601059	1	0.645186	1	0.864932	201	YES	23.7563	5.02252	0.0345651	2.03935	0.00763986	2.19192	0.00194692	0.0272564	2.11564
ENSG00000206579	XKR4	2	YES	0.131107	349	4	1	3	0.5	YES	4.44847	30.8173	0.300059	-2.54589	0.368264	-1.44299	0.284284	0.767957	-1.99444	0.01	1	1	0.0473693	1799	YES	22.7443	37.5765	4.1839e-18	-0.700143	4.21733e-18	-0.165295	4.18716e-15	4.37356e-14	-0.432719	1	0.410174	1	0.744464	592	YES	1.49873	2.80705	0.0555556	-0.607477	0.0171572	-1.32216	0.00584886	0.05178	-0.96482
ENSG00000187672	ERC2	3.8	YES	0.131045	350	5	2	3	0.375	YES	18.1729	47.5373	0.347808	-1.34003	0.347808	-0.439574	0.30239	0.788869	-0.8898	0.01	0.915988	1	0.0460127	3179	YES	13.888	24.0369	2.18438e-15	-0.749909	2.1864e-15	-0.123825	4.37891e-14	3.80312e-13	-0.436867	1	0.417597	1	0.748898	571	YES	11.7327	19.5197	0.0555556	-0.688472	0.0222836	-0.940192	0.00729826	0.0589708	-0.814332
ENSG00000162374	ELAVL4	10.6	YES	0.130974	351	6	3	3	0.25	YES	75.1746	29.4469	0.0770379	1.32301	0.0651161	0.690559	0.0239614	0.263777	1.00679	0.278493	1	1	0.428871	759	YES	5.19959	91.6818	3.23628e-235	-3.90204	3.32436e-235	-0.870026	6.83289e-31	6.44479e-27	-2.38603	1	1	1	1	1	YES	39.2382	63.0065	0.0555556	-0.669652	0.0867423	-0.82966	0.0232235	0.121191	-0.749656
ENSG00000135919	SERPINE2	33	YES	0.130924	352	6	3	3	0.25	YES	5.37645	15.1618	0.898614	-1.34176	0.898614	-0.207355	0.956278	1	-0.774557	0.01	0.818851	1	0.044336	3645	YES	54.9662	62.6045	3.39256e-08	-0.184574	3.38227e-08	-0.0700782	4.03341e-10	1.74992e-09	-0.127326	1	0.01	1	0.217645	2180	YES	60.9574	34.88	0.0555556	0.788099	0.014339	0.71673	0.00502476	0.0473884	0.752414
ENSG00000025770	NCAPH2	17.8	YES	0.130805	353	6	4	2	0.5	YES	21.9443	11.8219	0.0484791	0.839524	0.0484791	0.114648	0.0125604	0.202512	0.477086	0.565085	0.48357	1	0.538708	653	YES	15.4728	23.8711	1.93636e-09	-0.594383	3.6279e-08	-0.0964277	1.43518e-10	6.59058e-10	-0.345405	1	0.194213	1	0.581207	1072	YES	26.9352	17.3876	0.0441176	0.603347	0.0131261	0.559013	0.00380712	0.0399197	0.58118
ENSG00000187094	CCK	8	YES	0.130799	354	5	2	3	0.375	NO	0	0	NA	NA	NA	NA	NA	NA	NA	NA	NA	1	0.01	35064	YES	145.925	281.204	2.15182e-29	-0.941658	2.12304e-29	-0.633958	3.97643e-18	8.84568e-17	-0.787808	1	0.830605	1	0.940393	84	YES	18.3159	114.939	0.425151	-2.5855	0.000161654	-2.84208	0.000969554	0.0178545	-2.71379
ENSG00000135976	ANKRD36	4	YES	0.130739	355	6	1	5	0.75	YES	17.3561	45.7797	0.0404169	-1.34962	0.0428608	-0.652474	0.00967254	0.177482	-1.00105	0.65402	1	1	0.754874	431	YES	51.3392	73.7052	9.07931e-09	-0.513317	7.9156e-09	-0.201138	1.44691e-10	6.64102e-10	-0.357227	1	0.235881	1	0.619844	993	YES	5.85473	7.99859	0.328306	-0.3926	0.0437589	-1.03228	0.0659363	0.228628	-0.712438
ENSG00000160446	ZDHHC12	3.8	YES	0.130731	356	5	2	3	0.375	NO	11.8891	14.546	NA	NA	NA	NA	NA	NA	NA	NA	NA	1	0.01	10293	YES	62.74	32.8661	7.10822e-36	0.912356	7.36409e-36	0.293507	2.32533e-19	7.9609e-18	0.602931	1	0.647313	1	0.865875	199	YES	15.0162	6.76778	0.0555556	1.04395	0.00868633	1.16396	0.003289	0.0370354	1.10396
ENSG00000092978	GPATCH2	11	YES	0.130645	357	6	2	4	0.5	YES	8.19251	14.5454	0.11225	-0.757961	0.11225	-0.187727	0.0517501	0.371108	-0.472844	0.01	0.477051	1	0.0370733	5368	YES	36.2572	31.8194	1.65246e-06	0.182973	1.65843e-06	0.0477886	1.11461e-08	3.98219e-08	0.115381	1	0.01	1	0.217645	2568	YES	3.99766	5.17963	0.285445	-0.306266	0.0213664	-0.735826	0.0328373	0.149515	-0.521046
ENSG00000145734	BDP1	6.3	YES	0.130632	358	6	2	4	0.5	YES	11.9241	24.7838	0.419503	-0.996399	0.530077	-0.362734	0.466321	0.923149	-0.679566	0.01	0.728984	1	0.0426618	4111	YES	64.2262	57.0814	0.000246787	0.167376	0.000249687	0.0643198	3.17003e-06	8.2052e-06	0.115848	0.999874	0.01	1	0.217627	3446	YES	5.18749	7.94947	0.125943	-0.532447	0.0467705	-1.0215	0.0279211	0.134935	-0.776972
ENSG00000145428	RNF175	6.4	YES	0.130425	359	4	2	2	0.25	YES	34.7848	1.5968	0.278105	3.78454	0.278105	0.48527	0.217606	0.690704	2.13491	0.01	1	1	0.0473693	1687	YES	8.32393	16.638	6.60007e-15	-0.919675	6.6044e-15	-0.107222	6.92622e-14	5.78125e-13	-0.513449	1	0.536144	1	0.813501	350	YES	13.6465	28.1729	0.0441176	-0.994077	0.00335083	-1.12297	0.00120449	0.0203413	-1.05852
ENSG00000259436	AC010247.2	0	NO	0.130341	360	4	1	3	0.5	NO	0	0	NA	NA	NA	NA	NA	NA	NA	NA	NA	0.25	0.01	40081	YES	9.43838	21.5597	4.95507e-26	-1.11185	4.98062e-26	-0.152443	2.26596e-17	4.15001e-16	-0.632148	1	0.679626	0.25	0.871913	183	YES	17.9	22.1902	0.658999	-0.295127	0.254052	-0.525409	0.431357	0.715894	-0.410268
ENSG00000110057	UNC93B1	3.6	YES	0.130279	361	4	1	3	0.5	NO	0	0	NA	NA	NA	NA	NA	NA	NA	NA	NA	1	0.01	38533	NO	3.84608	2.70924	NA	NA	NA	NA	NA	NA	NA	NA	NA	1	0.01	12773	YES	7.85268	2.24571	0.00590749	1.44758	0.000268368	2.03816	3.15447e-05	0.00351264	1.74287
ENSG00000090013	BLVRB	11.7	YES	0.130197	362	6	1	5	0.75	YES	33.9217	83.9682	0.226214	-1.2828	0.226214	-0.251287	0.158948	0.624887	-0.767043	0.01	0.812109	1	0.0442148	3675	YES	51.3019	62.8228	7.88087e-05	-0.28721	7.84748e-05	-0.10641	7.26957e-07	2.0431e-06	-0.19681	0.999971	0.01	1	0.217641	3185	YES	63.4856	36.7062	0.0267722	0.774176	0.0401303	0.754143	0.00642668	0.0547138	0.764159
ENSG00000150527	MIA2	7.8	YES	0.130181	363	6	2	4	0.5	YES	1.61603	19.6534	0.202305	-2.98093	0.202305	-0.188436	0.133631	0.578414	-1.58468	0.01	1	1	0.0473693	1495	YES	21.8161	19.1987	1.93033e-05	0.17579	1.93241e-05	0.0314242	1.40306e-07	4.30782e-07	0.103607	0.999994	0.01	1	0.217644	2938	YES	10.6487	6.98891	0.0853444	0.544094	0.104355	0.545744	0.0388364	0.165898	0.544919
ENSG00000204305	AGER	0	NO	0.130096	364	4	2	2	0.25	NO	2.16346	0	NA	NA	NA	NA	NA	NA	NA	NA	NA	0.25	0.01	15292	NO	1.9099	1.00345	NA	NA	NA	NA	NA	NA	NA	NA	NA	0.25	0.01	15521	YES	6.62591	2.8495	0.0267723	0.98624	0.0095483	1.19308	0.00188499	0.0267782	1.08966
ENSG00000130024	PHF10	35.3	YES	0.130066	365	6	3	3	0.25	YES	17.5465	2.45577	0.0257642	2.42407	0.0257642	0.462793	0.00424566	0.120277	1.44343	0.839014	1	1	0.890258	255	YES	19.1617	14.2204	4.81073e-08	0.405613	4.81289e-08	0.0614091	5.29095e-10	2.25607e-09	0.233511	1	0.01	1	0.217645	2210	YES	10.1496	6.9651	0.0853444	0.485232	0.0797237	0.479442	0.0309726	0.144426	0.482337
ENSG00000130779	CLIP1	6.5	YES	0.130064	366	6	2	4	0.5	YES	15.813	53.5255	0.911147	-1.69735	0.930835	-0.760273	0.97154	1	-1.22881	0.01	1	1	0.0473693	2550	YES	46.4641	42.1632	0.0117304	0.137036	0.0117615	0.0431563	0.00111383	0.00210829	0.0900962	0.956384	0.01	1	0.211311	4973	YES	18.6003	27.8877	0.150892	-0.559578	0.0289015	-0.784024	0.0222399	0.118317	-0.671801
ENSG00000142089	IFITM3	36.2	YES	0.129949	367	6	3	3	0.25	YES	606.522	138.86	0.531089	2.11895	0.496726	1.04107	0.518379	0.952593	1.58001	0.01	1	1	0.0473693	2072	YES	149.175	78.2234	3.99885e-23	0.922649	1.57402e-22	0.481602	1.48973e-16	2.13219e-15	0.702126	1	0.751314	1	0.909664	116	YES	162.764	48.2204	0.0853444	1.73429	0.0302588	2.06815	0.0137877	0.087524	1.90122
ENSG00000184305	CCSER1	1.8	YES	0.129346	368	5	1	4	0.625	YES	10.6288	19.5001	0.150555	-0.817924	0.142933	-0.193482	0.0801425	0.461258	-0.505703	0.01	0.525396	1	0.0382774	5129	YES	13.0344	17.3833	1.41135e-05	-0.389427	1.40985e-05	-0.0547875	9.91679e-08	3.1013e-07	-0.222107	0.999996	0.01	1	0.217644	2893	YES	2.58487	4.81912	0.0692559	-0.698881	0.0277064	-1.45282	0.0106477	0.0748101	-1.07585
ENSG00000074695	LMAN1	0	NO	0.129291	369	6	2	4	0.5	YES	10.1813	14.9721	0.0512827	-0.514465	0.0512827	-0.117222	0.0138278	0.209945	-0.315843	0.528141	0.01	0.25	0.141303	1066	YES	71.9345	64.6156	1.39801e-05	0.152562	1.44156e-05	0.0624466	9.98613e-08	3.11988e-07	0.107504	0.999996	0.01	0.25	0.215655	4503	YES	24.8568	25.5464	0.860106	-0.037975	0.390586	-0.246437	0.713594	0.937699	-0.142206
ENSG00000005448	WDR54	4.8	YES	0.128829	370	6	4	2	0.5	YES	48.5641	24.6781	0.274862	0.948754	0.274862	0.148507	0.213812	0.686696	0.548631	0.01	0.582434	1	0.0396063	4860	YES	76.003	62.6487	6.87666e-09	0.274783	7.07422e-09	0.114032	1.25931e-10	5.85689e-10	0.194408	1	0.01	1	0.217645	2061	YES	51.7134	27.7758	0.0153972	0.873314	0.00616639	0.88356	0.000815137	0.0160231	0.878437
ENSG00000198743	SLC5A3	11.7	YES	0.128823	371	6	3	3	0.25	YES	10.0523	1.78759	0.0911762	1.98726	0.0911762	0.815403	0.0366322	0.316929	1.40133	0.0807653	1	1	0.188933	998	YES	20.0844	32.2867	8.15774e-09	-0.658769	8.25376e-09	-0.140238	1.4136e-10	6.49761e-10	-0.399503	1	0.344857	1	0.702911	748	YES	3.34702	3.32468	1	0.00743338	0.559278	-0.235688	1	1	-0.114127
ENSG00000112242	E2F3	5.8	YES	0.128705	372	6	1	5	0.75	YES	0.296491	1.29507	0.971066	-0.823928	0.971066	-0.0472821	0.994819	1	-0.435605	0.01	0.415353	1	0.0354115	5633	YES	11.8517	15.0923	0.00253355	-0.324407	0.00253194	-0.0414162	9.15364e-05	0.000198294	-0.182911	0.996378	0.01	1	0.217123	4085	YES	5.2405	7.43939	0.17911	-0.435478	0.0328382	-0.601312	0.0289532	0.138576	-0.518395
ENSG00000165434	PGM2L1	9.7	YES	0.128608	373	6	2	4	0.5	YES	28.0864	50.7246	0.0691134	-0.830503	0.0995808	-0.561691	0.0313491	0.297517	-0.696097	0.147752	0.745413	1	0.255723	917	YES	139.104	202.78	4.67817e-24	-0.540515	4.787e-24	-0.341271	7.03823e-17	1.09908e-15	-0.440893	1	0.424674	1	0.753077	558	YES	30.5892	44.8823	0.246292	-0.538508	0.108261	-0.788601	0.0978363	0.292047	-0.663554
ENSG00000188486	H2AX	13.3	YES	0.128598	374	6	3	3	0.25	YES	14.3389	1.32049	0.0896862	2.7247	0.0896862	0.0900794	0.0356363	0.313274	1.40739	0.0917009	1	1	0.205509	967	YES	35.7704	29.0271	2.32543e-08	0.292278	2.33073e-08	0.073638	3.0344e-10	1.33678e-09	0.182958	1	0.01	1	0.217645	2150	YES	13.8381	7.85388	0.0345651	0.744919	0.00326587	0.709605	0.000954253	0.0176335	0.727262
ENSG00000111728	ST8SIA1	7.6	YES	0.128578	375	6	2	4	0.5	YES	36.6975	15.1235	0.580093	1.22531	0.514656	0.764562	0.562714	0.979392	0.994934	0.01	0.996295	1	0.0473111	2655	YES	22.7295	26.8099	0.00799948	-0.228922	0.00842995	-0.0467155	0.000611654	0.00119419	-0.137819	0.975927	0.01	1	0.214161	4802	YES	8.20397	16.5092	0.00829563	-0.927782	0.00638641	-1.18635	0.000500806	0.0122851	-1.05706
ENSG00000121769	FABP3	9.8	YES	0.128538	376	6	2	4	0.5	YES	110.644	79.4065	0.859563	0.47352	0.879459	0.225496	0.934008	1	0.349508	0.01	0.20966	1	0.0282379	6248	YES	21.6136	69.0181	3.24157e-53	-1.63053	3.27766e-53	-0.47653	8.54734e-22	7.90377e-20	-1.05353	1	1	1	1	16	YES	39.9513	56.7523	0.425151	-0.495969	0.180443	-0.671091	0.228697	0.488075	-0.58353
ENSG00000272196	H2AC19	0	NO	0.128482	377	5	2	3	0.375	NO	11.6875	1.84379	NA	NA	NA	NA	NA	NA	NA	NA	NA	0.25	0.01	10088	YES	66.1827	32.072	3.12311e-31	1.02248	1.09056e-37	0.366667	4.1129e-19	1.28029e-17	0.694574	1	0.743914	0.25	0.898402	142	YES	20.9141	10.2593	0.0345651	0.960737	0.0354389	0.959533	0.0071842	0.0584596	0.960135
ENSG00000180817	PPA1	74.3	YES	0.128261	378	6	3	3	0.25	YES	244.703	234.51	0.555879	0.0611268	0.658684	0.135548	0.642031	1	0.0983376	0.01	0.01	1	0.0103097	7703	YES	156.84	183.206	1.95705e-10	-0.222854	1.79915e-10	-0.141493	1.18815e-11	6.53827e-11	-0.182174	1	0.01	1	0.217645	1836	YES	199.679	284.45	0.0345651	-0.508348	0.00206747	-0.630221	0.000652716	0.014269	-0.569284
ENSG00000166140	ZFYVE19	20.4	YES	0.128249	379	5	3	2	0.375	NO	31.4072	2.07406	NA	NA	NA	NA	NA	NA	NA	NA	NA	1	0.01	9519	YES	13.1814	17.1593	0.00899037	-0.356707	0.00899645	-0.050177	0.000711662	0.00137945	-0.203442	0.972019	0.01	1	0.213592	4841	YES	14.5145	10.1957	0.0441176	0.470678	0.0255215	0.443345	0.00669774	0.0561779	0.457012
ENSG00000128563	PRKRIP1	19.1	YES	0.128219	380	6	4	2	0.5	YES	29.0162	2.56302	0.60641	3.07457	0.456765	0.415267	0.542628	0.966375	1.74492	0.01	1	1	0.0473693	2100	YES	29.5668	24.4754	1.17925e-07	0.262858	5.92757e-07	0.056713	2.12798e-09	8.30413e-09	0.159786	1	0.01	1	0.217645	2377	YES	23.5596	16.7448	0.0267722	0.468891	0.0110464	0.413678	0.00213237	0.0287453	0.441285
ENSG00000185339	TCN2	8.6	YES	0.128155	381	6	3	3	0.25	YES	6.8919	11.0523	0.0631401	-0.610867	0.0631401	-0.0474052	0.0197112	0.242355	-0.329136	0.373296	0.112071	1	0.252264	920	YES	12.848	11.1894	0.012069	0.184051	0.0120811	0.0214374	0.00116696	0.00220533	0.102744	0.954328	0.01	1	0.21101	4981	YES	8.55478	6.87001	0.285445	0.279858	0.227312	0.317939	0.191257	0.437877	0.298899
ENSG00000092094	OSGEP	13.4	YES	0.128126	382	6	5	1	0.75	YES	6.08782	28.8114	0.849017	-2.07245	0.849017	-0.249721	0.91605	1	-1.16109	0.01	1	1	0.0473693	2474	YES	22.4967	22.0463	0.0451327	0.0279215	0.045134	0.00517727	0.0111131	0.018204	0.0165494	0.608828	0.01	1	0.156686	5759	YES	43.3705	30.266	0.0153972	0.505004	0.0805668	0.432809	0.00743156	0.0596869	0.468906
ENSG00000140264	SERF2	72.9	YES	0.128099	383	6	4	2	0.5	YES	1327.18	837.008	0.00228997	0.664412	0.00179024	0.62766	6.46802e-05	0.0156924	0.646036	0.997445	0.694451	1	0.884764	261	YES	1630.99	1395.16	6.59241e-21	0.225172	8.08473e-21	0.210658	5.42646e-16	6.77912e-15	0.217915	1	0.01	1	0.217645	1363	YES	901.56	473.614	0.0441176	0.927269	0.0384222	1.01806	0.00949549	0.0698601	0.972664
ENSG00000151729	SLC25A4	6.3	YES	0.128093	384	6	3	3	0.25	YES	44.7432	102.52	0.0693697	-1.17828	0.0787299	-0.622195	0.0257417	0.276782	-0.900237	0.243033	0.924276	1	0.381796	795	YES	143.355	181.747	4.25991e-16	-0.340229	4.16094e-16	-0.212109	2.2707e-14	2.07331e-13	-0.276169	1	0.01	1	0.217645	1466	YES	63.8603	76.2	0.246292	-0.251264	0.102938	-0.334013	0.0942191	0.284762	-0.292639
ENSG00000163521	GLB1L	2.1	YES	0.128013	385	4	2	2	0.25	NO	0.102101	0.36965	NA	NA	NA	NA	NA	NA	NA	NA	NA	1	0.01	15179	NO	8.45287	5.83253	NA	NA	NA	NA	NA	NA	NA	NA	NA	1	0.01	10295	YES	5.48511	2.91799	0.0267722	0.727017	0.00380714	0.803578	0.000871205	0.0166754	0.765298
ENSG00000205403	CFI	1.8	YES	0.127918	386	4	2	2	0.25	YES	6.47938	0.00979096	0.00886686	2.88886	0.00886686	0.135952	0.000695031	0.0517826	1.51241	0.972673	1	1	0.981818	89	NO	4.96009	2.22352	NA	NA	NA	NA	NA	NA	NA	NA	NA	1	0.01	13321	YES	13.3589	1.70215	0.104198	2.40976	0.002387	3.21758	0.00196277	0.0273803	2.81367
ENSG00000164039	BDH2	38.2	YES	0.127701	387	6	5	1	0.75	YES	43.9467	0.273893	0.031893	5.1409	0.0344596	0.964739	0.0065455	0.148907	3.05282	0.757768	1	1	0.83219	332	YES	24.4214	20.6491	1.21177e-07	0.23174	1.13184e-07	0.0443225	1.07677e-09	4.35136e-09	0.138031	1	0.01	1	0.217645	2311	YES	43.419	27.8524	0.0441176	0.622486	0.0187185	0.610687	0.00514528	0.0479747	0.616586
ENSG00000119280	C1orf198	44.9	YES	0.127556	388	6	4	2	0.5	YES	20.3752	5.11113	0.0257642	1.80643	0.027973	0.52965	0.0045563	0.12569	1.16804	0.827795	1	1	0.882357	266	YES	18.3743	15.6778	0.00148479	0.216218	0.00148815	0.0333657	4.03661e-05	9.15005e-05	0.124792	0.998402	0.01	1	0.217414	3910	YES	8.83794	5.80014	0.0441176	0.532792	0.0135322	0.598346	0.00390674	0.0406651	0.565569
ENSG00000240583	AQP1	36.9	YES	0.127353	389	4	2	2	0.25	NO	0	4.9577	NA	NA	NA	NA	NA	NA	NA	NA	NA	1	0.01	13679	NO	0.580544	0.873886	NA	NA	NA	NA	NA	NA	NA	NA	NA	1	0.01	17867	YES	4.1014	1.35656	0.125943	1.11421	0.00491377	1.94094	0.00430722	0.0431336	1.52758
ENSG00000160963	COL26A1	0	NO	0.12721	390	5	3	2	0.375	NO	0	2.40641	NA	NA	NA	NA	NA	NA	NA	NA	NA	0.25	0.01	11981	YES	16.3141	21.2854	0.00335232	-0.364154	0.00335521	-0.0606455	0.000142463	0.000301078	-0.2124	0.994366	0.01	0.25	0.21485	4730	YES	31.5045	13.7349	0.104198	1.1414	0.00708655	1.4621	0.00489924	0.0465956	1.30175
ENSG00000171867	PRNP	47.2	YES	0.127137	391	6	2	4	0.5	YES	41.409	17.9442	0.41216	1.16262	0.383561	0.48063	0.366034	0.84846	0.821623	0.01	0.859865	1	0.0450593	3447	YES	70.9593	104.376	4.05669e-17	-0.550299	4.00596e-17	-0.258683	9.36225e-15	9.208e-14	-0.404491	1	0.355453	1	0.70999	717	YES	56.9149	67.3312	0.328306	-0.238609	0.132158	-0.340828	0.146227	0.371785	-0.289719
ENSG00000270629	NBPF14	0	NO	0.127043	392	6	2	4	0.5	YES	1.52518	5.79326	0.251722	-1.42772	0.251722	-0.326296	0.187208	0.658146	-0.877008	0.01	0.905726	0.25	0.0454224	3335	YES	12.9353	11.4096	0.0135405	0.167286	0.000130108	0.0266076	3.43256e-05	7.83352e-05	0.096947	0.998641	0.01	0.25	0.215462	4637	YES	5.59553	2.88043	0.328306	0.765273	0.266049	0.621859	0.239088	0.502159	0.693566
ENSG00000144579	CTDSP1	15	YES	0.127023	393	5	2	3	0.375	NO	0.00133238	0.00493496	NA	NA	NA	NA	NA	NA	NA	NA	NA	1	0.01	21552	YES	12.8314	6.3206	8.05182e-24	0.917908	8.01331e-24	0.0860651	8.07739e-17	1.24691e-15	0.501987	1	0.520158	1	0.805388	380	YES	5.21326	1.8597	0.0441176	1.11949	0.00832389	1.62053	0.0025893	0.0324497	1.37001
ENSG00000153012	LGI2	7.2	YES	0.126777	394	4	2	2	0.25	NO	0.0136677	0.668749	NA	NA	NA	NA	NA	NA	NA	NA	NA	1	0.01	14686	YES	12.7584	28.5732	2.18649e-21	-1.10398	2.19114e-21	-0.190246	3.80076e-16	4.94465e-15	-0.647112	1	0.695586	1	0.886744	160	YES	14.3938	30.6828	0.0692559	-1.04136	0.0298567	-1.22817	0.0113397	0.0780811	-1.13476
ENSG00000067955	CBFB	23.6	YES	0.126745	395	6	2	4	0.5	YES	2.26854	10.0999	0.736216	-1.76382	0.760529	-0.210904	0.81312	1	-0.987363	0.01	0.990732	1	0.0472234	2679	YES	28.8956	24.762	0.00360001	0.214686	0.00360489	0.0472614	0.000159643	0.000335133	0.130974	0.993688	0.01	1	0.216734	4198	YES	34.0436	46.015	0.0267722	-0.423968	0.34987	-0.563415	0.0489049	0.191329	-0.493692
ENSG00000150961	SEC24D	3.8	YES	0.126741	396	6	1	5	0.75	YES	1.29579	4.00757	0.414434	-1.12512	0.393999	-0.0704511	0.37431	0.859291	-0.597787	0.01	0.641453	1	0.0408925	4544	YES	18.5422	11.8159	1.44565e-10	0.608661	1.44406e-10	0.0846887	1.01578e-11	5.65244e-11	0.346675	1	0.199127	1	0.586036	1059	YES	18.3947	17.967	0.478947	0.0321694	0.918233	-0.0383628	0.828842	0.999697	-0.00309672
ENSG00000148082	SHC3	3.1	YES	0.12648	397	6	4	2	0.5	YES	24.3365	15.4206	0.463585	0.625711	0.463585	0.51834	0.451971	0.912776	0.572025	0.01	0.611245	1	0.0402446	4701	YES	15.9434	23.1086	8.04577e-07	-0.508824	8.06888e-07	-0.0869672	5.69562e-09	2.11667e-08	-0.297896	1	0.01	1	0.217645	2479	YES	7.62986	10.9894	0.125943	-0.47435	0.0916984	-0.666996	0.0482764	0.189729	-0.570673
ENSG00000181104	F2R	1.5	YES	0.12624	398	6	2	4	0.5	YES	2.29996	9.32885	0.452686	-1.64616	0.468701	-0.265148	0.448152	0.910512	-0.955652	0.01	0.967078	1	0.0468471	2963	YES	31.5711	31.7087	0.888366	-0.00607945	0.88885	-0.00161675	0.948901	0.977719	-0.0038481	0.01	0.01	1	0.0103097	8858	YES	14.376	20.1668	0.17911	-0.461121	0.0052473	-0.657908	0.00643068	0.0547138	-0.559515
ENSG00000030582	GRN	10.5	YES	0.126091	399	6	3	3	0.25	YES	38.2197	12.8312	0.868004	1.50365	0.868004	0.218561	0.932487	1	0.861105	0.01	0.892801	1	0.0456237	3281	YES	98.1306	74.8671	6.45301e-23	0.385857	6.71265e-23	0.180345	1.41573e-16	2.03865e-15	0.283101	1	0.01	1	0.217645	1340	YES	53.4898	24.0977	0.0692559	1.11843	0.00490993	1.29398	0.00247537	0.0315961	1.20621
ENSG00000001630	CYP51A1	17.2	YES	0.126021	400	6	2	4	0.5	YES	127.584	188.872	0.0729282	-0.562316	0.153492	-0.36951	0.0475809	0.35786	-0.465913	0.0123175	0.4662	1	0.0422377	4211	YES	85.3068	122.003	2.76229e-30	-0.511148	6.54306e-24	-0.278246	1.27434e-17	2.47827e-16	-0.394697	1	0.334317	1	0.695724	768	YES	71.2252	97.3124	0.21091	-0.44487	0.0588841	-0.657772	0.0534807	0.201235	-0.551321
ENSG00000187186	AL162231.1	9.6	YES	0.125999	401	6	3	3	0.25	YES	36.0208	64.7866	0.275677	-0.829458	0.314829	-0.06855	0.237466	0.717672	-0.449004	0.01	0.438577	1	0.0360553	5546	YES	15.6805	46.1253	1.1723e-75	-1.49834	5.15196e-73	-0.333768	7.53971e-24	1.82345e-21	-0.916054	1	0.936694	1	0.978578	43	YES	32.4905	28.977	0.791415	0.159894	0.91176	0.0411433	0.927662	1	0.100518
ENSG00000143545	RAB13	22.9	YES	0.125971	402	6	4	2	0.5	YES	121.699	25.322	0.769383	2.22078	0.769383	0.848232	0.83626	1	1.53451	0.01	1	1	0.0473693	2385	YES	137.658	91.0774	5.57855e-50	0.59061	2.58033e-46	0.315733	3.53259e-21	2.56303e-19	0.453172	1	0.445548	1	0.765138	521	YES	58.315	23.728	0.0853444	1.26225	0.0484815	1.27325	0.0204394	0.112396	1.26775
ENSG00000129757	CDKN1C	28.7	YES	0.125813	403	6	1	5	0.75	YES	4.58843	18.417	0.215733	-1.79681	0.226227	-0.10709	0.153255	0.613411	-0.951947	0.01	0.964277	1	0.0468021	2975	YES	17.8465	19.8179	0.264669	-0.143531	0.264951	-0.0241042	0.20215	0.262955	-0.0838178	0.01	0.01	1	0.0103097	7164	YES	22.9415	14.1988	0.0853444	0.655554	0.0321779	0.681468	0.014515	0.0903556	0.668511
ENSG00000144369	FAM171B	9.1	YES	0.125758	404	6	2	4	0.5	YES	42.9433	64.1215	0.282457	-0.567491	0.340753	-0.359672	0.256734	0.739057	-0.463581	0.01	0.462491	1	0.0366947	5440	YES	43.5928	60.8904	5.55806e-13	-0.472905	5.55507e-13	-0.16488	5.1299e-13	3.61084e-12	-0.318893	1	0.01	1	0.217645	1600	YES	16.597	30.1562	0.0441176	-0.824193	0.0295153	-1.06705	0.00758105	0.0602315	-0.945624
ENSG00000148053	NTRK2	32.4	YES	0.125653	405	5	3	2	0.375	YES	30.869	27.6518	0.566359	0.153525	0.517875	0.109916	0.555663	0.97491	0.131721	0.01	0.01	1	0.0103097	7503	YES	74.6625	46.8788	2.70765e-15	0.660193	2.71852e-15	0.250705	4.78432e-14	4.13239e-13	0.455449	1	0.449311	1	0.767272	514	YES	7.763	14.1944	0.0692559	-0.794045	0.0157509	-1.00327	0.00661485	0.0557694	-0.898655
ENSG00000172020	GAP43	30.6	YES	0.12563	406	6	3	3	0.25	YES	1184.99	1660.31	0.177697	-0.486231	0.236699	-0.381748	0.137081	0.586254	-0.43399	0.01	0.412463	1	0.0353298	5644	YES	1017	1531.26	7.91427e-53	-0.58993	8.6482e-53	-0.546363	9.52381e-22	8.63737e-20	-0.568147	1	0.606565	1	0.847432	251	YES	1087.85	1809.6	0.0692559	-0.733663	0.0114658	-0.937772	0.00506057	0.0475442	-0.835717
ENSG00000120805	ARL1	25.4	YES	0.125521	407	6	3	3	0.25	YES	89.3261	7.98889	0.00369036	3.32893	0.00408657	1.04421	0.000180006	0.0266128	2.18657	0.992889	1	1	0.995285	45	YES	53.0987	49.4528	0.00601807	0.100658	0.00607244	0.0347151	0.000368831	0.00074112	0.0676866	0.985448	0.01	1	0.215542	4619	YES	52.7786	43.3482	0.21091	0.278155	0.285923	0.244529	0.181329	0.423602	0.261342
ENSG00000117318	ID3	16.6	YES	0.125458	408	6	3	3	0.25	YES	14.1758	22.4459	0.795173	-0.62757	0.82199	-0.0545256	0.877838	1	-0.341048	0.01	0.17624	1	0.0266602	6320	YES	587.117	244.4	1.72226e-116	1.26097	1.8715e-116	0.997187	1.33819e-26	2.52436e-23	1.12908	1	1	1	1	3	YES	232.824	110.013	0.0204248	1.07469	0.0170366	1.09131	0.00244277	0.0313295	1.083
ENSG00000170348	TMED10	26.9	YES	0.125303	409	6	4	2	0.5	YES	215.422	40.9973	0.0669708	2.36548	0.0554244	1.63519	0.0185591	0.234454	2.00033	0.401461	1	1	0.546402	646	YES	191.972	175.21	0.000109674	0.131093	0.000116471	0.0849596	1.14209e-06	3.14333e-06	0.108026	0.999955	0.01	1	0.217638	3247	YES	161.389	136.889	0.125943	0.235947	0.387772	0.15378	0.165261	0.399784	0.194863
ENSG00000189195	BTBD8	4.5	YES	0.125228	410	5	1	4	0.625	YES	12.5037	15.9222	0.851997	-0.32556	0.893984	-0.0785276	0.93782	1	-0.202044	0.01	0.01	1	0.0103097	8571	YES	37.3423	66.3101	6.67295e-33	-0.811885	6.93827e-33	-0.277226	7.98658e-19	2.20907e-17	-0.544555	1	0.577266	1	0.833653	289	YES	6.31512	9.93427	0.125943	-0.579903	0.0996735	-1.00857	0.0516651	0.197426	-0.794238
ENSG00000132688	NES	8.2	YES	0.125213	411	6	2	4	0.5	YES	20.1081	9.88246	0.465917	0.955794	0.48117	0.41649	0.465082	0.922185	0.686142	0.01	0.735564	1	0.0427889	4074	YES	16.6759	17.1279	0.727947	-0.0364311	0.72789	-0.00555262	0.78943	0.851641	-0.0209918	0.01	0.01	1	0.0103097	8484	YES	21.9006	15.9337	0.425151	0.435489	0.164245	0.481793	0.215158	0.470452	0.458641
ENSG00000148344	PTGES	1.3	YES	0.124883	412	4	3	1	0.5	NO	0.00392387	0	NA	NA	NA	NA	NA	NA	NA	NA	NA	1	0.01	22523	NO	2.53465	1.68696	NA	NA	NA	NA	NA	NA	NA	NA	NA	1	0.01	14503	YES	7.72618	2.74954	0.0853444	1.21864	0.00287955	1.65147	0.00191035	0.0270127	1.43505
ENSG00000181789	COPG1	23	YES	0.124764	413	6	3	3	0.25	YES	5.19801	32.3101	0.0151868	-2.42608	0.0173553	-0.586986	0.00192757	0.0916515	-1.50653	0.925144	1	1	0.949778	150	YES	28.7838	25.553	0.0157167	0.165657	0.0157512	0.03672	0.00182735	0.00336107	0.101188	0.928959	0.01	1	0.207278	5124	YES	97.9681	70.7378	0.0204248	0.464229	0.101298	0.482004	0.0115827	0.0791681	0.473116
ENSG00000244187	TMEM141	19.9	YES	0.124653	414	6	4	2	0.5	YES	49.8558	30.2337	0.736216	0.703309	0.760529	0.149552	0.81312	1	0.426431	0.01	0.398652	1	0.0349336	5692	YES	100.23	67.3921	1.46498e-15	0.565737	1.51244e-15	0.258671	3.74693e-14	3.28529e-13	0.412204	1	0.37123	1	0.720274	674	YES	79.0913	49.9104	0.00282805	0.653685	0.0386541	0.642157	0.000932053	0.0174478	0.647921
ENSG00000163584	RPL22L1	10.1	YES	0.12463	415	6	3	3	0.25	YES	44.7673	25.909	0.552827	0.766229	0.552827	0.12376	0.569603	0.981531	0.444994	0.01	0.431762	1	0.0358688	5575	YES	48.5721	49.705	0.0409492	-0.0325988	0.0412159	-0.0112951	0.00945856	0.0156459	-0.021947	0.660869	0.01	1	0.165432	5700	YES	37.5915	20.965	0.0267722	0.813073	0.0549065	0.791299	0.00843907	0.0646229	0.802186
ENSG00000123119	NECAB1	16	YES	0.124571	416	6	3	3	0.25	YES	20.6707	25.1752	0.784215	-0.272453	0.844928	-0.0422681	0.885385	1	-0.157361	0.01	0.01	1	0.0103097	8367	YES	15.8505	26.6728	8.17201e-05	-0.715675	8.13965e-05	-0.1299	7.60295e-07	2.13045e-06	-0.422788	0.99997	0.391818	1	0.733248	625	YES	3.78321	1.67134	0.0441176	0.840416	0.013998	1.1116	0.00402047	0.041306	0.976008
ENSG00000162772	ATF3	13.5	YES	0.124412	417	4	1	3	0.5	NO	0.0496195	0.0338399	NA	NA	NA	NA	NA	NA	NA	NA	NA	1	0.01	18188	NO	15.4855	8.41947	NA	NA	NA	NA	NA	NA	NA	NA	NA	1	0.01	10385	YES	32.2374	12.0596	0.0692559	1.3477	0.00346326	1.54719	0.00184564	0.0263769	1.44745
ENSG00000185475	TMEM179B	17.1	YES	0.124404	418	6	2	4	0.5	YES	26.99	68.68	0.534714	-1.31583	0.553883	-0.307505	0.558422	0.975917	-0.811669	0.01	0.851357	1	0.0449112	3484	YES	84.2899	59.9677	3.79627e-22	0.484329	4.03219e-22	0.204307	2.31946e-16	3.1706e-15	0.344318	1	0.189898	1	0.576898	1077	YES	29.8126	14.3825	0.0267723	1.00223	0.0203871	1.0707	0.00359115	0.0385955	1.03646
ENSG00000189067	LITAF	28.6	YES	0.124274	419	6	2	4	0.5	YES	14.6787	29.0512	0.268358	-0.93862	0.268358	-0.26428	0.206248	0.677717	-0.60145	0.01	0.645632	1	0.0409805	4518	YES	42.5667	29.1116	2.0884e-13	0.532907	2.10705e-13	0.143596	3.2232e-13	2.34758e-12	0.338252	1	0.163604	1	0.54912	1112	YES	17.9546	6.08133	0.0153972	1.42046	0.000581306	1.63123	0.000119843	0.00606051	1.52584
ENSG00000067208	EVI5	5.6	YES	0.124267	420	6	1	5	0.75	YES	3.65929	10.8188	0.754319	-1.3429	0.695659	-0.362449	0.787154	1	-0.852673	0.01	0.885871	1	0.0455061	3311	YES	46.3181	36.6654	9.2352e-11	0.32915	9.35019e-11	0.0985599	7.82521e-12	4.43554e-11	0.213855	1	0.01	1	0.217645	1807	YES	4.2834	5.55417	0.246292	-0.310948	0.0453027	-0.803228	0.050602	0.195002	-0.557088
ENSG00000120053	GOT1	17.8	YES	0.124118	421	6	2	4	0.5	YES	12.0456	85.2607	0.18099	-2.72514	0.18099	-0.969149	0.112155	0.537866	-1.84714	0.01	1	1	0.0473693	1441	YES	36.2102	54.4454	3.83662e-13	-0.575369	3.82298e-13	-0.182162	4.28773e-13	3.0661e-12	-0.378766	1	0.296625	1	0.668705	866	YES	70.2246	81.5998	0.658999	-0.213762	0.190376	-0.350125	0.372358	0.653804	-0.281943
ENSG00000139767	SRRM4	2	YES	0.124046	422	6	3	3	0.25	YES	4.1679	8.7129	0.0516279	-0.910324	0.0547591	-0.290294	0.0147092	0.210951	-0.600309	0.503197	0.644332	1	0.548614	642	YES	33.9392	50.3508	3.76609e-15	-0.555541	3.77053e-15	-0.167577	5.4789e-14	4.65978e-13	-0.361559	1	0.249339	1	0.631338	978	YES	5.67664	7.1643	0.285445	-0.290206	0.13867	-0.501714	0.133622	0.352262	-0.39596
ENSG00000128283	CDC42EP1	41.4	YES	0.123992	423	5	2	3	0.375	NO	0.665867	0.119127	NA	NA	NA	NA	NA	NA	NA	NA	NA	1	0.01	14715	YES	24.4616	7.65138	8.8137e-28	1.55732	8.82576e-28	0.210355	8.92406e-18	1.79471e-16	0.883839	1	0.911221	1	0.969684	53	YES	3.58829	0.784595	0.00829563	1.36236	9.11261e-05	2.31608	1.83056e-05	0.00269913	1.83922
ENSG00000101144	BMP7	14.3	YES	0.123968	424	6	1	5	0.75	YES	1.98682	11.7211	0.178655	-2.09054	0.197649	-0.276095	0.119062	0.548754	-1.18332	0.01	1	1	0.0473693	1463	YES	42.7782	44.7468	0.911336	-0.0634583	0.910005	-0.0200979	0.964602	0.986995	-0.0417781	0.01	0.01	1	0.0103097	8915	YES	25.0523	14.0297	0.0853444	0.793591	0.0366278	0.918932	0.0161738	0.097243	0.856262
ENSG00000135535	CD164	45.2	YES	0.123903	425	6	3	3	0.25	YES	0.859198	20.6565	0.66493	-3.54205	0.506191	-0.531292	0.61534	1	-2.03667	0.01	1	1	0.0473693	2171	YES	104.513	93.7655	8.05054e-05	0.154991	8.313e-05	0.0778261	7.63158e-07	2.13721e-06	0.116408	0.99997	0.01	1	0.21764	3194	YES	26.1458	18.4982	0.104198	0.477391	0.229225	0.379516	0.089236	0.275266	0.428453
ENSG00000087245	MMP2	1.5	YES	0.123864	426	6	3	3	0.25	YES	8.30597	3.31338	0.33645	1.10934	0.33645	0.0692374	0.288209	0.772311	0.589288	0.01	0.631649	1	0.0406845	4601	YES	33.1208	24.2562	7.49178e-08	0.434011	7.49981e-08	0.0997484	7.50748e-10	3.11941e-09	0.266879	1	0.01	1	0.217645	2255	YES	60.4084	29.2401	0.0555556	1.02197	0.118016	1.02035	0.0303432	0.142736	1.02116
ENSG00000173706	HEG1	9.7	YES	0.123853	427	6	3	3	0.25	YES	24.4322	1.73875	0.0328838	3.21507	0.0303432	0.991104	0.00602434	0.142811	2.10309	0.775812	1	1	0.845261	317	YES	10.2476	11.8873	0.676756	-0.196332	0.67731	-0.0213692	0.72846	0.797691	-0.108851	0.01	0.01	1	0.0103097	8361	YES	3.66994	1.2636	0.00829563	1.04479	0.000304933	1.49387	4.49021e-05	0.00400003	1.26933
ENSG00000010818	HIVEP2	9.3	YES	0.123811	428	6	2	4	0.5	YES	3.26473	1.35302	0.0197117	0.857937	0.0182106	0.230516	0.00250823	0.101559	0.544227	0.90317	0.576847	1	0.779093	402	YES	10.3537	13.009	0.0083856	-0.303198	0.00837969	-0.0345467	0.000632952	0.00123322	-0.168872	0.975094	0.01	1	0.21404	4812	YES	4.09387	4.96717	0.425151	-0.228285	0.266094	-0.5075	0.294083	0.568233	-0.367892
ENSG00000180628	PCGF5	27.9	YES	0.123807	429	6	5	1	0.75	YES	16.9367	2.36305	0.109023	2.41508	0.10279	0.626572	0.0469743	0.356535	1.52082	0.0136253	1	1	0.0581391	1213	YES	26.637	16.4431	2.08241e-18	0.663946	2.09084e-18	0.121472	3.29381e-15	3.49856e-14	0.392709	1	0.329857	1	0.692636	782	YES	4.98168	2.48277	0.0153972	0.780316	0.0168231	0.937015	0.00189918	0.026944	0.858665
ENSG00000166578	IQCD	4.8	YES	0.123778	430	4	2	2	0.25	NO	1.58653	0.641129	NA	NA	NA	NA	NA	NA	NA	NA	NA	1	0.01	12395	YES	12.3341	8.75588	0.0004395	0.450772	0.000440278	0.0468947	6.90878e-06	1.72163e-05	0.248833	0.999726	0.01	1	0.217605	3574	YES	3.18034	1.87934	0.0267722	0.537882	0.0142047	0.735734	0.00263949	0.0328094	0.636808
ENSG00000113594	LIFR	24.3	YES	0.123724	431	6	4	2	0.5	YES	41.5572	11.1296	0.738626	1.81087	0.701641	1.29686	0.780766	1	1.55387	0.01	1	1	0.0473693	2316	YES	26.7573	24.4579	0.000154143	0.124757	0.000154685	0.0264081	1.70056e-06	4.57491e-06	0.0755826	0.999933	0.01	1	0.217635	3317	YES	5.72381	11.3361	0.125943	-0.875531	0.0299713	-1.51432	0.019399	0.109124	-1.19492
ENSG00000080824	HSP90AA1	134.4	YES	0.123703	432	6	2	4	0.5	YES	483.317	705.575	0.0186036	-0.544891	0.0441363	-0.429912	0.00512032	0.132389	-0.487402	0.807621	0.499059	1	0.689602	494	YES	794.095	871.231	8.74424e-13	-0.133582	7.1975e-13	-0.119881	6.10306e-13	4.24827e-12	-0.126732	1	0.01	1	0.217645	1605	YES	735.485	1182.53	0.125943	-0.684373	0.0409079	-0.862426	0.0250294	0.127018	-0.7734
ENSG00000138193	PLCE1	2.4	YES	0.123676	433	6	6	0	1	YES	11.58	2.85651	0.159529	1.70577	0.159529	0.623997	0.0917198	0.491344	1.16488	0.01	1	1	0.0473693	1386	YES	12.0254	9.66868	0.00235456	0.287949	0.00235354	0.0307857	8.16705e-05	0.000178314	0.159367	0.996768	0.01	1	0.217179	4054	YES	2.48023	1.0384	0.0441176	0.771749	0.00430047	1.27411	0.00148461	0.0229177	1.02293
ENSG00000183723	CMTM4	17	YES	0.123672	434	6	3	3	0.25	YES	4.85963	1.23623	0.0199797	1.38974	0.0465623	0.154025	0.0057004	0.137947	0.771882	0.787136	0.816457	1	0.79799	381	YES	17.3369	12.7543	1.81825e-06	0.414873	1.82129e-06	0.0576777	1.22011e-08	4.32797e-08	0.236275	1	0.01	1	0.217645	2583	YES	6.18091	4.36513	0.104198	0.420553	0.014074	0.478776	0.00870934	0.0659369	0.449665
ENSG00000140931	CMTM3	6.7	YES	0.123452	435	6	3	3	0.25	YES	18.8937	0.484159	0.0167018	3.7446	0.0152475	0.364458	0.00187191	0.0899088	2.05453	0.927264	1	1	0.951219	148	YES	33.9838	16.2589	6.91126e-25	1.01935	6.91036e-25	0.205557	4.3131e-17	7.17024e-16	0.612453	1	0.658021	1	0.870591	188	YES	7.45131	3.64502	0.0204248	0.863489	0.0244819	1.07139	0.00333083	0.0372648	0.967441
ENSG00000102678	FGF9	2.6	YES	0.123325	436	5	2	3	0.375	YES	0	27.7337	0.0334701	-4.84467	0.0334701	-0.766267	0.00665362	0.148907	-2.80547	0.754051	1	1	0.829485	336	YES	15.5801	24.6623	1.04305e-13	-0.630197	1.04472e-13	-0.1096	2.33143e-13	1.76061e-12	-0.369899	1	0.273321	1	0.65083	919	YES	7.08044	9.46731	0.21091	-0.373384	0.116043	-0.548336	0.090099	0.276809	-0.46086
ENSG00000175073	VCPIP1	10.3	YES	0.123222	437	6	3	3	0.25	YES	5.39812	0.952227	0.160964	1.71253	0.160964	0.459721	0.0930465	0.492927	1.08612	0.01	1	1	0.0473693	1389	YES	12.7284	15.4786	0.0515651	-0.263428	0.0515825	-0.0350313	0.0139622	0.0224921	-0.149229	0.524295	0.01	1	0.141918	5855	YES	1.22304	1.61114	0.21091	-0.232142	0.0239646	-0.734473	0.0263476	0.130847	-0.483307
ENSG00000116191	RALGPS2	2.2	YES	0.123179	438	6	2	4	0.5	YES	6.78031	1.05386	0.0442771	1.92149	0.0442771	0.321441	0.0107543	0.187744	1.12147	0.619931	1	1	0.728583	456	YES	28.2042	31.2437	0.109387	-0.142845	0.1093	-0.0340907	0.0495553	0.0726801	-0.0884678	0.0100783	0.01	1	0.0103631	6437	YES	8.02083	11.2972	0.246292	-0.447	0.0778734	-0.653337	0.0764218	0.250214	-0.550169
ENSG00000197157	SND1	20.2	YES	0.123147	439	6	4	2	0.5	YES	47.8559	23.7914	0.0678912	0.978694	0.0639711	0.325467	0.0211986	0.249991	0.65208	0.338493	0.700803	1	0.433827	754	YES	50.6533	47.0885	0.000260597	0.103168	0.000253641	0.0345607	3.32212e-06	8.57298e-06	0.0688646	0.999868	0.01	1	0.217626	3457	YES	73.522	49.737	0.0267723	0.554629	0.0482128	0.603416	0.00753533	0.0599562	0.579022
ENSG00000065923	SLC9A7	3.6	YES	0.123101	440	6	2	4	0.5	YES	0.524039	2.62766	0.298094	-1.25114	0.298094	-0.213071	0.241321	0.720662	-0.732106	0.01	0.779987	1	0.0436279	3837	YES	11.2263	17.9465	2.58918e-06	-0.631944	2.59238e-06	-0.0852118	1.71806e-08	5.9642e-08	-0.358578	0.999999	0.240162	1	0.623546	988	YES	4.71763	6.899	0.0853444	-0.466252	0.00838334	-0.722038	0.00469481	0.0455339	-0.594145
ENSG00000142875	PRKACB	38.3	YES	0.123085	441	6	2	4	0.5	YES	43.1413	50.5533	0.410095	-0.223935	0.410095	-0.0748385	0.381983	0.863992	-0.149387	0.01	0.01	1	0.0103097	7110	YES	43.6818	81.8071	2.31691e-38	-0.890068	2.43328e-38	-0.340921	8.9602e-20	3.64278e-18	-0.615494	1	0.661404	1	0.872071	182	YES	57.8472	117.028	0.0692559	-1.00408	0.0261784	-1.20583	0.0101508	0.0729	-1.10495
ENSG00000125991	ERGIC3	20.7	YES	0.123071	442	6	2	4	0.5	YES	124.596	225.009	0.0808714	-0.847593	0.121061	-0.432601	0.0421438	0.337936	-0.640097	0.0344411	0.688151	1	0.0949357	1141	YES	374.886	258.961	6.52869e-57	0.531999	7.95787e-57	0.403716	3.33404e-22	3.93083e-20	0.467857	1	0.469271	1	0.778395	478	YES	326.403	172.01	0.0153972	0.920215	0.0365994	0.86291	0.00370413	0.0392051	0.891563
ENSG00000168874	ATOH8	6.3	YES	0.123067	443	5	2	3	0.375	NO	0	0.00264932	NA	NA	NA	NA	NA	NA	NA	NA	NA	1	0.01	22381	YES	52.8589	14.8162	4.77517e-64	1.76778	4.84537e-64	0.414503	6.19976e-23	9.58625e-21	1.09114	1	1	1	1	12	YES	4.67411	0.742156	0.00590749	1.70352	1.82848e-05	2.84608	4.64382e-06	0.00160137	2.2748
ENSG00000260025	CRIM1-DT	0	NO	0.123041	444	6	3	3	0.25	YES	28.9861	8.22979	0.983687	1.69992	0.983687	0.06108	0.998057	1	0.880502	0.01	0.908541	0.25	0.0454691	3322	YES	15.8978	25.7858	1.00601e-11	-0.664636	1.01305e-11	-0.118727	2.25278e-12	1.40997e-11	-0.391682	1	0.327527	0.25	0.684697	818	YES	96.2204	77.3837	0.328306	0.310705	0.325242	0.398686	0.276224	0.546416	0.354695
ENSG00000149476	TKFC	3.3	YES	0.123006	445	5	2	3	0.375	NO	2.48166	0.27891	NA	NA	NA	NA	NA	NA	NA	NA	NA	1	0.01	11338	YES	10.0847	8.29315	0.0036128	0.254335	0.00567155	0.0228793	0.000230373	0.000473394	0.138607	0.990898	0.01	1	0.216331	4288	YES	22.5638	14.3421	0.0345651	0.619077	0.0110785	0.674945	0.00266569	0.0330391	0.647011
ENSG00000172209	GPR22	1.8	YES	0.122663	446	4	1	3	0.5	YES	1.86681	33.765	0.0746546	-3.60011	0.0746546	-0.333385	0.026179	0.278634	-1.96675	0.234707	1	1	0.382939	792	YES	11.3462	22.3454	4.37277e-24	-0.919074	4.42497e-24	-0.136578	6.90636e-17	1.08207e-15	-0.527826	1	0.555536	1	0.823128	320	YES	3.19017	5.80823	0.0853444	-0.700269	0.139878	-1.15093	0.0498032	0.193387	-0.925602
ENSG00000126218	F10	0	NO	0.122636	447	4	2	2	0.25	NO	0	0	NA	NA	NA	NA	NA	NA	NA	NA	NA	0.25	0.01	28107	NO	5.30012	3.84016	NA	NA	NA	NA	NA	NA	NA	NA	NA	0.25	0.01	12572	YES	4.8427	1.66602	0.0441176	1.13195	0.0216602	1.69509	0.00582503	0.0517481	1.41352
ENSG00000145555	MYO10	14.6	YES	0.12259	448	6	2	4	0.5	YES	25.0668	40.3326	1	-0.665066	0.9677	-0.34892	1	1	-0.506993	0.01	0.527201	1	0.0383209	5118	YES	32.9904	22.9779	1.0889e-14	0.503418	1.11275e-14	0.113031	8.60551e-14	7.03965e-13	0.308225	1	0.01	1	0.217645	1515	YES	3.72174	2.20953	0.0267722	0.556954	0.0886465	0.618838	0.0128742	0.0840828	0.587896
ENSG00000181744	DIPK2A	16.5	YES	0.122477	449	6	1	5	0.75	YES	6.74377	16.6976	0.39565	-1.19245	0.427902	-0.230122	0.384042	0.863992	-0.711284	0.01	0.760189	1	0.043258	3947	YES	47.8483	50.309	0.112818	-0.0709053	0.113266	-0.0246001	0.0523542	0.076409	-0.0477527	0.01	0.01	1	0.0103097	6464	YES	18.012	3.63465	0.0153972	2.03638	9.70137e-05	2.22984	3.03879e-05	0.0034684	2.13311
ENSG00000128573	FOXP2	2	YES	0.122443	450	5	3	2	0.375	NO	12.1291	0.0132011	NA	NA	NA	NA	NA	NA	NA	NA	NA	1	0.01	11559	YES	29.2597	21.2385	4.77645e-13	0.444334	4.78514e-13	0.0925921	4.77006e-13	3.38026e-12	0.268463	1	0.01	1	0.217645	1594	YES	9.55088	13.3884	0.150892	-0.447541	0.249826	-0.734267	0.126828	0.341251	-0.590904
ENSG00000138078	PREPL	28.5	YES	0.122433	451	6	2	4	0.5	YES	65.0248	49.2722	0.583031	0.393249	0.533838	0.33372	0.577147	0.986267	0.363485	0.01	0.255085	1	0.0301325	6135	YES	61.7476	102.72	4.01148e-30	-0.725058	4.03805e-30	-0.327046	2.80705e-18	6.61901e-17	-0.526052	1	0.553181	1	0.821971	323	YES	105.21	171.128	0.150892	-0.696567	0.0929968	-0.890321	0.0569203	0.208919	-0.793444
ENSG00000141756	FKBP10	5.3	YES	0.122348	452	5	3	2	0.375	NO	0.202917	0	NA	NA	NA	NA	NA	NA	NA	NA	NA	1	0.01	17889	YES	94.3818	67.9189	4.24089e-30	0.468815	4.34846e-30	0.211634	2.84481e-18	6.69133e-17	0.340224	1	0.172622	1	0.558963	1104	YES	94.2993	32.886	0.0204248	1.49178	0.00857966	1.63771	0.00136607	0.0218925	1.56474
ENSG00000182463	TSHZ2	3.5	YES	0.122329	453	6	4	2	0.5	YES	0.901424	2.44856	0.820804	-0.858915	0.798859	-0.147891	0.878977	1	-0.503403	0.01	0.52216	1	0.0381992	5145	YES	23.9025	31.3907	0.0120831	-0.37929	0.012063	-0.0853266	0.00116664	0.00220516	-0.232308	0.95434	0.01	1	0.211012	4980	YES	1.4002	1.29507	0.791415	0.0646131	0.658159	0.215239	0.791772	0.983513	0.139926
ENSG00000113739	STC2	2.4	YES	0.122235	454	4	1	3	0.5	NO	0	0.876143	NA	NA	NA	NA	NA	NA	NA	NA	NA	1	0.01	15703	NO	5.93324	4.68815	NA	NA	NA	NA	NA	NA	NA	NA	NA	1	0.01	12413	YES	6.83913	2.4309	0.150892	1.19211	0.0298626	1.65277	0.0228394	0.120007	1.42244
ENSG00000116120	FARSB	11.6	YES	0.122094	455	6	2	4	0.5	YES	16.3618	21.3428	0.172597	-0.363892	0.19722	-0.211392	0.115704	0.544115	-0.287642	0.01	0.01	1	0.0103097	6617	YES	31.7615	47.6897	1.99907e-13	-0.571617	2.01558e-13	-0.165451	3.15728e-13	2.30313e-12	-0.368534	1	0.269548	1	0.647841	936	YES	12.0524	16.2667	0.21091	-0.403674	0.0127689	-0.596526	0.0158406	0.0959142	-0.5001
ENSG00000256377	AC009509.2	0	NO	0.122026	456	4	1	3	0.5	NO	0	0.00508575	NA	NA	NA	NA	NA	NA	NA	NA	NA	0.25	0.01	21713	NO	0	0	NA	NA	NA	NA	NA	NA	NA	NA	NA	0.25	0.01	38818	YES	0.0222873	1.66778	0.169003	-1.38384	0.00975156	-6.2419	0.010161	0.072949	-3.81287
ENSG00000221946	FXYD7	19.8	YES	0.12201	457	5	1	4	0.625	YES	16.1632	33.9075	0.0921787	-1.02422	0.0921787	-0.0602639	0.0373079	0.318003	-0.542242	0.0737921	0.574311	1	0.14811	1054	YES	27.5604	66.6836	3.04105e-58	-1.24479	4.59417e-58	-0.387257	2.42943e-22	3.05525e-20	-0.816023	1	0.855089	1	0.949483	72	YES	65.1134	78.9441	0.374937	-0.274049	0.134334	-0.41879	0.167196	0.402679	-0.34642
ENSG00000093167	LRRFIP2	24.2	YES	0.12196	458	6	3	3	0.25	YES	27.8023	6.49759	0.785082	1.94169	0.785082	0.425448	0.853164	1	1.18357	0.01	1	1	0.0473693	2401	YES	40.7779	34.718	0.00028032	0.226089	0.00028062	0.0638024	3.73352e-06	9.5874e-06	0.144945	0.999852	0.01	1	0.217624	3473	YES	29.24	34.2588	0.21091	-0.221527	0.0158672	-0.356245	0.0189021	0.107338	-0.288886
ENSG00000102003	SYP	25.5	YES	0.121955	459	6	3	3	0.25	YES	2.47775	12.8654	0.0185825	-1.99526	0.0241199	-0.238382	0.00303342	0.106287	-1.11682	0.883524	1	1	0.921262	195	YES	64.5649	104.643	4.24775e-31	-0.688202	4.27663e-31	-0.315497	1.78075e-18	4.4434e-17	-0.50185	1	0.519963	1	0.805288	383	YES	165.801	204.104	0.425151	-0.298232	0.282575	-0.410443	0.305811	0.581699	-0.354338
ENSG00000105700	KXD1	46.7	YES	0.121848	460	6	3	3	0.25	YES	54.8754	23.4993	0.118572	1.18947	0.118572	0.343808	0.0566388	0.385564	0.766641	0.01	0.811746	1	0.0442083	3679	YES	93.2974	65.9339	7.77992e-29	0.494481	8.29607e-29	0.22062	5.27414e-18	1.11897e-16	0.357551	1	0.236913	1	0.620741	992	YES	56.0464	41.1686	0.0853444	0.435966	0.028482	0.398125	0.0131074	0.0850229	0.417046
ENSG00000155966	AFF2	2.3	YES	0.121402	461	4	2	2	0.25	YES	0.732353	11.1844	0.0374428	-2.81423	0.0402293	-0.709703	0.00857965	0.170548	-1.76197	0.689399	1	1	0.781676	399	NO	4.78818	6.18656	NA	NA	NA	NA	NA	NA	NA	NA	NA	1	0.01	11960	YES	3.27001	5.98178	0.125943	-0.709356	0.0131481	-1.15981	0.00981405	0.0712719	-0.934581
ENSG00000162377	COA7	8.4	YES	0.121363	462	6	2	4	0.5	YES	0.0880649	6.41434	0.405468	-2.76855	0.405468	-0.256352	0.375985	0.860967	-1.51245	0.01	1	1	0.0473693	1914	YES	15.3208	20.6387	2.04506e-05	-0.406903	2.05591e-05	-0.0653455	1.50017e-07	4.58659e-07	-0.236124	0.999994	0.01	1	0.217644	2950	YES	15.5525	19.5952	0.328306	-0.315261	0.124246	-0.477554	0.140012	0.362491	-0.396408
ENSG00000155660	PDIA4	11.6	YES	0.121116	463	6	3	3	0.25	YES	19.7568	14.8593	0.0690252	0.388253	0.04945	0.120034	0.0172978	0.228294	0.254144	0.433498	0.01	1	0.125124	1089	YES	101.661	94.964	0.000154411	0.0973287	0.000156808	0.0485374	1.7175e-06	4.61654e-06	0.0729331	0.999932	0.01	1	0.217635	3320	YES	50.3398	28.6815	0.0692559	0.790512	0.0144738	0.810449	0.00615956	0.0533269	0.800481
ENSG00000110917	MLEC	14.6	YES	0.121089	464	6	4	2	0.5	YES	31.7572	10.7938	0.8505	1.47378	0.811305	0.71617	0.900188	1	1.09497	0.01	1	1	0.0473693	2454	YES	116.218	94.6506	4.2383e-12	0.29335	4.56574e-12	0.151485	1.45134e-12	9.40826e-12	0.222417	1	0.01	1	0.217645	1668	YES	32.1152	24.6647	0.285445	0.36771	0.10445	0.335629	0.108776	0.311705	0.35167
ENSG00000166863	TAC3	0	NO	0.121085	465	5	3	2	0.375	YES	177.127	28.9468	0.0237079	2.57243	0.0217955	0.813782	0.00342538	0.109683	1.69311	0.869005	1	0.25	0.902881	234	NO	0.458379	1.46828	NA	NA	NA	NA	NA	NA	NA	NA	NA	0.25	0.01	18168	YES	19.5785	8.01156	0.104198	1.19129	0.0509816	1.32367	0.0253569	0.1279	1.25748
ENSG00000173540	GMPPB	8.3	YES	0.121057	466	6	3	3	0.25	YES	9.46608	2.6291	0.0538471	1.52804	0.0500937	0.245087	0.0141312	0.209945	0.886562	0.519484	0.913401	1	0.628943	564	YES	12.169	9.54535	5.3813e-05	0.320533	0.00364893	0.0261456	6.99321e-06	1.74175e-05	0.173339	0.999723	0.01	1	0.217605	3576	YES	4.98127	2.41492	0.00188537	0.808598	8.20984e-05	1.00335	5.92471e-06	0.00176437	0.905972
ENSG00000152661	GJA1	42.9	YES	0.120849	467	6	4	2	0.5	YES	9.33657	4.40597	0.0257642	0.935132	0.0257642	0.166747	0.00424566	0.120277	0.550939	0.839014	0.585341	1	0.745589	442	YES	24.9319	21.3938	6.43924e-07	0.211629	1.01738e-06	0.041304	5.71924e-09	2.12461e-08	0.126467	1	0.01	1	0.217645	2480	YES	39.1173	21.4077	0.21091	0.84023	0.30955	0.704647	0.193371	0.441082	0.772438
ENSG00000142530	FAM71E1	5.5	YES	0.120771	468	4	1	3	0.5	NO	0	5.9958	NA	NA	NA	NA	NA	NA	NA	NA	NA	1	0.01	13473	YES	14.8124	23.0371	5.70097e-07	-0.604212	5.72766e-07	-0.100387	4.17584e-09	1.57799e-08	-0.3523	1	0.219524	1	0.605268	1016	YES	12.6609	16.8863	0.536011	-0.388808	0.287378	-0.404005	0.376235	0.658311	-0.396407
ENSG00000166444	DENND2B	7.9	YES	0.120657	469	6	3	3	0.25	YES	0.465531	0.706067	0.0547275	-0.219251	0.0505068	-0.00282391	0.0144294	0.210951	-0.111038	0.511049	0.01	1	0.139533	1070	YES	28.8562	23.5973	4.8647e-09	0.27953	4.85921e-09	0.0601741	9.77386e-11	4.61166e-10	0.169852	1	0.01	1	0.217645	2035	YES	29.6542	11.6135	0.0345651	1.28112	0.00202235	1.43287	0.00064091	0.0141119	1.357
ENSG00000185046	ANKS1B	20.3	YES	0.120547	470	6	2	4	0.5	YES	28.7139	36.4145	0.156939	-0.332461	0.156939	-0.062183	0.0893417	0.486225	-0.197322	0.01	0.01	1	0.0103097	6570	YES	20.1968	33.5139	1.11312e-16	-0.70333	1.10905e-16	-0.152408	1.36373e-14	1.30321e-13	-0.427869	1	0.401318	1	0.739102	614	YES	12.2941	20.9524	0.125943	-0.723587	0.04428	-0.954876	0.026702	0.131834	-0.839232
ENSG00000069956	MAPK6	13.1	YES	0.120346	471	6	2	4	0.5	YES	10.3123	19.3892	0.632265	-0.849917	0.667588	-0.313904	0.695025	1	-0.581911	0.01	0.623013	1	0.0404995	4646	YES	70.2319	98.7587	6.00532e-18	-0.485919	5.18566e-18	-0.224978	4.62103e-15	4.78436e-14	-0.355448	1	0.230115	1	0.614786	1001	YES	34.6712	48.6998	0.285445	-0.478479	0.0962786	-0.663737	0.1025	0.299897	-0.571108
ENSG00000213064	SFT2D2	14.3	YES	0.120127	472	6	4	2	0.5	YES	3.68734	11.2489	0.508359	-1.38581	0.491207	-0.547785	0.499713	0.942832	-0.966799	0.01	0.975458	1	0.0469811	2738	YES	34.3292	17.8382	5.77455e-18	0.907201	5.8654e-18	0.189548	4.68916e-15	4.84958e-14	0.548374	1	0.58211	1	0.835963	280	YES	2.95466	2.22687	0.0441177	0.293419	0.595571	0.160898	0.138289	0.359861	0.227158
ENSG00000166710	B2M	42.2	YES	0.12011	473	6	3	3	0.25	YES	1231.17	526.109	0.123168	1.22503	0.11171	0.988567	0.0556568	0.385241	1.1068	0.01	1	1	0.0473693	1270	YES	233.677	156.187	2.35e-32	0.578195	2.55933e-32	0.381212	1.01898e-18	2.7304e-17	0.479704	1	0.487548	1	0.788306	447	YES	544.026	267.306	0.104198	1.02244	0.0318369	1.04323	0.0171822	0.101423	1.03283
ENSG00000177707	NECTIN3	6	YES	0.120106	474	6	2	4	0.5	YES	1.16304	8.46303	0.265491	-2.12924	0.265491	-0.262588	0.202936	0.675881	-1.19591	0.01	1	1	0.0473693	1653	YES	15.4563	10.2652	2.99361e-07	0.546777	3.00182e-07	0.0666694	2.37032e-09	9.19656e-09	0.306723	1	0.01	1	0.217645	2389	YES	5.97235	4.1598	0.328306	0.434329	0.595731	0.209824	0.446034	0.731416	0.322076
ENSG00000166257	SCN3B	5.2	YES	0.120036	475	6	1	5	0.75	YES	27.8098	41.6534	0.0804859	-0.566102	0.104025	-0.262851	0.0369023	0.318003	-0.414476	0.0779343	0.375747	1	0.133439	1079	YES	62.2635	96.2151	9.2345e-27	-0.619806	9.4724e-27	-0.274832	1.52879e-17	2.91893e-16	-0.447319	1	0.435727	1	0.759512	538	YES	37.937	46.3761	0.328306	-0.283016	0.223587	-0.455758	0.211428	0.465917	-0.369387
ENSG00000167733	HSD11B1L	11.7	YES	0.120014	476	6	4	2	0.5	YES	31.3084	3.56812	0.0465622	2.82224	0.0465622	0.210336	0.0117224	0.194089	1.51629	0.590212	1	1	0.705261	477	YES	104.141	117.285	0.00161595	-0.169948	0.00155193	-0.0906946	4.44252e-05	0.000100268	-0.130321	0.998242	0.01	1	0.217391	3924	YES	53.8792	54.9713	0.791415	-0.0284284	0.482989	-0.141315	0.698751	0.929061	-0.0848717
ENSG00000154174	TOMM70	16.1	YES	0.120011	477	6	2	4	0.5	YES	7.62839	20.168	0.137166	-1.29472	0.151238	-0.3912	0.0778196	0.454093	-0.842959	0.01	0.877819	1	0.0453687	3349	YES	23.7047	29.9108	0.000135356	-0.323324	0.000134933	-0.0709897	1.43309e-06	3.89987e-06	-0.197157	0.999943	0.01	1	0.217637	3280	YES	24.7078	32.6991	0.246292	-0.390504	0.0310033	-0.548769	0.0377054	0.163022	-0.469636
ENSG00000184588	PDE4B	36.3	YES	0.119841	478	6	4	2	0.5	YES	55.0004	28.5311	0.0629034	0.923206	0.0562014	0.536726	0.0177995	0.230787	0.729966	0.420605	0.777976	1	0.518568	675	YES	47.2339	34.6495	2.08178e-06	0.436163	2.09028e-06	0.129169	1.39146e-08	4.90953e-08	0.282666	0.999999	0.01	1	0.217645	2594	YES	26.9289	32.9556	0.724233	-0.281894	0.0610369	-0.518648	0.234483	0.496115	-0.400271
ENSG00000171723	GPHN	18.3	YES	0.119538	479	6	1	5	0.75	YES	21.4038	57.7232	0.0446333	-1.39019	0.0446333	-0.274139	0.010903	0.188701	-0.832164	0.615319	0.868782	1	0.691995	490	YES	10.978	16.1069	2.33965e-06	-0.514184	2.34314e-06	-0.0655914	1.55638e-08	5.45921e-08	-0.289888	0.999999	0.01	1	0.217645	2609	YES	19.6855	30.3311	0.125943	-0.598977	0.0284038	-0.86064	0.0185614	0.106108	-0.729809
ENSG00000008056	SYN1	13.3	YES	0.119526	480	6	4	2	0.5	YES	49.5873	29.0186	0.499608	0.752918	0.468381	0.328412	0.478854	0.930483	0.540665	0.01	0.572287	1	0.0393764	4898	YES	36.5439	50.7339	9.81498e-13	-0.462532	8.44496e-13	-0.143579	6.53073e-13	4.50277e-12	-0.303055	1	0.01	1	0.217645	1614	YES	34.6604	45.1629	0.285445	-0.372409	0.144563	-0.530492	0.13771	0.359052	-0.45145
ENSG00000198642	KLHL9	16.9	YES	0.119406	481	6	2	4	0.5	YES	5.05664	12.5248	0.308775	-1.15901	0.333277	-0.391119	0.269004	0.750425	-0.775067	0.01	0.819306	1	0.0443442	3643	YES	43.7096	51.5719	0.00345364	-0.233706	0.00344607	-0.0772853	0.000149007	0.000313993	-0.155496	0.994108	0.01	1	0.216795	4183	YES	17.7182	25.8772	0.246292	-0.521946	0.0237393	-0.701684	0.0305661	0.143254	-0.611815
ENSG00000158023	CFAP251	0	NO	0.11938	482	4	2	2	0.25	NO	0.604387	0.628526	NA	NA	NA	NA	NA	NA	NA	NA	NA	0.25	0.01	13014	NO	6.34738	5.81731	NA	NA	NA	NA	NA	NA	NA	NA	NA	0.25	0.01	11160	YES	5.17563	2.68595	0.0113751	0.744551	0.0214176	0.959347	0.00180511	0.0259363	0.851949
ENSG00000215386	MIR99AHG	0	NO	0.119363	483	6	4	2	0.5	YES	82.9901	100.096	0.785021	-0.267431	0.736822	-0.0751105	0.827876	1	-0.171271	0.01	0.01	0.25	0.0102155	9324	YES	117.43	93.5072	3.04289e-15	0.325536	3.23302e-15	0.167861	5.07854e-14	4.35462e-13	0.246699	1	0.01	0.25	0.215656	4382	YES	14.627	8.57499	0.0692559	0.706701	0.262491	0.525972	0.074263	0.245857	0.616336
ENSG00000159685	CHCHD6	15.3	YES	0.119336	484	6	2	4	0.5	YES	41.2648	79.4638	0.0479307	-0.928884	0.0512827	-0.220407	0.0130521	0.208967	-0.574645	0.5506	0.614387	1	0.573213	619	YES	87.0755	106.902	1.57079e-07	-0.292909	1.55385e-07	-0.145957	1.36557e-09	5.4438e-09	-0.219433	1	0.01	1	0.217645	2336	YES	60.8882	75.0431	0.125943	-0.297155	0.0209943	-0.47908	0.0144682	0.0902377	-0.388117
ENSG00000133104	SPART	31.8	YES	0.119285	485	6	3	3	0.25	YES	19.7715	10.9373	0.461634	0.799125	0.444585	0.180746	0.438174	0.904511	0.489935	0.01	0.502789	1	0.037724	5248	YES	41.3947	39.1029	0.000469278	0.0801784	0.000471188	0.023317	7.58131e-06	1.87978e-05	0.0517477	0.9997	0.01	1	0.217602	3588	YES	25.387	17.0134	0.246292	0.550756	0.173058	0.527811	0.138815	0.360658	0.539283
ENSG00000100263	RHBDD3	9.2	YES	0.119241	486	5	2	3	0.375	NO	28.3126	0	NA	NA	NA	NA	NA	NA	NA	NA	NA	1	0.01	12340	YES	41.3894	30.6395	4.69297e-11	0.421975	4.71385e-11	0.114387	5.27961e-12	3.11428e-11	0.268181	1	0.01	1	0.217645	1759	YES	19.6014	11.3477	0.00119407	0.738507	0.000424463	0.759078	1.36435e-05	0.00238145	0.748793
ENSG00000115419	GLS	20.6	YES	0.119233	487	6	3	3	0.25	YES	17.2658	5.92956	0.924724	1.39831	0.90331	0.471197	0.967186	1	0.934754	0.01	0.951165	1	0.0465904	3030	YES	16.8101	23.6323	1.82317e-07	-0.467856	1.82188e-07	-0.0823012	1.55292e-09	6.15427e-09	-0.275079	1	0.01	1	0.217645	2345	YES	27.4144	44.1621	0.0692559	-0.668489	0.0173939	-0.86757	0.00719215	0.058467	-0.76803
ENSG00000153904	DDAH1	24.9	YES	0.119152	488	6	2	4	0.5	YES	13.5898	38.0876	0.329484	-1.42176	0.342036	-0.610055	0.287314	0.771094	-1.01591	0.01	1	1	0.0473693	1804	YES	42.5919	57.3667	7.22781e-11	-0.421087	7.19042e-11	-0.142905	6.74898e-12	3.89336e-11	-0.281996	1	0.01	1	0.217645	1785	YES	18.2678	22.1535	0.328306	-0.265039	0.165682	-0.391167	0.171351	0.408962	-0.328103
ENSG00000087087	SRRT	26.7	YES	0.119138	489	6	3	3	0.25	YES	3.88931	10.28	0.212595	-1.20606	0.10015	-0.0496503	0.0810575	0.464399	-0.627856	0.01	0.674977	1	0.0415882	4382	YES	27.4518	24.6014	0.00020688	0.152295	0.000207428	0.0325783	2.49411e-06	6.58027e-06	0.0924367	0.999901	0.01	1	0.217631	3382	YES	43.5991	26.5359	0.0153972	0.695701	0.0175489	0.701893	0.00196877	0.0274217	0.698797
ENSG00000134824	FADS2	28.1	YES	0.119081	490	6	5	1	0.75	YES	14.2639	6.03848	0.0254073	1.11678	0.0207406	0.172783	0.00348403	0.109683	0.644784	0.866843	0.693127	1	0.805731	369	YES	59.1796	55.3884	0.00478051	0.0938772	0.00483193	0.0345977	0.000253778	0.000518888	0.0642375	0.989976	0.01	1	0.216198	4307	YES	83.6706	71.3026	0.374937	0.227814	0.562635	0.154697	0.457313	0.7429	0.191255
ENSG00000182247	UBE2E2	14.1	YES	0.118822	491	6	3	3	0.25	YES	0.468602	35.306	0.00487202	-4.62769	0.0125714	-0.378895	0.000565519	0.0482067	-2.50329	0.977737	1	1	0.9852	74	YES	89.6243	124.257	2.59091e-16	-0.466924	2.58872e-16	-0.242768	1.88134e-14	1.74311e-13	-0.354846	1	0.228129	1	0.613024	1003	YES	42.3985	51.9324	0.21091	-0.286505	0.0328151	-0.388347	0.0338334	0.152414	-0.337426
ENSG00000108061	SHOC2	22.3	YES	0.118802	492	6	3	3	0.25	YES	67.6775	48.2611	0.740419	0.479389	0.580836	0.297155	0.714014	1	0.388272	0.01	0.31967	1	0.0324706	5952	YES	54.0501	74.5205	1.8181e-11	-0.456123	1.82687e-11	-0.18085	3.10558e-12	1.89837e-11	-0.318486	1	0.01	1	0.217645	1720	YES	23.2134	34.8031	0.0692559	-0.56428	0.0421293	-0.83725	0.0151559	0.0930327	-0.700765
ENSG00000111371	SLC38A1	12.6	YES	0.118747	493	6	1	5	0.75	YES	27.6642	47.7835	0.235308	-0.767144	0.265542	-0.405075	0.1854	0.658146	-0.58611	0.01	0.627943	1	0.0406053	4618	YES	64.6734	96.3514	1.47114e-22	-0.567892	1.46454e-22	-0.254857	1.76415e-16	2.4761e-15	-0.411375	1	0.369566	1	0.719203	681	YES	40.8068	64.8064	0.125943	-0.65449	0.0427849	-0.88205	0.0259637	0.12995	-0.76827
ENSG00000118402	ELOVL4	6.3	YES	0.118678	494	6	3	3	0.25	YES	16.5532	9.69102	0.401022	0.715335	0.401022	0.233049	0.370231	0.854805	0.474192	0.01	0.479133	1	0.0371268	5359	YES	36.7191	55.6981	4.6595e-14	-0.588006	4.71277e-14	-0.188316	1.62189e-13	1.26636e-12	-0.388161	1	0.31941	1	0.685294	811	YES	16.534	23.8975	0.17911	-0.505844	0.0367714	-0.684663	0.0316967	0.146395	-0.595253
ENSG00000090971	NAT14	10.8	YES	0.118599	495	6	4	2	0.5	YES	8.77437	15.3992	0.531569	-0.746548	0.531569	-0.0240902	0.541647	0.965718	-0.385319	0.01	0.3127	1	0.0322345	5974	YES	66.9671	46.7819	9.83158e-22	0.508374	9.99049e-22	0.186271	3.0216e-16	4.03678e-15	0.347323	1	0.201588	1	0.588424	1053	YES	81.0345	50.2164	0.0267722	0.679626	0.0302683	0.743889	0.00503892	0.0474591	0.711757
ENSG00000091947	TMEM101	9.5	YES	0.118522	496	6	3	3	0.25	YES	21.6929	10.9444	0.903575	0.925907	0.903575	0.198123	0.95978	1	0.562015	0.01	0.59909	1	0.0399778	4770	YES	37.0746	32.4173	1.59637e-05	0.188235	1.59439e-05	0.049816	1.13509e-07	3.52177e-07	0.119026	0.999996	0.01	1	0.217644	2912	YES	15.3288	8.66379	0.0204248	0.756756	0.00988677	0.853783	0.00153959	0.0234448	0.80527
ENSG00000116478	HDAC1	14.7	YES	0.118442	497	5	2	3	0.375	NO	1.88452	1.68859	NA	NA	NA	NA	NA	NA	NA	NA	NA	1	0.01	11053	YES	25.2841	18.848	2.72419e-12	0.405199	2.7264e-12	0.0762496	1.13319e-12	7.51632e-12	0.240724	1	0.01	1	0.217645	1646	YES	30.7634	17.3306	0.0441176	0.793112	0.0234393	0.792588	0.00622964	0.0536454	0.79285
ENSG00000174460	ZCCHC12	4.4	YES	0.118319	498	6	3	3	0.25	YES	9.04805	71.2154	0.912783	-2.84539	0.93453	-0.962476	0.973241	1	-1.90393	0.01	1	1	0.0473693	2551	YES	39.341	67.0157	4.99464e-31	-0.75362	5.06567e-31	-0.26251	1.84064e-18	4.56866e-17	-0.508065	1	0.528697	1	0.809742	366	YES	83.6654	121.467	0.285445	-0.532551	0.118761	-0.660375	0.119422	0.328476	-0.596463
ENSG00000140848	CPNE2	20.8	YES	0.11824	499	6	4	2	0.5	YES	15.5794	46.5387	0.352493	-1.51971	0.367988	-0.284059	0.318001	0.807029	-0.901885	0.01	0.925578	1	0.0461716	3137	YES	19.3911	11.1013	6.7512e-15	0.752786	6.80249e-15	0.104282	7.00285e-14	5.83488e-13	0.428534	1	0.402544	1	0.739849	611	YES	25.6187	15.0961	0.125943	0.725733	0.0145332	0.696805	0.0106666	0.0749185	0.711269
ENSG00000115884	SDC1	1.9	YES	0.118226	500	6	3	3	0.25	YES	3.59733	7.90345	0.886191	-0.953568	0.918572	-0.0560219	0.95979	1	-0.504795	0.01	0.52412	1	0.0382466	5137	YES	8.90982	12.0793	1.29292e-05	-0.40036	1.29272e-05	-0.0416496	9.01804e-08	2.84095e-07	-0.221005	0.999996	0.01	1	0.217644	2872	YES	11.1242	8.12314	0.374937	0.410287	0.132989	0.47584	0.166056	0.400935	0.443064
ENSG00000108946	PRKAR1A	50.1	YES	0.118215	501	6	1	5	0.75	YES	30.1516	106.293	0.00251069	-1.78418	0.00345377	-0.991361	0.000115967	0.0199506	-1.38777	0.995418	1	1	0.996963	36	YES	228.349	297.86	1.36984e-32	-0.38193	1.15712e-32	-0.278633	8.97248e-19	2.44591e-17	-0.330282	1	0.119883	1	0.495397	1177	YES	251.077	341.326	0.374937	-0.441506	0.130379	-0.625262	0.163832	0.397314	-0.533384
ENSG00000088888	MAVS	19.9	YES	0.118111	502	6	3	3	0.25	YES	2.97396	1.70206	0.125388	0.55652	0.132095	0.166279	0.0647858	0.41482	0.3614	0.01	0.248857	1	0.0298869	6146	YES	22.4809	18.1799	1.35852e-05	0.291899	1.36313e-05	0.0516628	9.53546e-08	2.99296e-07	0.171781	0.999996	0.01	1	0.217644	2883	YES	2.28749	1.65789	0.17911	0.306708	0.0175921	0.371306	0.0174775	0.102431	0.339007
ENSG00000149084	HSD17B12	38.5	YES	0.118061	503	6	1	5	0.75	YES	30.038	10.9904	0.05422	1.37215	0.0393745	0.465296	0.0115811	0.194089	0.918725	0.594505	0.938775	1	0.693982	488	YES	82.6706	98.69	3.8499e-06	-0.252728	4.08222e-06	-0.121699	2.62078e-08	8.88539e-08	-0.187214	0.999999	0.01	1	0.217645	2689	YES	57.5978	77.0981	0.125943	-0.414441	0.0776876	-0.595524	0.0421904	0.174576	-0.504982
ENSG00000205269	TMEM170B	8.3	YES	0.117995	504	6	3	3	0.25	YES	2.02225	1.17107	0.0201844	0.477218	0.018737	0.0946109	0.00262259	0.102967	0.285914	0.898873	0.01	1	0.202808	977	YES	12.167	15.3861	0.000649973	-0.315543	0.000649828	-0.0410447	1.19718e-05	2.88203e-05	-0.178294	0.999526	0.01	1	0.217577	3692	YES	6.26745	10.0712	0.104198	-0.607288	0.0343018	-0.904626	0.0182767	0.105212	-0.755957
ENSG00000106066	CPVL	6.6	YES	0.117991	505	5	3	2	0.375	NO	8.79551	0	NA	NA	NA	NA	NA	NA	NA	NA	NA	1	0.01	11536	YES	11.8814	12.5591	0.0360401	-0.0739791	0.0360056	-0.00886863	0.00754871	0.0126712	-0.0414239	0.723637	0.01	1	0.175677	5616	YES	31.3948	11.7117	0.00829563	1.34961	0.00662262	1.32669	0.000516069	0.0124562	1.33815
ENSG00000146374	RSPO3	0	NO	0.117957	506	4	1	3	0.5	NO	0.0262821	3.60447	NA	NA	NA	NA	NA	NA	NA	NA	NA	0.25	0.01	13615	NO	9.1673	4.42387	NA	NA	NA	NA	NA	NA	NA	NA	NA	0.25	0.01	12990	YES	0.761834	0.954867	0.478947	-0.149992	0.6365	-0.505063	0.57798	0.845799	-0.327528
ENSG00000142694	EVA1B	3.4	YES	0.117942	507	5	2	3	0.375	NO	0.522434	1.89836	NA	NA	NA	NA	NA	NA	NA	NA	NA	1	0.01	12522	YES	18.0614	5.27763	1.15122e-33	1.60236	1.15077e-33	0.166064	5.73707e-19	1.6805e-17	0.884214	1	0.911521	1	0.96979	52	YES	12.5322	4.06413	0.0853444	1.41801	0.0659181	1.57431	0.026417	0.131012	1.49616
ENSG00000180611	MB21D2	4.4	YES	0.117805	508	5	3	2	0.375	YES	1.87479	10.0154	0.213063	-1.938	0.213063	-0.264902	0.144871	0.594494	-1.10145	0.01	1	1	0.0473693	1525	NO	4.93997	10.1403	NA	NA	NA	NA	NA	NA	NA	NA	NA	1	0.01	10780	YES	6.71766	9.86659	0.17911	-0.493663	0.0243974	-0.654046	0.0227941	0.119857	-0.573855
ENSG00000114251	WNT5A	2.3	YES	0.117745	509	5	1	4	0.625	YES	0.742324	1.43829	0.963808	-0.484859	0.963808	-0.0344655	0.99239	1	-0.259662	0.01	0.01	1	0.0103097	8898	NO	9.61686	7.68455	NA	NA	NA	NA	NA	NA	NA	NA	NA	1	0.01	9982	YES	4.22356	1.04194	0.00282805	1.35509	0.000287672	1.86229	1.92376e-05	0.0027604	1.60869
ENSG00000172348	RCAN2	38.3	YES	0.117684	510	6	3	3	0.25	YES	14.9636	29.5968	0.666325	-0.93859	0.626375	-0.322117	0.690591	1	-0.630354	0.01	0.677686	1	0.0416434	4363	YES	40.3638	65.851	1.10602e-31	-0.692582	1.13735e-31	-0.24143	1.36788e-18	3.56404e-17	-0.467006	1	0.467929	1	0.777657	481	YES	77.4569	134.504	0.104198	-0.788359	0.0359204	-0.920595	0.0189876	0.107667	-0.854477
ENSG00000164946	FREM1	1.1	YES	0.117629	511	4	3	1	0.5	NO	3.88858	4.96207	NA	NA	NA	NA	NA	NA	NA	NA	NA	1	0.01	11096	NO	6.75696	6.34098	NA	NA	NA	NA	NA	NA	NA	NA	NA	1	0.01	11010	YES	4.09468	5.4153	0.596154	-0.332525	0.227041	-0.521234	0.365088	0.645854	-0.426879
ENSG00000168078	PBK	0	NO	0.117564	512	4	2	2	0.25	NO	0.00569837	2.33985	NA	NA	NA	NA	NA	NA	NA	NA	NA	0.25	0.01	14463	NO	4.83446	3.94143	NA	NA	NA	NA	NA	NA	NA	NA	NA	0.25	0.01	13759	YES	1.69299	0.275349	0.0546263	1.07832	0.0275085	2.50158	0.00859698	0.0653872	1.78995
ENSG00000162520	SYNC	3.6	YES	0.117442	513	6	4	2	0.5	YES	19.7726	12.7391	0.136547	0.596395	0.078877	0.269875	0.0457834	0.350488	0.433135	0.0170408	0.410925	1	0.0502236	1239	YES	27.2002	24.3522	0.00201054	0.153591	0.00201608	0.0326978	6.41168e-05	0.000141993	0.0931445	0.997463	0.01	1	0.217279	3997	YES	1.98557	0.938914	0.0853444	0.622759	0.0514791	1.00833	0.021489	0.115902	0.815547
ENSG00000138002	IFT172	10.6	YES	0.117432	514	6	3	3	0.25	YES	8.0058	15.6106	0.650533	-0.883176	0.630278	-0.15107	0.682849	1	-0.517123	0.01	0.541167	1	0.0386541	5045	YES	23.3917	18.5542	7.16084e-07	0.318909	7.17984e-07	0.0578749	5.12251e-09	1.91576e-08	0.188392	1	0.01	1	0.217645	2464	YES	14.4585	9.13233	0.0153972	0.609439	0.0653612	0.569208	0.00616327	0.0533269	0.589323
ENSG00000184368	MAP7D2	10.4	YES	0.117214	515	5	3	2	0.375	YES	10.8365	2.82843	0.47938	1.62841	0.47938	0.211685	0.472787	0.924288	0.920049	0.01	0.939805	1	0.0464054	3078	YES	13.2944	27.4943	2.50376e-30	-0.995224	2.50752e-30	-0.171243	2.5468e-18	6.06602e-17	-0.583233	1	0.62457	1	0.855681	224	YES	14.4103	26.7852	0.0853444	-0.850419	0.0748705	-1.05472	0.0293857	0.139739	-0.952572
ENSG00000118200	CAMSAP2	10.3	YES	0.117174	516	6	1	5	0.75	YES	9.40139	19.1852	0.285494	-0.956519	0.308775	-0.392569	0.240013	0.719222	-0.674544	0.01	0.723918	1	0.0425634	4129	YES	39.5957	51.4803	4.42823e-06	-0.370448	4.46611e-06	-0.118391	2.94322e-08	9.87917e-08	-0.244419	0.999999	0.01	1	0.217645	2715	YES	17.0073	26.5733	0.21091	-0.614689	0.0713681	-0.922964	0.0620526	0.219837	-0.768827
ENSG00000134871	COL4A2	3.8	YES	0.117123	517	6	3	3	0.25	YES	35.0154	2.4824	0.0271755	3.37046	0.0174983	0.524166	0.00319296	0.106801	1.94731	0.8776	1	1	0.917167	209	YES	20.8818	21.0594	0.134172	-0.0116629	0.134352	-0.0022976	0.0694111	0.0990447	-0.00698023	0.01	0.01	1	0.0103097	6592	YES	28.902	10.4153	0.104198	1.38928	0.0258016	1.53552	0.0144332	0.0901526	1.4624
ENSG00000117122	MFAP2	0	NO	0.117022	518	6	2	4	0.5	YES	17.4926	32.0865	1	-0.839292	1	-0.109307	1	1	-0.474299	0.01	0.479298	0.25	0.0367917	5419	YES	128.222	93.2601	4.39018e-24	0.455129	4.5515e-24	0.24016	6.93515e-17	1.08478e-15	0.347645	1	0.202799	0.25	0.584204	1066	YES	146.461	56.295	0.00829563	1.36385	0.00196085	1.44384	0.000191602	0.0074571	1.40385
ENSG00000232177	MTND4P24	0	NO	0.116967	519	4	0	4	0.75	NO	0.166601	0	NA	NA	NA	NA	NA	NA	NA	NA	NA	0.25	0.01	17290	NO	0	0	NA	NA	NA	NA	NA	NA	NA	NA	NA	0.25	0.01	36288	YES	1.50545	1.48247	0.929801	0.0132935	0.845266	-0.108974	0.953519	1	-0.0478401
ENSG00000074935	TUBE1	15.4	YES	0.116966	520	6	1	5	0.75	YES	4.36545	40.1791	0.0498673	-2.94014	0.0581424	-0.42229	0.0150334	0.212943	-1.68122	0.494177	1	1	0.627008	567	YES	12.1014	18.3641	4.79509e-06	-0.563668	4.7878e-06	-0.0788749	3.17485e-08	1.05926e-07	-0.321271	0.999999	0.01	1	0.217645	2731	YES	12.8834	14.7688	0.658999	-0.183712	0.17887	-0.373297	0.360534	0.641318	-0.278505
ENSG00000139220	PPFIA2	10.1	YES	0.116806	521	6	3	3	0.25	YES	30.6891	49.5051	0.116531	-0.672443	0.101695	-0.25287	0.0492173	0.364393	-0.462657	0.0102426	0.461012	1	0.0372424	5338	YES	27.8618	43.5025	4.37729e-19	-0.624725	4.442e-19	-0.167314	1.96021e-15	2.20103e-14	-0.39602	1	0.337251	1	0.69774	762	YES	17.683	30.4231	0.0692559	-0.750098	0.0383507	-1.19178	0.0140021	0.0884912	-0.97094
ENSG00000204469	PRRC2A	14.3	YES	0.116295	522	6	3	3	0.25	YES	7.36215	14.6285	0.94748	-0.902228	0.946874	-0.098567	0.985456	1	-0.500398	0.01	0.517902	1	0.0380957	5177	YES	45.7167	44.3331	0.0394557	0.0433754	0.0395763	0.0135522	0.00884838	0.0147173	0.0284638	0.680608	0.01	1	0.168688	5670	YES	39.5012	24.8488	0.0853444	0.647866	0.0755381	0.601537	0.0296049	0.140375	0.624701
ENSG00000137267	TUBB2A	58.4	YES	0.116232	523	6	1	5	0.75	YES	287.92	603.236	0.000613863	-1.06444	0.0012264	-0.805335	1.81636e-05	0.00820098	-0.934887	0.999286	0.951268	1	0.983128	77	YES	625.083	931.002	2.8053e-43	-0.573978	1.68868e-43	-0.510075	1.54864e-20	8.69452e-19	-0.542027	1	0.574035	1	0.832105	297	YES	764.104	834.729	1	-0.127379	0.371868	-0.279114	1	1	-0.203246
ENSG00000089472	HEPH	9.2	YES	0.116231	524	6	5	1	0.75	YES	4.62955	2.17942	0.0530111	0.824256	0.0530111	0.127569	0.0146334	0.210951	0.475913	0.505319	0.481776	1	0.499652	689	YES	17.4307	11.0625	5.72014e-09	0.611587	5.72489e-09	0.0808004	1.09532e-10	5.11943e-10	0.346194	1	0.19728	1	0.58423	1065	YES	25.53	19.945	0.17911	0.34102	0.155967	0.372721	0.0988956	0.29388	0.356871
ENSG00000187231	SESTD1	14.4	YES	0.116128	525	6	3	3	0.25	YES	116.035	25.9331	0.549934	2.11949	0.430628	1.6028	0.486985	0.933061	1.86114	0.01	1	1	0.0473693	2046	YES	56.9898	79.1029	6.90317e-13	-0.466056	6.90267e-13	-0.190874	5.70119e-13	3.99507e-12	-0.328465	1	0.107205	1	0.477396	1187	YES	12.0079	15.1136	0.374937	-0.308887	0.0608865	-0.711863	0.0965466	0.289708	-0.510375
ENSG00000166482	MFAP4	2.4	YES	0.115823	526	5	1	4	0.625	NO	6.0599	29.4581	NA	NA	NA	NA	NA	NA	NA	NA	NA	1	0.01	10353	YES	20.3459	20.9022	0.00261321	-0.0371227	0.00261056	-0.00669668	9.60479e-05	0.000207733	-0.0219097	0.9962	0.01	1	0.217097	4091	YES	4.03793	0.310432	0.00829563	1.94279	3.93808e-06	3.73364	2.09675e-06	0.00112071	2.83822
ENSG00000136868	SLC31A1	5.6	YES	0.115756	527	6	2	4	0.5	YES	0	8.27274	0.0212643	-3.213	0.0212643	-0.453531	0.00305539	0.106287	-1.83326	0.882707	1	1	0.920698	200	YES	17.9616	14.2417	4.29086e-06	0.315055	4.29086e-06	0.0463567	2.83855e-08	9.55845e-08	0.180706	0.999999	0.01	1	0.217645	2708	YES	8.19256	4.95293	0.0441176	0.626866	0.0219423	0.73274	0.00588948	0.0519674	0.679803
ENSG00000123992	DNPEP	10.5	YES	0.115721	528	6	3	3	0.25	YES	6.20235	18.2418	0.25473	-1.41771	0.25473	-0.128157	0.190617	0.663148	-0.772931	0.01	0.817397	1	0.0443099	3652	YES	23.2281	17.302	1.91531e-07	0.404681	1.92121e-07	0.071402	1.6211e-09	6.41368e-09	0.238042	1	0.01	1	0.217645	2349	YES	16.3771	10.4217	0.0267722	0.605413	0.043387	0.635892	0.00687601	0.0568534	0.620652
ENSG00000138650	PCDH10	13.2	YES	0.115717	529	6	1	5	0.75	YES	7.09682	7.98196	0.290064	-0.149676	0.237028	-0.0159494	0.199706	0.671152	-0.0828129	0.01	0.01	1	0.0103097	6783	YES	22.67	29.6211	0.000370535	-0.371462	0.000369059	-0.0799947	5.43637e-06	1.37028e-05	-0.225729	0.999785	0.01	1	0.217614	3536	YES	9.25273	8.75024	0.478947	0.0724987	0.71919	-0.128363	0.638083	0.891881	-0.0279323
ENSG00000185681	MORN5	1.1	YES	0.115702	530	4	3	1	0.5	YES	27.3364	15.2974	0.278105	0.798017	0.278105	0.0753529	0.217606	0.690704	0.436685	0.01	0.417274	1	0.0354657	5625	YES	25.9795	16.2832	3.11265e-10	0.642496	3.11798e-10	0.116159	1.61817e-11	8.73645e-11	0.379327	1	0.298038	1	0.669758	864	YES	10.4931	4.54869	0.150892	1.05055	0.0178109	1.0551	0.014968	0.0922236	1.05282
ENSG00000162065	TBC1D24	3.8	YES	0.115627	531	6	2	4	0.5	YES	35.8938	77.5557	0.0651413	-1.09034	0.0551655	-0.731055	0.0180526	0.231788	-0.910695	0.414173	0.932506	1	0.545041	648	YES	26.0436	42.4538	3.12467e-16	-0.684194	3.14713e-16	-0.177416	2.02537e-14	1.86192e-13	-0.430805	1	0.406703	1	0.742372	602	YES	4.2738	4.33319	0.536011	-0.0161567	0.448384	-0.210223	0.48962	0.771925	-0.11319
ENSG00000160285	LSS	49.5	YES	0.115461	532	6	1	5	0.75	YES	15.2346	16.5538	0.651126	-0.112707	0.651126	-0.0021921	0.696273	1	-0.0574495	0.01	0.01	1	0.0103097	7839	YES	19.3371	32.5162	5.42635e-17	-0.720745	5.4394e-17	-0.15187	1.04474e-14	1.02008e-13	-0.436308	1	0.416604	1	0.748308	573	YES	50.899	52.427	0.929801	-0.0418638	0.695316	-0.136122	0.913426	1	-0.0889927
ENSG00000004777	ARHGAP33	18.4	YES	0.115438	533	6	3	3	0.25	YES	0.329274	1.1444	0.640301	-0.689935	0.665258	-0.0163791	0.698478	1	-0.353157	0.01	0.22246	1	0.0287975	6216	YES	14.3297	21.6394	3.45157e-10	-0.562509	3.47026e-10	-0.0898564	1.72672e-11	9.28004e-11	-0.326183	1	0.0884186	1	0.447892	1201	YES	16.3225	14.6634	0.929801	0.145245	0.878864	0.0435714	0.962429	1	0.0944084
ENSG00000141837	CACNA1A	3.9	YES	0.115432	534	6	3	3	0.25	YES	1.69119	3.37841	0.15276	-0.702165	0.15276	-0.0455244	0.0855479	0.477554	-0.373845	0.01	0.283936	1	0.0312208	6047	YES	12.8285	17.0199	9.15449e-07	-0.381946	9.13189e-07	-0.0529294	6.39484e-09	2.35518e-08	-0.217438	1	0.01	1	0.217645	2501	YES	6.35758	8.06409	0.478947	-0.300931	0.138218	-0.493061	0.216822	0.47296	-0.396996
ENSG00000232044	SILC1	0	NO	0.115426	535	4	2	2	0.25	YES	5.08269	0.353085	0.0538471	2.16846	0.0538471	0.177758	0.0150295	0.212943	1.17311	0.494284	1	0.25	0.621367	573	NO	6.51366	5.86257	NA	NA	NA	NA	NA	NA	NA	NA	NA	0.25	0.01	11820	YES	2.86761	5.21017	0.0692559	-0.683189	0.0389341	-0.975716	0.0141814	0.0891497	-0.829452
ENSG00000026025	VIM	37.6	YES	0.115418	536	6	3	3	0.25	YES	546.514	282.871	0.0211168	0.947662	0.0173554	0.894443	0.00255344	0.101944	0.921053	0.90147	0.940585	1	0.914867	213	YES	2357.11	1352.32	1.155e-21	0.80113	1.17169e-21	0.758178	3.16415e-16	4.1916e-15	0.779654	1	0.823392	1	0.937681	88	YES	699.471	470.446	0.246292	0.571233	0.311808	0.471547	0.217323	0.47359	0.52139
ENSG00000213190	MLLT11	10.3	YES	0.1154	537	6	3	3	0.25	YES	819.566	1377.55	0.00709841	-0.748457	0.0152011	-0.617922	0.000906992	0.0617407	-0.68319	0.964414	0.732617	1	0.880715	270	YES	1381.83	1769.79	1.16435e-24	-0.356765	1.21668e-24	-0.335257	4.9447e-17	8.12516e-16	-0.346011	1	0.196574	1	0.583536	1068	YES	332.42	431.018	0.17911	-0.373751	0.0807448	-0.523873	0.059037	0.213171	-0.448812
ENSG00000151208	DLG5	7.5	YES	0.115164	538	6	4	2	0.5	YES	10.4887	4.32877	0.803135	1.10834	0.803135	0.275067	0.871954	1	0.691706	0.01	0.741085	1	0.042895	4046	YES	37.3094	31.6794	5.00897e-05	0.229317	5.03712e-05	0.060523	4.22491e-07	1.22013e-06	0.14492	0.999983	0.01	1	0.217642	3107	YES	18.3006	17.1031	1	0.0924058	0.952597	-0.0221703	1	1	0.0351178
ENSG00000256537	SMIM10L1	0	NO	0.115146	539	6	1	5	0.75	YES	0.676143	3.54986	0.0741399	-1.44068	0.0785612	-0.155992	0.0271728	0.282538	-0.798334	0.216348	0.839824	0.25	0.339324	824	YES	87.5495	73.3962	1.39087e-10	0.251254	1.43225e-10	0.113423	1.0017e-11	5.58395e-11	0.182339	1	0.01	0.25	0.215656	4403	YES	7.90346	9.6784	0.150892	-0.262258	0.0123345	-0.421128	0.0110527	0.076767	-0.341693
ENSG00000141404	GNAL	6.6	YES	0.115059	540	6	4	2	0.5	YES	28.1579	20.3493	0.686013	0.449698	0.704116	0.37815	0.750532	1	0.413924	0.01	0.374654	1	0.0342227	5770	YES	95.1358	84.5209	0.125894	0.168796	0.126157	0.0809014	0.0625957	0.0900827	0.124849	0.01	0.01	1	0.0103097	6543	YES	23.4244	36.5741	0.17911	-0.621417	0.0547548	-0.79058	0.0434897	0.177887	-0.705999
ENSG00000156298	TSPAN7	19.4	YES	0.115046	541	6	3	3	0.25	YES	270.893	502.897	0.217905	-0.890091	0.217905	-0.621324	0.150013	0.60815	-0.755707	0.01	0.801829	1	0.0440287	3727	YES	90.793	127.215	5.77774e-20	-0.482108	5.46228e-20	-0.253079	1.01327e-15	1.2052e-14	-0.367594	1	0.266917	1	0.645741	944	YES	149.416	197.034	0.21091	-0.396793	0.191593	-0.518414	0.132365	0.350242	-0.457604
ENSG00000087258	GNAO1	28.1	YES	0.114893	542	6	2	4	0.5	YES	55.3612	76.3547	0.054813	-0.456786	0.0769241	-0.237996	0.020707	0.2466	-0.347391	0.349802	0.201846	1	0.293609	881	YES	68.9676	116.718	1.03487e-41	-0.750571	1.09796e-41	-0.360066	2.72403e-20	1.37363e-18	-0.555319	1	0.590817	1	0.840083	271	YES	61.5775	83.4407	0.285445	-0.432294	0.186254	-0.609567	0.165443	0.399952	-0.52093
ENSG00000174007	CEP19	6.5	YES	0.114871	543	6	2	4	0.5	YES	9.1931	18.0005	0.372181	-0.898443	0.372181	-0.126599	0.333204	0.821249	-0.512521	0.01	0.534869	1	0.0385046	5080	YES	30.8399	34.5505	0.158052	-0.159036	0.158105	-0.0405614	0.0903859	0.126581	-0.0997986	0.01	0.01	1	0.0103097	6700	YES	12.3338	17.4597	0.125943	-0.469294	0.0357777	-0.623902	0.022431	0.118891	-0.546598
ENSG00000112715	VEGFA	15.8	YES	0.11486	544	5	1	4	0.625	YES	0.325803	5.07745	0.578522	-2.1966	0.287684	-0.165842	0.403709	0.878211	-1.18122	0.01	1	1	0.0473693	1955	NO	7.70406	3.81041	NA	NA	NA	NA	NA	NA	NA	NA	NA	1	0.01	11145	YES	14.4296	5.02492	0.00282805	1.35669	0.000115757	1.48385	1.00013e-05	0.00218193	1.42027
ENSG00000147475	ERLIN2	13.2	YES	0.114814	545	5	2	3	0.375	NO	0.257926	0.268248	NA	NA	NA	NA	NA	NA	NA	NA	NA	1	0.01	13266	YES	17.2648	13.1245	1.46007e-05	0.370866	1.46146e-05	0.052061	1.03033e-07	3.21045e-07	0.211464	0.999996	0.01	1	0.217644	2900	YES	18.5696	12.2835	0.104198	0.55898	0.0768187	0.493403	0.0355588	0.157408	0.526192
ENSG00000260418	AL023284.4	0	NO	0.114813	546	4	1	3	0.5	NO	0	0.521322	NA	NA	NA	NA	NA	NA	NA	NA	NA	0.25	0.01	14541	NO	2.3266	1.77057	NA	NA	NA	NA	NA	NA	NA	NA	NA	0.25	0.01	14821	YES	12.3221	4.47091	0.0267723	1.28397	0.00903036	1.27828	0.00179824	0.0259072	1.28113
ENSG00000067167	TRAM1	19	YES	0.114775	547	6	3	3	0.25	YES	8.17981	13.1038	0.431852	-0.619545	0.413295	-0.115334	0.398178	0.874753	-0.367439	0.01	0.266482	1	0.0305717	6103	YES	88.2114	70.1356	2.93436e-12	0.326658	3.05553e-12	0.145775	1.18929e-12	7.83883e-12	0.236216	1	0.01	1	0.217645	1652	YES	32.558	21.4206	0.125943	0.581831	0.126283	0.502169	0.0626667	0.221347	0.542
ENSG00000197261	C6orf141	0	NO	0.114764	548	4	2	2	0.25	NO	0.00441931	1.11122	NA	NA	NA	NA	NA	NA	NA	NA	NA	0.25	0.01	15349	YES	32.8755	16.2277	4.9763e-16	0.975512	4.98717e-16	0.193974	2.42497e-14	2.20562e-13	0.584743	1	0.626343	0.25	0.848657	245	YES	5.85959	2.1166	0.0853444	1.13815	0.0672197	1.29341	0.0268522	0.132303	1.21578
ENSG00000172264	MACROD2	7.6	YES	0.114755	549	6	1	5	0.75	YES	3.29952	8.23672	0.659499	-1.10321	0.853999	-0.0702941	0.837972	1	-0.586751	0.01	0.628692	1	0.0406214	4611	YES	9.79583	12.5439	0.00367346	-0.327167	0.00367947	-0.0358421	0.00016491	0.000345498	-0.181505	0.99348	0.01	1	0.216704	4207	YES	5.98673	10.7807	0.0692559	-0.753739	0.01819	-1.20482	0.0074687	0.0598953	-0.979281
ENSG00000237172	B3GNT9	12.2	YES	0.114723	550	4	1	3	0.5	NO	4.39798	1.79962	NA	NA	NA	NA	NA	NA	NA	NA	NA	1	0.01	10274	NO	8.23803	2.78662	NA	NA	NA	NA	NA	NA	NA	NA	NA	1	0.01	11067	YES	2.24032	0.571925	0.0204248	1.0436	0.000176027	2.00668	5.92381e-05	0.00452318	1.52514
ENSG00000111052	LIN7A	6.4	YES	0.11468	551	6	1	5	0.75	YES	2.60732	26.6047	0.305323	-2.93592	0.305323	-0.76825	0.250027	0.731619	-1.85208	0.01	1	1	0.0473693	1738	YES	18.7449	22.5767	0.0130824	-0.255884	0.013104	-0.0462142	0.00133801	0.00250748	-0.151049	0.947724	0.01	1	0.210042	5026	YES	9.53031	18.1244	0.0267722	-0.86087	0.00291938	-1.10606	0.000698687	0.0149355	-0.983464
ENSG00000137817	PARP6	19.9	YES	0.114674	552	6	5	1	0.75	YES	122.339	62.7744	0.0857318	0.951576	0.103113	0.402636	0.0385903	0.324205	0.677106	0.0615519	0.726507	1	0.14198	1065	YES	57.6637	63.6282	0.024938	-0.139698	0.023207	-0.0541073	0.00377473	0.00663745	-0.0969025	0.856163	0.01	1	0.196374	5359	YES	171.649	156.443	0.536011	0.133015	0.888178	0.028353	0.816773	0.995366	0.0806842
ENSG00000091436	MAP3K20	4.5	YES	0.114634	553	6	5	1	0.75	YES	2.19203	0.282536	0.231203	1.31547	0.21931	0.128514	0.157851	0.622818	0.721994	0.01	0.770437	1	0.0434503	3890	YES	14.053	10.7347	1.01349e-07	0.359272	1.01168e-07	0.0426731	9.56425e-10	3.90858e-09	0.200973	1	0.01	1	0.217645	2287	YES	2.49863	0.862896	0.0555556	0.909243	0.0214714	1.21126	0.00707229	0.0578224	1.06025
ENSG00000145016	RUBCN	14.6	YES	0.114488	554	6	2	4	0.5	YES	54.2417	27.6572	0.41216	0.94686	0.319815	0.636077	0.323751	0.814585	0.791469	0.01	0.833823	1	0.0446028	3565	YES	18.5869	27.0709	5.86115e-09	-0.51919	5.86338e-09	-0.100161	1.11403e-10	5.20174e-10	-0.309676	1	0.01	1	0.217645	2053	YES	9.85013	12.0484	0.285445	-0.266159	0.150861	-0.391313	0.142026	0.365274	-0.328736
ENSG00000091844	RGS17	3.2	YES	0.114487	555	6	2	4	0.5	YES	10.4454	12.8898	0.382715	-0.279255	0.42421	-0.0575617	0.373165	0.858469	-0.168408	0.01	0.01	1	0.0103097	7093	YES	53.5196	77.0278	1.62023e-16	-0.517213	1.62205e-16	-0.206266	1.57297e-14	1.4866e-13	-0.36174	1	0.249884	1	0.631794	975	YES	2.61049	4.51499	0.0692559	-0.611164	0.0347298	-1.02471	0.0128798	0.0840828	-0.817939
ENSG00000010310	GIPR	21.3	YES	0.114465	556	4	1	3	0.5	NO	0	0	NA	NA	NA	NA	NA	NA	NA	NA	NA	1	0.01	29509	NO	3.72496	5.82928	NA	NA	NA	NA	NA	NA	NA	NA	NA	1	0.01	12240	YES	12.7741	4.24446	0.0441176	1.3931	0.00152807	1.43103	0.000626898	0.0139036	1.41207
ENSG00000149577	SIDT2	15	YES	0.114193	557	6	3	3	0.25	YES	5.17633	1.44731	0.752177	1.33555	0.777536	0.0833607	0.831557	1	0.709456	0.01	0.758426	1	0.0432248	3956	YES	11.4214	9.57892	0.000134296	0.231636	0.0001344	0.0240637	1.42232e-06	3.87165e-06	0.12785	0.999944	0.01	1	0.217637	3279	YES	12.7292	8.16252	0.0555556	0.583429	0.0308877	0.641305	0.009625	0.0704252	0.612367
ENSG00000112769	LAMA4	5.5	YES	0.114045	558	4	3	1	0.5	NO	1.24997	0	NA	NA	NA	NA	NA	NA	NA	NA	NA	1	0.01	13995	NO	1.16193	2.18543	NA	NA	NA	NA	NA	NA	NA	NA	NA	1	0.01	15335	YES	1.91878	0.723017	0.0153972	0.760429	0.0220917	1.3485	0.00239676	0.030981	1.05447
ENSG00000118971	CCND2	7.9	YES	0.114032	559	6	3	3	0.25	YES	35.3108	11.3252	0.0339844	1.55879	0.0264562	0.879652	0.00551096	0.135968	1.21922	0.793796	1	1	0.858188	296	YES	53.7214	39.264	0.000475984	0.442613	0.000558779	0.14271	8.62796e-06	2.12311e-05	0.292662	0.999658	0.01	1	0.217596	3615	YES	14.162	8.55489	0.21091	0.666145	0.457005	0.464181	0.269994	0.539232	0.565163
ENSG00000102034	ELF4	3.8	YES	0.113907	560	4	1	3	0.5	NO	0	0	NA	NA	NA	NA	NA	NA	NA	NA	NA	1	0.01	33846	NO	0.500103	0.493438	NA	NA	NA	NA	NA	NA	NA	NA	NA	1	0.01	18418	YES	0.777249	0.255169	0.0204248	0.501764	0.0129986	1.6781	0.00194081	0.0272121	1.08993
ENSG00000204682	MIR1915HG	3.3	YES	0.113822	561	5	4	1	0.625	YES	16.7303	5.87728	0.597039	1.36631	0.597039	0.40584	0.627261	1	0.886073	0.01	0.91301	1	0.0459631	3190	YES	18.6497	12.7321	9.86688e-07	0.516956	9.85581e-07	0.0741442	6.85626e-09	2.51432e-08	0.29555	1	0.01	1	0.217645	2510	YES	3.6473	1.43733	0.0267723	0.931092	0.0055187	1.38581	0.00118817	0.0201867	1.15845
ENSG00000064490	RFXANK	16	YES	0.113564	562	6	5	1	0.75	YES	133.894	14.7014	0.958593	3.10286	0.958593	0.587798	0.990413	1	1.84533	0.01	1	1	0.0473693	2584	YES	39.8687	30.8423	2.71867e-10	0.360053	2.74976e-10	0.0964736	1.49354e-11	8.11934e-11	0.228263	1	0.01	1	0.217645	1852	YES	78.2397	38.8037	0.00829563	0.99332	0.0182102	1.01543	0.00120437	0.0203413	1.00438
ENSG00000075275	CELSR1	0	NO	0.113484	563	4	3	1	0.5	NO	27.4125	0	NA	NA	NA	NA	NA	NA	NA	NA	NA	0.25	0.01	9743	NO	12.0489	4.86277	NA	NA	NA	NA	NA	NA	NA	NA	NA	0.25	0.01	10050	YES	1.88136	0.553406	0.0204248	0.891315	0.0099503	1.73579	0.00154794	0.0234883	1.31355
ENSG00000167797	CDK2AP2	21.9	YES	0.113359	564	6	2	4	0.5	YES	11.9674	38.1392	0.98674	-1.59373	1	-0.200246	1	1	-0.896988	0.01	0.921704	1	0.0461075	3158	YES	93.3221	62.7428	1.85134e-17	0.565333	1.90498e-17	0.2489	7.09749e-15	7.12165e-14	0.407116	1	0.360903	1	0.713577	704	YES	34.8329	16.2802	0.0204248	1.05217	0.00871906	1.21584	0.00138474	0.0220406	1.134
ENSG00000286156	AC026273.1	0	NO	0.113323	565	5	3	2	0.375	YES	6.10239	2.44833	0.0416249	1.04241	0.0416249	0.0553772	0.00967381	0.177482	0.548893	0.653979	0.582765	0.25	0.625487	569	NO	0.456017	0.721504	NA	NA	NA	NA	NA	NA	NA	NA	NA	0.25	0.01	17966	YES	2.85241	4.06241	0.328306	-0.394064	0.0379935	-0.734946	0.0593438	0.213943	-0.564505
ENSG00000145147	SLIT2	2.4	YES	0.11329	566	6	2	4	0.5	YES	51.9632	79.2579	0.684951	-0.599652	0.777352	-0.434751	0.796127	1	-0.517202	0.01	0.541275	1	0.0386567	5044	YES	33.2907	45.1212	5.7142e-05	-0.427613	5.68597e-05	-0.123638	4.91532e-07	1.40873e-06	-0.275625	0.999981	0.01	1	0.217642	3127	YES	33.3371	11.7476	0.0113751	1.42954	0.000808216	1.39671	0.000122027	0.00608142	1.41313
ENSG00000005075	POLR2J	28.5	YES	0.113209	567	6	4	2	0.5	YES	201.588	120.23	0.0672973	0.740804	0.0354209	0.436359	0.0127717	0.204823	0.588582	0.558838	0.630828	1	0.583963	605	YES	223.332	173.773	1.39103e-29	0.360153	1.46515e-29	0.240961	3.65251e-18	8.26151e-17	0.300557	1	0.01	1	0.217645	1283	YES	39.9165	25.0968	0.0345651	0.648809	0.0726795	0.670161	0.0133813	0.0859857	0.659485
ENSG00000100852	ARHGAP5	26.8	YES	0.113182	568	6	0	6	1	YES	11.4633	25.8682	0.608258	-1.10822	0.608258	-0.446724	0.641741	1	-0.777471	0.01	0.821451	1	0.0443826	3634	YES	82.8215	97.9903	1.00887e-05	-0.239965	7.40757e-06	-0.116818	5.85771e-08	1.89147e-07	-0.178392	0.999998	0.01	1	0.217644	2810	YES	11.9438	16.8823	0.17911	-0.466271	0.0350746	-1.00125	0.0305218	0.143136	-0.73376
ENSG00000107796	ACTA2	3.6	YES	0.113114	569	5	5	0	0.875	YES	48.663	5.25902	0.0367902	2.98816	0.0367902	0.487181	0.00782687	0.162765	1.73767	0.714318	1	1	0.800276	375	NO	35.9702	32.9178	NA	NA	NA	NA	NA	NA	NA	NA	NA	1	0.01	10489	YES	234.528	29.0453	0.104198	2.97069	0.00482857	2.91855	0.00354848	0.0383235	2.94462
ENSG00000238227	TMEM250	9.4	YES	0.113009	570	5	2	3	0.375	NO	0.144791	0.0815499	NA	NA	NA	NA	NA	NA	NA	NA	NA	1	0.01	16129	YES	11.0203	6.75627	9.50095e-10	0.632033	9.48982e-10	0.0567817	3.26847e-11	1.6619e-10	0.344407	1	0.190256	1	0.577259	1076	YES	6.4625	4.52132	0.0267723	0.434646	0.0135525	0.494691	0.00253616	0.032009	0.464669
ENSG00000143702	CEP170	19.3	YES	0.112994	571	6	1	5	0.75	YES	78.0551	153.397	0.0246181	-0.965714	0.0246181	-0.630876	0.00392685	0.116112	-0.798295	0.850607	0.83979	1	0.847918	313	YES	84.7547	103.197	1.52144e-11	-0.281032	4.77648e-10	-0.136256	7.44037e-12	4.24204e-11	-0.208644	1	0.01	1	0.217645	1798	YES	74.5238	113.087	0.150892	-0.595133	0.0883011	-0.843959	0.0546138	0.203635	-0.719546
ENSG00000215845	TSTD1	4.1	YES	0.112895	572	5	1	4	0.625	NO	0	0	NA	NA	NA	NA	NA	NA	NA	NA	NA	1	0.01	27766	YES	154.522	175.779	4.57768e-06	-0.184825	4.41039e-06	-0.116482	2.97417e-08	9.97952e-08	-0.150653	0.999999	0.01	1	0.217645	2716	YES	98.6406	106.33	0.860106	-0.107242	0.402174	-0.231902	0.720252	0.941603	-0.169572
ENSG00000172115	CYCS	30.7	YES	0.112797	573	6	2	4	0.5	YES	212.588	259.22	0.28849	-0.284898	0.392987	-0.130919	0.291102	0.777204	-0.207909	0.01	0.01	1	0.0103097	6946	YES	432.053	617.657	3.56357e-40	-0.514595	2.90066e-40	-0.432195	4.55343e-20	2.10529e-18	-0.473395	1	0.477903	1	0.783107	465	YES	210.664	303.394	0.17911	-0.524167	0.0274977	-0.66831	0.0251046	0.127219	-0.596238
ENSG00000128590	DNAJB9	14	YES	0.112742	574	6	1	5	0.75	YES	3.09226	10.1636	0.291104	-1.44783	0.307212	-0.194396	0.242524	0.722303	-0.821113	0.01	0.859431	1	0.0450518	3450	YES	79.9457	98.9566	2.09304e-08	-0.304347	2.05439e-08	-0.145794	2.78226e-10	1.23493e-09	-0.225071	1	0.01	1	0.217645	2140	YES	21.3389	19.7393	0.860106	0.107193	0.784276	0.0540494	0.894074	1	0.0806214
ENSG00000066322	ELOVL1	51.4	YES	0.112677	575	5	2	3	0.375	NO	3.64442	0.568091	NA	NA	NA	NA	NA	NA	NA	NA	NA	1	0.01	10944	YES	12.31	8.86037	5.9092e-06	0.432793	5.90342e-06	0.0451931	3.93422e-08	1.29974e-07	0.238993	0.999998	0.01	1	0.217645	2758	YES	19.0379	10.5462	0.0441176	0.795308	0.0679212	0.823548	0.0154934	0.0943021	0.809428
ENSG00000105825	TFPI2	0	NO	0.112602	576	6	5	1	0.75	YES	60.6722	21.5664	0.0399492	1.45044	0.0425159	0.405375	0.00951039	0.176846	0.92791	0.659209	0.945895	0.25	0.738179	449	YES	1078.84	895.655	4.51278e-22	0.268187	4.61252e-22	0.243672	2.42231e-16	3.2921e-15	0.25593	1	0.01	0.25	0.215656	4371	YES	784.331	141.692	0.00590749	2.46039	0.00189153	2.50715	0.000141848	0.00650407	2.48377
ENSG00000100345	MYH9	15.1	YES	0.112577	577	6	3	3	0.25	YES	14.5681	5.44143	0.641573	1.27314	0.568479	0.260658	0.638338	1	0.766901	0.01	0.811981	1	0.0442125	3676	YES	41.5202	28.0738	2.13943e-10	0.54843	2.16644e-10	0.144338	1.2911e-11	7.0759e-11	0.346384	1	0.198014	1	0.584949	1061	YES	25.7627	12.6091	0.125943	0.97565	0.0220087	1.0967	0.0150433	0.0925808	1.03618
ENSG00000187624	C17orf97	4	YES	0.112569	578	5	4	1	0.625	NO	0	0.010466	NA	NA	NA	NA	NA	NA	NA	NA	NA	1	0.01	20790	YES	22.4874	19.1339	5.85688e-05	0.222262	5.85751e-05	0.0401789	5.07884e-07	1.4525e-06	0.131221	0.99998	0.01	1	0.217642	3134	YES	6.97292	4.70831	0.0853444	0.482042	0.0279648	0.478277	0.012908	0.084164	0.48016
ENSG00000167244	IGF2	3.5	YES	0.112471	579	3	1	2	0.375	NO	0.210912	0	NA	NA	NA	NA	NA	NA	NA	NA	NA	1	0.01	17843	NO	22.758	6.84439	NA	NA	NA	NA	NA	NA	NA	NA	NA	1	0.01	10793	YES	2.80576	0.570808	0.0113751	1.27668	0.0013184	2.50154	0.000179917	0.00720585	1.88911
ENSG00000171951	SCG2	21.7	YES	0.112454	580	6	2	4	0.5	YES	738.31	580.625	0.303401	0.346092	0.266962	0.445102	0.225524	0.705989	0.395597	0.01	0.336317	1	0.0330211	5907	YES	367.623	641.414	2.8617e-44	-0.80136	2.70666e-44	-0.666182	1.15931e-20	6.90923e-19	-0.733771	1	0.781548	1	0.921626	99	YES	842.652	1415.91	0.21091	-0.748028	0.116744	-0.934901	0.0905147	0.277509	-0.841465
ENSG00000211459	MT-RNR1	0	NO	0.112432	581	6	4	2	0.5	YES	11711.5	9857.47	0.239628	0.248611	0.208945	0.312358	0.15646	0.621504	0.280484	0.01	0.01	0.25	0.0102155	9082	YES	1135.76	834.902	7.44289e-29	0.443516	8.75022e-29	0.401753	5.27926e-18	1.11897e-16	0.422634	1	0.391527	0.25	0.726383	648	YES	2481.65	17169.6	0.150892	-2.78999	5.94759e-07	-4.07876	4.55716e-06	0.00160137	-3.43437
ENSG00000143321	HDGF	23.7	YES	0.112347	582	6	5	1	0.75	YES	18.8743	9.19547	0.23708	0.962978	0.226227	0.220727	0.164824	0.635296	0.591853	0.01	0.634624	1	0.0407479	4582	YES	43.6891	33.9235	9.07246e-11	0.355726	9.17345e-11	0.101702	7.7412e-12	4.3932e-11	0.228714	1	0.01	1	0.217645	1805	YES	48.384	29.756	0.0441176	0.683179	0.00430029	0.632405	0.00148456	0.0229177	0.657792
ENSG00000145632	PLK2	4.2	YES	0.112309	583	6	3	3	0.25	YES	28.5056	13.842	0.168695	0.991297	0.168695	0.225557	0.100292	0.511572	0.608427	0.01	0.653515	1	0.0411456	4475	YES	38.5651	48.8743	4.11528e-12	-0.334068	4.14459e-12	-0.103928	1.40442e-12	9.14178e-12	-0.218998	1	0.01	1	0.217645	1662	YES	130.127	76.5333	0.0853444	0.758072	0.106128	0.820773	0.0393924	0.167338	0.789423
ENSG00000212978	AC016747.1	0	NO	0.11218	584	6	4	2	0.5	YES	1.03296	7.86826	0.413295	-2.12507	0.413295	-0.122479	0.386138	0.863992	-1.12377	0.01	1	0.25	0.0469364	2840	YES	18.3527	15.9975	0.00116335	0.18721	0.00116397	0.0289734	2.79718e-05	6.45062e-05	0.108092	0.998893	0.01	0.25	0.215498	4628	YES	7.76815	5.08057	0.125943	0.528065	0.121588	0.626247	0.0607544	0.217031	0.577156
ENSG00000103260	METRN	45.7	YES	0.112161	585	5	2	3	0.375	NO	0.0457499	0.289155	NA	NA	NA	NA	NA	NA	NA	NA	NA	1	0.01	15700	YES	95.0725	34.5609	1.02471e-87	1.43383	1.10994e-87	0.537216	7.3058e-25	3.17791e-22	0.985524	1	0.989375	1	0.996469	29	YES	59.4539	19.5798	0.0267722	1.55461	0.0100743	1.75559	0.00197242	0.027441	1.6551
ENSG00000134184	GSTM1	7.8	YES	0.112	586	5	2	3	0.375	NO	0.00985381	0.530727	NA	NA	NA	NA	NA	NA	NA	NA	NA	1	0.01	14014	YES	9.12376	8.50475	0.0101827	0.0910243	0.0316376	0.00759915	0.00229878	0.00417204	0.0493117	0.911061	0.01	1	0.204625	5186	YES	3.26825	2.83959	0.328306	0.152693	0.614751	0.372868	0.459068	0.743946	0.26278
ENSG00000177951	BET1L	14.9	YES	0.11196	587	6	2	4	0.5	YES	3.08959	5.56907	0.292057	-0.683735	0.292057	-0.0579088	0.234101	0.710412	-0.370822	0.01	0.275842	1	0.0309232	6067	YES	16.6124	12.0796	8.12103e-09	0.429274	7.85598e-09	0.057399	1.38668e-10	6.38318e-10	0.243337	1	0.01	1	0.217645	2078	YES	20.0355	13.1991	0.0441177	0.567029	0.0111387	0.580133	0.00331274	0.0371208	0.573581
ENSG00000137575	SDCBP	33.4	YES	0.111899	588	6	3	3	0.25	YES	123.88	53.0809	0.438267	1.20736	0.423637	0.743942	0.40913	0.883593	0.975649	0.01	0.982061	1	0.0470862	2711	YES	151.552	125.636	2.60891e-11	0.268613	2.78234e-11	0.156975	3.85605e-12	2.32398e-11	0.212794	1	0.01	1	0.217645	1737	YES	62.0355	48.4568	0.285445	0.349994	0.30083	0.312677	0.23532	0.497344	0.331336
ENSG00000014123	UFL1	31.1	YES	0.111723	589	6	1	5	0.75	YES	3.40037	11.407	0.477151	-1.49545	0.496099	-0.302753	0.482339	0.930483	-0.899104	0.01	0.92338	1	0.0461353	3153	YES	23.5688	21.739	0.0168563	0.111662	0.0168699	0.0214923	0.00205618	0.00376068	0.0665773	0.92025	0.01	1	0.205989	5155	YES	4.37505	4.1714	0.860106	0.0557236	0.77231	-0.0866652	0.889167	1	-0.0154708
ENSG00000087448	KLHL42	13.4	YES	0.11166	590	6	2	4	0.5	YES	5.24489	5.89676	0.514415	-0.143243	0.531381	-0.00847333	0.530226	0.962033	-0.0758581	0.01	0.01	1	0.0103097	7449	YES	35.596	44.8565	1.51343e-05	-0.325441	1.51182e-05	-0.0957029	1.07051e-07	3.32796e-07	-0.210572	0.999996	0.01	1	0.217644	2906	YES	10.7134	15.4767	0.125943	-0.49227	0.0331093	-0.698781	0.0210507	0.114409	-0.595525
ENSG00000198589	LRBA	7.4	YES	0.111625	591	6	4	2	0.5	YES	12.0415	2.69696	0.18623	1.8187	0.18623	0.35326	0.11733	0.545811	1.08598	0.01	1	1	0.0473693	1460	YES	17.4739	12.2207	2.23246e-11	0.482696	2.23614e-11	0.0661441	3.47501e-12	2.10585e-11	0.27442	1	0.01	1	0.217645	1730	YES	13.711	13.3307	0.791415	0.03778	0.887538	0.0793522	0.91287	1	0.0585661
ENSG00000176894	PXMP2	4.4	YES	0.1116	592	5	5	0	0.875	NO	5.79234	2.49856	NA	NA	NA	NA	NA	NA	NA	NA	NA	1	0.01	11180	YES	50.7802	44.8172	4.69489e-05	0.176512	4.63001e-05	0.0587343	3.86679e-07	1.12117e-06	0.117623	0.999985	0.01	1	0.217643	3094	YES	20.7124	14.8062	0.0441177	0.458031	0.113352	0.343056	0.0242421	0.124411	0.400544
ENSG00000089048	ESF1	16.8	YES	0.111594	593	6	0	6	1	YES	6.10438	10.3036	0.916918	-0.669997	1	-0.123883	1	1	-0.39694	0.01	0.339278	1	0.0331171	5897	YES	52.4687	63.9273	0.000378546	-0.280129	0.000378546	-0.105147	5.61384e-06	1.41275e-05	-0.192638	0.999778	0.01	1	0.217613	3542	YES	4.08459	6.33971	0.125943	-0.529592	0.0406588	-1.01461	0.0249048	0.126597	-0.772101
ENSG00000203930	LINC00632	0	NO	0.111591	594	6	2	4	0.5	YES	90.2724	93.8515	0.970683	-0.0554915	0.990226	-0.0307083	0.997921	1	-0.0430999	0.01	0.01	0.25	0.0102155	9448	YES	86.5609	141.926	3.69017e-38	-0.706907	3.7243e-38	-0.376214	9.62919e-20	3.84841e-18	-0.541561	1	0.573437	0.25	0.824217	317	YES	10.5629	34.5592	0.0853444	-1.62072	4.37272e-05	-2.84002	6.42436e-05	0.00462467	-2.23037
ENSG00000167508	MVD	14.6	YES	0.111377	595	6	2	4	0.5	YES	30.6058	59.1308	0.0811251	-0.927916	0.0640806	-0.0779901	0.0247065	0.269629	-0.502953	0.263347	0.521525	1	0.33314	830	YES	96.2983	152.187	2.65731e-33	-0.654809	2.73367e-33	-0.362481	6.71526e-19	1.92363e-17	-0.508645	1	0.529504	1	0.810151	364	YES	230.774	266.391	0.536011	-0.206231	0.310477	-0.365981	0.393584	0.676215	-0.286106
ENSG00000131016	AKAP12	11.4	YES	0.111322	596	6	2	4	0.5	YES	57.2901	68.7301	0.303401	-0.258531	0.360241	-0.175907	0.281702	0.76484	-0.217219	0.01	0.01	1	0.0103097	6929	YES	88.4729	126.724	1.51201e-14	-0.513512	1.50882e-14	-0.267513	9.85954e-14	7.94831e-13	-0.390513	1	0.324855	1	0.68914	800	YES	27.7111	51.542	0.125943	-0.871863	0.0521106	-1.0976	0.0304929	0.143119	-0.984733
ENSG00000163430	FSTL1	4.3	YES	0.111306	597	6	4	2	0.5	YES	3.25896	1.98443	0.206452	0.513045	0.206452	0.0955178	0.137933	0.586254	0.304282	0.01	0.01	1	0.0103097	6649	YES	113.935	100.734	7.28203e-11	0.176011	7.38726e-11	0.0920794	6.81681e-12	3.93008e-11	0.134045	1	0.01	1	0.217645	1786	YES	211.426	84.1198	0.0267722	1.3194	0.00515639	1.27749	0.00112246	0.0194328	1.29844
ENSG00000185340	GAS2L1	11.3	YES	0.111227	598	6	4	2	0.5	YES	6.04918	3.1658	0.876223	0.758862	0.903575	0.0301033	0.950437	1	0.394483	0.01	0.333839	1	0.0329403	5914	YES	16.2616	9.82723	7.07127e-14	0.672906	7.10775e-14	0.0824097	1.95429e-13	1.49983e-12	0.377658	1	0.293818	1	0.666603	872	YES	3.68824	1.63726	0.00590749	0.830008	0.000278093	1.21128	3.23944e-05	0.00355176	1.02064
ENSG00000176014	TUBB6	6.1	YES	0.111199	599	6	2	4	0.5	YES	3.88086	10.0294	0.640301	-1.17614	0.640301	-0.0805162	0.682637	1	-0.628329	0.01	0.675491	1	0.0415987	4377	YES	24.3513	21.8778	1.39137e-05	0.148108	1.38997e-05	0.028936	9.76388e-08	3.05753e-07	0.088522	0.999996	0.01	1	0.217644	2889	YES	47.4592	22.762	0.17911	1.02811	0.0928054	1.04285	0.0658396	0.228489	1.03548
ENSG00000273079	GRIN2B	1.8	YES	0.111159	600	4	1	3	0.5	YES	1.78835	4.06501	0.371997	-0.86115	0.371997	-0.374791	0.33297	0.821249	-0.61797	0.01	0.664145	1	0.041366	4428	YES	22.8736	31.921	2.22521e-11	-0.463592	2.24633e-11	-0.102905	3.47625e-12	2.10585e-11	-0.283249	1	0.01	1	0.217645	1731	YES	1.57876	3.5837	0.0853444	-0.829833	0.0100039	-1.78738	0.00544777	0.0497749	-1.30861
ENSG00000255248	MIR100HG	0	NO	0.111106	601	6	2	4	0.5	YES	39.3172	74.5103	0.075093	-0.905278	0.0881543	-0.4755	0.030278	0.291712	-0.690389	0.164028	0.739782	0.25	0.270862	901	YES	21.7713	32.9867	1.30857e-11	-0.577753	1.30389e-11	-0.127966	2.58912e-12	1.60556e-11	-0.352859	1	0.221445	0.25	0.601469	1026	YES	39.3677	44.0021	0.478947	-0.156791	0.210055	-0.416348	0.281239	0.553733	-0.286569
ENSG00000153404	PLEKHG4B	0	NO	0.111041	602	4	3	1	0.5	YES	2.09858	0.176244	0.0104852	1.39742	0.0104852	0.181189	0.000920146	0.0621887	0.789305	0.963902	0.831923	0.25	0.909863	222	YES	18.4572	7.5107	2.19811e-20	1.19295	2.20363e-20	0.140487	7.58035e-16	9.23745e-15	0.666721	1	0.715954	0.25	0.887077	158	YES	3.60079	0.985451	0.125943	1.21241	0.00279748	2.14599	0.00268314	0.0331209	1.6792
ENSG00000151917	BEND6	11.3	YES	0.11104	603	6	3	3	0.25	YES	2.7916	2.72984	0.0199797	0.0236926	0.0199797	0.00533809	0.00274645	0.105854	0.0145154	0.894232	0.01	1	0.202114	978	YES	20.0178	27.41	1.90057e-06	-0.434786	1.90154e-06	-0.0867029	1.27236e-08	4.50994e-08	-0.260744	0.999999	0.01	1	0.217645	2585	YES	4.56744	8.54746	0.125943	-0.778103	0.0576336	-1.11277	0.0330988	0.150244	-0.945435
ENSG00000100364	KIAA0930	48.2	YES	0.111	604	6	2	4	0.5	YES	19.8606	8.4063	0.723443	1.14908	0.667423	0.448525	0.751764	1	0.798803	0.01	0.840232	1	0.044716	3534	YES	30.4197	43.284	1.91978e-09	-0.495115	1.93558e-09	-0.136256	5.20295e-11	2.55861e-10	-0.315685	1	0.01	1	0.217645	1976	YES	37.344	36.7752	0.929801	0.0215604	0.86361	-0.0350066	0.958367	1	-0.00672312
ENSG00000168899	VAMP5	16.8	YES	0.11096	605	5	2	3	0.375	NO	0	0	NA	NA	NA	NA	NA	NA	NA	NA	NA	1	0.01	36593	YES	25.3575	10.5981	1.48209e-18	1.18432	1.4825e-18	0.181514	2.93358e-15	3.16223e-14	0.682918	1	0.732345	1	0.901994	136	YES	21.0321	6.70204	0.0441176	1.51629	0.00412642	1.69709	0.00143403	0.022396	1.60669
ENSG00000129654	FOXJ1	2	YES	0.110951	606	3	2	1	0.375	NO	0.188533	0	NA	NA	NA	NA	NA	NA	NA	NA	NA	1	0.01	17969	YES	43.0055	19.6013	7.51733e-28	1.09495	7.5564e-28	0.258772	8.61613e-18	1.75145e-16	0.67686	1	0.726258	1	0.899505	139	YES	6.11512	0.840985	0.00829563	1.95041	0.000312618	2.76441	4.57572e-05	0.00403502	2.35741
ENSG00000173947	PIFO	5	YES	0.110939	607	5	4	1	0.625	NO	2.80936	4.5026	NA	NA	NA	NA	NA	NA	NA	NA	NA	1	0.01	9779	YES	62.6692	41.7591	7.87851e-14	0.574364	7.91786e-14	0.199137	2.05252e-13	1.56883e-12	0.386751	1	0.316098	1	0.682933	823	YES	21.0181	4.35117	0.00414781	2.04076	2.6019e-05	2.18857	4.63546e-06	0.00160137	2.11467
ENSG00000069869	NEDD4	3.5	YES	0.110936	608	6	1	5	0.75	YES	0.552243	13.2373	0.0294352	-3.19724	0.0294352	-0.202246	0.00533638	0.134648	-1.69975	0.79996	1	1	0.862595	291	YES	19.6477	19.0868	0.183357	0.0397363	0.454319	0.00796851	0.245838	0.312709	0.0238524	0.01	0.01	1	0.0103097	7306	YES	2.94958	4.80673	0.125943	-0.556027	0.0120739	-1.2129	0.00914162	0.068124	-0.884462
ENSG00000189159	JPT1	11.1	YES	0.110916	609	6	3	3	0.25	YES	327.511	378.883	0.608395	-0.209612	0.883613	-0.0628194	0.841814	1	-0.136216	0.01	0.01	1	0.0103097	8242	YES	882.171	1048.6	1.62835e-19	-0.249075	1.67044e-19	-0.225778	1.42512e-15	1.65131e-14	-0.237427	1	0.01	1	0.217645	1382	YES	571.338	691.929	0.0555556	-0.27584	0.0147085	-0.41372	0.00513413	0.0479126	-0.34478
ENSG00000196923	PDLIM7	3.5	YES	0.110897	610	6	3	3	0.25	YES	3.14858	26.8374	0.720624	-2.74633	0.720624	-0.155705	0.780903	1	-1.45102	0.01	1	1	0.0473693	2317	YES	136.462	106.909	2.09732e-08	0.349222	2.16245e-08	0.192789	2.83827e-10	1.25566e-09	0.271005	1	0.01	1	0.217645	2143	YES	94.0227	46.2158	0.0113751	1.009	0.0124683	1.03679	0.00114007	0.0196253	1.0229
ENSG00000187244	BCAM	4.4	YES	0.110889	611	5	2	3	0.375	NO	0.0102717	0	NA	NA	NA	NA	NA	NA	NA	NA	NA	1	0.01	21481	YES	49.1172	44.8889	0.00320437	0.127159	0.00322427	0.0412415	0.00013318	0.000282726	0.0842004	0.994733	0.01	1	0.216885	4157	YES	41.2472	11.0782	0.0113751	1.80645	7.69835e-05	1.79539	2.04254e-05	0.00285421	1.80092
ENSG00000135916	ITM2C	97.3	YES	0.110834	612	6	3	3	0.25	YES	55.0594	28.0622	0.521716	0.947811	0.521716	0.364673	0.528659	0.962033	0.656242	0.01	0.705143	1	0.0421947	4220	YES	385.604	242.433	6.91823e-22	0.667333	7.16915e-22	0.504316	2.74012e-16	3.68685e-15	0.585824	1	0.62761	1	0.857057	221	YES	183.483	131.755	0.0267722	0.47472	0.0177745	0.493993	0.0031945	0.0364842	0.484356
ENSG00000227500	SCAMP4	22.1	YES	0.110829	613	6	3	3	0.25	YES	12.1726	1.7162	0.0803763	2.27788	0.0803763	0.198509	0.0296493	0.290983	1.23819	0.174005	1	1	0.314095	854	YES	31.0209	24.7818	4.25348e-08	0.312662	9.36232e-08	0.069019	6.54733e-10	2.74708e-09	0.190841	1	0.01	1	0.217645	2237	YES	17.9611	11.2993	0.0853444	0.624467	0.012466	0.651226	0.00655526	0.0554616	0.637846
ENSG00000246705	H2AJ	9	YES	0.110795	614	5	2	3	0.375	NO	0	0.369818	NA	NA	NA	NA	NA	NA	NA	NA	NA	1	0.01	16655	YES	82.7742	58.4268	3.64141e-19	0.495394	3.78994e-19	0.206527	1.8533e-15	2.09094e-14	0.35096	1	0.21485	1	0.60097	1028	YES	60.7393	36.4763	0.0555556	0.720213	0.0705605	0.763446	0.0194467	0.109327	0.74183
ENSG00000145990	GFOD1	6.3	YES	0.11073	615	6	3	3	0.25	YES	14.9112	4.29135	0.349589	1.58833	0.377405	0.620766	0.322025	0.812534	1.10455	0.01	1	1	0.0473693	1842	YES	12.1008	18.598	6.19715e-12	-0.581051	6.2137e-12	-0.0816656	1.7384e-12	1.11239e-11	-0.331358	1	0.12675	1	0.504618	1167	YES	2.02531	2.51565	0.536011	-0.216712	0.164153	-0.497169	0.271134	0.540934	-0.35694
ENSG00000018408	WWTR1	15.2	YES	0.110711	616	6	4	2	0.5	YES	12.4287	0.71195	0.031295	2.97161	0.0174378	0.382227	0.00359562	0.109683	1.67692	0.862737	1	1	0.90685	232	YES	21.2659	16.2445	2.86695e-09	0.368694	2.8592e-09	0.0611609	6.79046e-11	3.28787e-10	0.214927	1	0.01	1	0.217645	2002	YES	3.03427	1.71331	0.150892	0.572255	0.229053	0.675945	0.117943	0.326339	0.6241
ENSG00000161714	PLCD3	13.9	YES	0.11069	617	5	2	3	0.375	NO	0.0613507	0.485268	NA	NA	NA	NA	NA	NA	NA	NA	NA	1	0.01	14992	YES	9.91346	8.836	0.0734059	0.149964	0.0734439	0.014193	0.0254549	0.0391984	0.0820785	0.248576	0.01	1	0.0865745	6126	YES	35.1123	21.59	0.0555556	0.676803	0.0245405	0.725114	0.00791984	0.0617979	0.700958
ENSG00000134910	STT3A	9.3	YES	0.110685	618	6	2	4	0.5	YES	13.3391	69.465	0.128494	-2.29695	0.14139	-0.966378	0.0698742	0.430156	-1.63166	0.01	1	1	0.0473693	1312	YES	17.985	14.9715	7.86096e-05	0.249356	7.85826e-05	0.0374321	7.2644e-07	2.04226e-06	0.143394	0.999971	0.01	1	0.217641	3184	YES	78.5118	41.8778	0.0153972	0.890938	0.013992	0.925298	0.0016239	0.0241247	0.908118
ENSG00000124225	PMEPA1	10.2	YES	0.110653	619	6	3	3	0.25	YES	31.3871	16.5849	0.669846	0.881081	0.632623	0.366954	0.696699	1	0.624018	0.01	0.670793	1	0.0415026	4400	YES	36.1712	15.785	5.16247e-28	1.14701	5.23842e-28	0.234879	7.93343e-18	1.6338e-16	0.690946	1	0.740333	1	0.90524	126	YES	10.8134	6.89093	0.0692559	0.582152	0.0778806	0.567845	0.0254706	0.128374	0.574998
ENSG00000152952	PLOD2	10.7	YES	0.11057	620	5	3	2	0.375	NO	0.671294	5.70746	NA	NA	NA	NA	NA	NA	NA	NA	NA	1	0.01	11016	YES	26.3219	12.3992	7.02062e-23	1.02791	7.06734e-23	0.169091	1.44216e-16	2.07247e-15	0.598499	1	0.642268	1	0.863634	203	YES	10.4445	4.27474	0.0204248	1.11749	0.00411992	1.1461	0.000739448	0.0153489	1.1318
ENSG00000159167	STC1	3.5	YES	0.11055	621	6	2	4	0.5	YES	3.67568	12.461	0.56164	-1.52554	0.579981	-0.321282	0.593185	0.999273	-0.923413	0.01	0.942416	1	0.0464481	3067	YES	25.0841	23.9324	0.379643	0.0651486	0.379875	0.01324	0.34288	0.420443	0.0391943	0.01	0.01	1	0.0103097	7543	YES	23.9086	43.6842	0.328306	-0.84312	0.105477	-1.01134	0.12472	0.337634	-0.927232
ENSG00000179218	CALR	33.5	YES	0.110536	622	6	3	3	0.25	YES	1037.26	765.459	0.351531	0.437885	0.217921	0.402372	0.219687	0.694151	0.420128	0.01	0.38675	1	0.0345847	5733	YES	378.567	303.952	2.55709e-23	0.31577	2.80703e-23	0.244439	1.11085e-16	1.66046e-15	0.280104	1	0.01	1	0.217645	1333	YES	512.771	318.355	0.0153972	0.685963	0.0667217	0.688006	0.00627731	0.0539641	0.686985
ENSG00000140943	MBTPS1	14.8	YES	0.110496	623	6	2	4	0.5	YES	5.55246	7.10754	0.571206	-0.307228	0.571206	-0.0460885	0.59367	0.999273	-0.176658	0.01	0.01	1	0.0103097	7591	YES	46.4023	39.7851	3.32241e-07	0.216914	3.36935e-07	0.0666824	2.60644e-09	1.00466e-08	0.141798	1	0.01	1	0.217645	2401	YES	24.501	17.1299	0.125943	0.492185	0.0160754	0.461257	0.0115985	0.0792302	0.476721
ENSG00000162194	LBHD1	1.8	YES	0.110333	624	5	4	1	0.625	NO	0.00160031	0	NA	NA	NA	NA	NA	NA	NA	NA	NA	1	0.01	22998	YES	62.3157	57.5245	0.000159415	0.113521	4.61818e-06	0.0706764	2.05963e-07	6.19466e-07	0.0920988	0.999992	0.01	1	0.217644	2992	YES	2.65089	1.5077	0.21091	0.541883	0.023836	0.749345	0.0262345	0.130592	0.645614
ENSG00000198868	MTND4LP30	0	NO	0.110322	625	4	0	4	0.75	NO	0.437818	0.109814	NA	NA	NA	NA	NA	NA	NA	NA	NA	0.25	0.01	13647	NO	0	0	NA	NA	NA	NA	NA	NA	NA	NA	NA	0.25	0.01	40839	YES	2.7022	5.60228	0.0267723	-0.834582	0.027829	-1.1262	0.0046879	0.0455165	-0.980389
ENSG00000122034	GTF3A	26	YES	0.110301	626	6	4	2	0.5	YES	46.5039	29.3611	0.73578	0.645822	0.73578	0.165815	0.798529	1	0.405819	0.01	0.35822	1	0.0337182	5829	YES	199.543	206.46	0.87642	-0.0489181	0.885605	-0.0331684	0.943095	0.974347	-0.0410432	0.01	0.01	1	0.0103097	8834	YES	107.934	145.703	0.0853444	-0.429439	0.0218128	-0.626006	0.0104842	0.0741173	-0.527722
ENSG00000122873	CISD1	14.7	YES	0.110254	627	6	3	3	0.25	YES	207.976	322.924	0.334599	-0.63232	0.456246	-0.336909	0.360881	0.845553	-0.484614	0.01	0.494923	1	0.0375275	5287	YES	170.627	252.015	1.14111e-32	-0.559942	1.10448e-32	-0.380265	8.77939e-19	2.40719e-17	-0.470104	1	0.472792	1	0.780324	472	YES	108.95	145.95	0.150892	-0.418483	0.0215318	-0.537409	0.0174897	0.102431	-0.477946
ENSG00000178445	GLDC	1.9	YES	0.110186	628	5	3	2	0.375	YES	10.2516	16.045	0.755457	-0.59922	0.919499	-0.0782265	0.922155	1	-0.338723	0.01	0.165807	1	0.0261269	6352	NO	5.00739	3.35636	NA	NA	NA	NA	NA	NA	NA	NA	NA	1	0.01	12383	YES	8.49689	4.25766	0.0692559	0.853035	0.0145008	1.07357	0.00616924	0.0533318	0.963304
ENSG00000171962	DRC3	0	NO	0.110159	629	4	1	3	0.5	NO	0.597574	0.00270093	NA	NA	NA	NA	NA	NA	NA	NA	NA	0.25	0.01	16458	NO	8.60952	5.62298	NA	NA	NA	NA	NA	NA	NA	NA	NA	0.25	0.01	10739	YES	3.92136	1.58682	0.0441177	0.927879	0.00597683	1.19593	0.00195803	0.0273433	1.06191
ENSG00000132932	ATP8A2	6.7	YES	0.110147	630	4	1	3	0.5	YES	0.862573	7.95997	0.104504	-2.2662	0.110962	-0.501606	0.0483224	0.360356	-1.3839	0.0111145	1	1	0.0508027	1233	YES	18.2847	26.3076	2.25708e-09	-0.501847	2.25261e-09	-0.0951076	5.77872e-11	2.82409e-10	-0.298477	1	0.01	1	0.217645	1986	YES	8.7656	15.8696	0.104198	-0.788644	0.0231151	-0.992718	0.0131728	0.0851715	-0.890681
ENSG00000225484	NUTM2B-AS1	0	NO	0.110085	631	6	3	3	0.25	YES	11.4563	2.25983	0.0712825	1.93401	0.0665396	0.137155	0.0228429	0.257461	1.03558	0.302054	1	0.25	0.448434	743	YES	49.7482	47.9819	0.0201988	0.051106	0.0581845	0.0134744	0.00699431	0.0118142	0.0322902	0.742398	0.01	0.25	0.177048	5600	YES	14.5424	17.9854	0.246292	-0.28868	0.0250305	-0.441746	0.0318717	0.146731	-0.365213
ENSG00000244128	LINC01322	0	NO	0.11006	632	4	1	3	0.5	YES	0	41.2036	0.00822966	-5.39929	0.00822966	-0.61255	0.000613852	0.0500713	-3.00592	0.975845	1	0.25	0.974946	101	YES	13.3233	23.4922	1.04523e-14	-0.773954	1.0495e-14	-0.124686	8.42446e-14	6.90352e-13	-0.44932	1	0.439109	0.25	0.7545	552	YES	12.7541	11.9451	0.860106	0.0874616	0.780891	-0.173208	0.892685	1	-0.0428731
ENSG00000206503	HLA-A	19.5	YES	0.110057	633	6	4	2	0.5	YES	24.369	9.2181	0.00198984	1.31194	0.00181837	0.200897	5.87574e-05	0.015026	0.756419	0.997679	0.802479	1	0.928298	180	YES	104.582	87.1738	3.16445e-05	0.259937	3.23017e-05	0.128282	2.48665e-07	7.39878e-07	0.19411	0.99999	0.01	1	0.217643	3023	YES	94.0816	49.155	0.0441177	0.922773	0.0132593	0.888873	0.00383984	0.0401447	0.905823
ENSG00000128335	APOL2	20.2	YES	0.109985	634	6	3	3	0.25	YES	18.5952	20.5204	0.851997	-0.135205	0.872946	-0.0374705	0.928107	1	-0.0863377	0.01	0.01	1	0.0103097	8533	YES	11.8084	10.8763	0.0136022	0.108996	0.0156208	0.0123177	0.00160499	0.00297238	0.060657	0.937462	0.01	1	0.208533	5087	YES	10.8493	5.82467	0.0345651	0.795977	0.0280683	0.807433	0.00588237	0.0519476	0.801705
ENSG00000096063	SRPK1	8	YES	0.109893	635	6	3	3	0.25	YES	119.426	71.6938	0.867699	0.728245	0.746696	0.499634	0.883604	1	0.613939	0.01	0.659676	1	0.0412736	4453	YES	50.1918	56.3033	0.153868	-0.162707	0.153845	-0.0579079	0.0865381	0.121517	-0.110307	0.01	0.01	1	0.0103097	6684	YES	17.4183	22.6778	0.125943	-0.362392	0.00245595	-0.553991	0.00240514	0.031037	-0.458191
ENSG00000067182	TNFRSF1A	19.2	YES	0.109878	636	6	2	4	0.5	YES	2.49368	2.51434	0.323358	-0.00850717	0.323358	0.00114279	0.27202	0.75288	-0.00368219	0.01	0.01	1	0.0103097	6918	YES	45.2515	25.0147	1.73503e-33	0.830171	1.74909e-33	0.21721	6.19295e-19	1.79729e-17	0.52369	1	0.550029	1	0.820418	328	YES	18.0322	6.4697	0.00829563	1.34932	0.00048426	1.49437	6.39112e-05	0.00462467	1.42185
ENSG00000182400	TRAPPC6B	17.5	YES	0.109839	637	6	2	4	0.5	YES	5.06759	20.9146	0.0595721	-1.8527	0.0595721	-0.441196	0.0178546	0.230792	-1.14695	0.4192	1	1	0.562274	624	YES	33.5554	51.3504	8.77549e-17	-0.599289	8.76045e-17	-0.181276	1.24791e-14	1.20228e-13	-0.390283	1	0.324327	1	0.688769	801	YES	25.7836	32.9062	0.285445	-0.3402	0.199347	-0.518387	0.173807	0.412659	-0.429293
ENSG00000198901	PRC1	3.4	YES	0.109827	638	4	1	3	0.5	NO	33.7691	0	NA	NA	NA	NA	NA	NA	NA	NA	NA	1	0.01	10195	NO	6.85629	7.0752	NA	NA	NA	NA	NA	NA	NA	NA	NA	1	0.01	11940	YES	10.5797	4.28133	0.0267723	1.13263	0.00122742	1.15493	0.000342774	0.00989298	1.14378
ENSG00000186470	BTN3A2	11.4	YES	0.109818	639	5	3	2	0.375	YES	7.07794	0.562247	0.0143514	2.37037	0.0334701	0.134916	0.00322891	0.107577	1.25264	0.876268	1	1	0.916244	211	NO	2.522	1.50373	NA	NA	NA	NA	NA	NA	NA	NA	NA	1	0.01	14509	YES	2.40663	0.608425	0.0345651	1.0827	0.000903299	1.83545	0.000330888	0.00974434	1.45907
ENSG00000165424	ZCCHC24	56.7	YES	0.109815	640	4	1	3	0.5	NO	5.35887	0.00352025	NA	NA	NA	NA	NA	NA	NA	NA	NA	1	0.01	10675	NO	3.0366	1.62512	NA	NA	NA	NA	NA	NA	NA	NA	NA	1	0.01	13823	YES	0.923717	0.29549	0.0441176	0.570399	0.0102901	1.78557	0.00309782	0.0359172	1.17799
ENSG00000170525	PFKFB3	19.2	YES	0.109737	641	5	3	2	0.375	NO	1.0031	0.591575	NA	NA	NA	NA	NA	NA	NA	NA	NA	1	0.01	10971	YES	13.6187	8.80331	6.00122e-08	0.576472	6.00404e-08	0.0627491	6.29355e-10	2.65003e-09	0.319611	1	0.01	1	0.217645	2230	YES	13.2862	11.2462	0.724233	0.222289	0.615734	0.19318	0.722607	0.943171	0.207735
ENSG00000185624	P4HB	7.9	YES	0.109714	642	6	2	4	0.5	YES	13.589	17.675	0.959121	-0.356221	0.938716	-0.0483009	0.98671	1	-0.202261	0.01	0.01	1	0.0103097	8849	YES	318.399	218.679	5.67684e-54	0.539962	6.41836e-54	0.393103	7.04176e-22	6.77733e-20	0.466533	1	0.467182	1	0.777246	483	YES	287.561	147.249	0.0204248	0.960858	0.00883384	1.00235	0.00140009	0.0221897	0.981605
ENSG00000163558	PRKCI	5.6	YES	0.109656	643	6	2	4	0.5	YES	0.470437	11.2146	0.377629	-3.05429	0.377629	-0.312764	0.340156	0.82803	-1.68353	0.01	1	1	0.0473693	1870	YES	29.7509	36.6721	0.000532382	-0.292867	0.000494323	-0.0755434	8.56402e-06	2.10958e-05	-0.184205	0.999661	0.01	1	0.217596	3612	YES	19.544	29.3598	0.0692559	-0.563442	0.0181207	-0.831376	0.00744472	0.0597478	-0.697409
ENSG00000004864	SLC25A13	14.5	YES	0.109637	644	6	3	3	0.25	YES	2.40838	0.584654	0.395219	1.10492	0.677785	0.0490073	0.552338	0.972502	0.576963	0.01	0.617151	1	0.0403729	4674	YES	16.1817	22.2189	0.000133411	-0.434427	0.000133043	-0.0735936	1.40717e-06	3.83486e-06	-0.25401	0.999944	0.01	1	0.217637	3276	YES	23.2351	35.1023	0.0692559	-0.574989	0.0338498	-0.713167	0.0126044	0.0830759	-0.644078
ENSG00000204673	AKT1S1	17.4	YES	0.109623	645	5	2	3	0.375	NO	1.96068	3.22632	NA	NA	NA	NA	NA	NA	NA	NA	NA	1	0.01	10560	YES	31.4695	27.5299	2.61548e-05	0.186609	2.62746e-05	0.043863	1.98016e-07	5.97086e-07	0.115236	0.999992	0.01	1	0.217644	2984	YES	10.0504	5.92386	0.0555556	0.674452	0.0181639	0.775844	0.00613814	0.0531956	0.725148
ENSG00000124074	ENKD1	4.5	YES	0.109583	646	6	2	4	0.5	YES	0.317987	5.70274	0.822049	-2.34641	0.822049	-0.0678857	0.890815	1	-1.20715	0.01	1	1	0.0473693	2442	YES	12.8385	9.31401	3.07767e-06	0.424082	3.08192e-06	0.0459672	2.03699e-08	7.01456e-08	0.235025	0.999999	0.01	1	0.217645	2653	YES	17.429	9.62634	0.00590749	0.794336	0.00143918	0.799123	0.000114308	0.00595366	0.79673
ENSG00000214967	NPIPA7	0	NO	0.109569	647	6	3	3	0.25	YES	0.829498	33.6356	0.269489	-4.24273	0.269489	-0.240465	0.20756	0.677717	-2.2416	0.01	1	0.25	0.0469364	2812	YES	2.41705	3.51075	0.0169973	-0.400613	0.0151044	-0.00993219	0.0018849	0.00346202	-0.205273	0.926765	0.01	0.25	0.205063	5174	YES	19.5173	9.82531	0.0853444	0.92243	0.0228261	0.91155	0.0108906	0.0760672	0.91699
ENSG00000185761	ADAMTSL5	0	NO	0.109539	648	3	1	2	0.375	NO	0	0	NA	NA	NA	NA	NA	NA	NA	NA	NA	0.25	0.01	36149	NO	0.090907	0	NA	NA	NA	NA	NA	NA	NA	NA	NA	0.25	0.01	25610	YES	1.10249	0.305977	0.0441177	0.686969	0.00624447	2.30124	0.00203165	0.027927	1.4941
ENSG00000108691	CCL2	16	YES	0.109539	649	6	5	1	0.75	YES	43.3347	13.7355	0.374186	1.58914	0.374186	0.190589	0.335761	0.821772	0.889862	0.01	0.916038	1	0.0460135	3177	YES	103.701	46.1857	8.41818e-25	1.14985	8.41568e-25	0.479694	4.53156e-17	7.47231e-16	0.814772	1	0.854019	1	0.949089	74	YES	241.374	30.693	0.0853444	2.935	0.000314652	3.15043	0.000305767	0.00931238	3.04271
ENSG00000111859	NEDD9	4.9	YES	0.109532	650	5	4	1	0.625	NO	5.80368	0.153125	NA	NA	NA	NA	NA	NA	NA	NA	NA	1	0.01	10671	YES	34.0022	18.169	3.18128e-22	0.868674	3.18286e-22	0.182054	2.18849e-16	3.00901e-15	0.525364	1	0.552264	1	0.82152	324	YES	8.33047	2.16246	0.0153972	1.5609	0.000542724	1.88132	0.000113542	0.00595366	1.72111
ENSG00000100029	PES1	27.2	YES	0.109508	651	6	2	4	0.5	YES	0.905706	39.9463	0.0512827	-4.42534	0.0512827	-0.271137	0.0138278	0.209945	-2.34824	0.528141	1	1	0.655225	518	YES	19.1422	19.0034	0.0765552	0.0099724	0.0765254	0.00160085	0.0273045	0.0418011	0.00578662	0.213973	0.01	1	0.0783931	6161	YES	24.2918	18.0172	0.00282805	0.411367	0.190984	0.377577	0.00409361	0.0417413	0.394472
ENSG00000110680	CALCA	0	NO	0.109493	652	3	2	1	0.375	NO	0.122946	0	NA	NA	NA	NA	NA	NA	NA	NA	NA	0.25	0.01	18471	YES	781.22	298.103	3.64406e-55	1.38693	3.66969e-55	1.14719	5.13217e-22	5.43895e-20	1.26706	1	1	0.25	0.990861	34	YES	1.6934	0.288945	0.21091	1.06324	0.000889016	2.41973	0.00172078	0.0251644	1.74149
ENSG00000215375	MYL5	10.8	YES	0.109486	653	6	4	2	0.5	YES	0.770523	11.2606	0.989231	-2.79178	0.924724	-0.148807	0.994826	1	-1.47029	0.01	1	1	0.0473693	2598	YES	16.2282	14.374	0.0261624	0.16428	0.026201	0.0232345	0.00436437	0.00759637	0.0937572	0.834714	0.01	1	0.193102	5416	YES	21.7922	12.003	0.0204248	0.809699	0.0444027	0.73782	0.00557247	0.0502699	0.773759
ENSG00000170412	GPRC5C	4.8	YES	0.109396	654	5	2	3	0.375	NO	0.00442456	0	NA	NA	NA	NA	NA	NA	NA	NA	NA	1	0.01	22430	YES	17.3522	16.6926	0.00810657	0.052808	0.00813815	0.00788992	0.000600604	0.00117431	0.0303489	0.976359	0.01	1	0.214224	4795	YES	28.8964	8.29452	0.000251383	1.68552	1.3056e-07	1.78206	3.81292e-08	0.000116457	1.73379
ENSG00000048342	CC2D2A	9.8	YES	0.109346	655	6	4	2	0.5	YES	32.9166	6.24869	0.200776	2.2262	0.223028	0.585153	0.143421	0.594494	1.40567	0.01	1	1	0.0473693	1513	YES	20.8732	15.7119	6.03645e-05	0.388292	6.05431e-05	0.0632266	5.27625e-07	1.50531e-06	0.225759	0.999979	0.01	1	0.217642	3141	YES	17.4627	9.50639	0.00188537	0.813347	0.0058521	0.751054	0.000140425	0.00648443	0.7822
ENSG00000181458	TMEM45A	4.4	YES	0.109328	656	6	5	1	0.75	YES	2.18056	0.58261	0.25125	1.00697	0.262576	0.0679959	0.193055	0.665702	0.537485	0.01	0.568185	1	0.0392827	4911	YES	26.5345	18.9451	1.4425e-11	0.465203	2.05805e-11	0.0892053	3.01135e-12	1.84555e-11	0.277204	1	0.01	1	0.217645	1719	YES	16.3808	9.25019	0.0555556	0.761845	0.0517896	0.816058	0.0149317	0.0921327	0.788951
ENSG00000124145	SDC4	23.5	YES	0.109287	657	4	1	3	0.5	NO	0.00716544	0.00691646	NA	NA	NA	NA	NA	NA	NA	NA	NA	1	0.01	20615	NO	12.4788	6.96586	NA	NA	NA	NA	NA	NA	NA	NA	NA	1	0.01	9942	YES	15.8431	3.26444	0.0345651	1.98173	0.00473745	2.27227	0.00130245	0.021224	2.127
ENSG00000103528	SYT17	13.9	YES	0.109248	658	6	0	6	1	YES	5.29526	10.7641	0.988481	-0.902059	1	-0.142057	1	1	-0.522058	0.01	0.54784	1	0.0388113	5013	YES	44.6607	63.8158	7.69581e-17	-0.505392	7.71467e-17	-0.18022	1.1892e-14	1.15278e-13	-0.342806	1	0.183715	1	0.57061	1085	YES	25.1298	27.7783	0.791415	-0.139286	0.439507	-0.342673	0.6734	0.911625	-0.24098
ENSG00000100865	CINP	21.8	YES	0.109177	659	6	4	2	0.5	YES	60.3718	11.9845	0.0867149	2.24079	0.110962	0.959662	0.041442	0.334711	1.60023	0.0390027	1	1	0.116667	1105	YES	38.2129	35.0374	0.00174418	0.121834	0.00188245	0.0333542	5.45436e-05	0.000121858	0.077594	0.997841	0.01	1	0.217334	3963	YES	25.9882	20.7434	0.00590749	0.31175	0.391137	0.180677	0.0171554	0.101321	0.246213
ENSG00000237732	CT75	0	NO	0.109115	660	4	3	1	0.5	NO	3.15724	6.26855	NA	NA	NA	NA	NA	NA	NA	NA	NA	0.25	0.01	9852	NO	1.21697	1.39211	NA	NA	NA	NA	NA	NA	NA	NA	NA	0.25	0.01	16164	YES	11.8216	6.42649	0.0267723	0.78783	0.0223416	0.907783	0.00388352	0.0405023	0.847807
ENSG00000165973	NELL1	2	YES	0.109095	661	5	3	2	0.375	YES	34.9656	4.90181	0.219742	2.60739	0.230785	0.829325	0.157867	0.622818	1.71836	0.01	1	1	0.0473693	1546	NO	5.27487	7.74056	NA	NA	NA	NA	NA	NA	NA	NA	NA	1	0.01	11517	YES	8.12821	12.0461	0.285445	-0.515215	0.247505	-0.614838	0.203574	0.455082	-0.565026
ENSG00000118733	OLFM3	6	YES	0.109044	662	5	1	4	0.625	YES	0	24.4293	0.0212643	-4.66842	0.0212643	-0.602342	0.00305539	0.106287	-2.63538	0.882707	1	1	0.920698	197	YES	10.7379	17.7427	1.11616e-09	-0.675153	1.12193e-09	-0.0889456	3.6359e-11	1.83193e-10	-0.382049	1	0.304789	1	0.674744	849	YES	13.5128	14.5593	0.658999	-0.100447	0.55309	-0.257426	0.640514	0.893352	-0.178937
ENSG00000085832	EPS15	36.2	YES	0.108945	663	6	2	4	0.5	YES	10.1559	54.5972	0.0787299	-2.31721	0.0921166	-1.02862	0.0326904	0.303065	-1.67292	0.128651	1	1	0.257162	916	YES	40.2852	53.6025	1.13743e-07	-0.403345	1.14204e-07	-0.131422	1.05312e-09	4.2741e-09	-0.267383	1	0.01	1	0.217645	2303	YES	40.9129	62.5268	0.17911	-0.599972	0.096669	-0.838462	0.0679755	0.232829	-0.719217
ENSG00000173207	CKS1B	29.5	YES	0.108924	664	6	4	2	0.5	YES	81.4605	48.2258	0.739595	0.74429	0.739595	0.203981	0.80291	1	0.474135	0.01	0.479046	1	0.0371246	5360	YES	61.711	55.6986	2.68446e-06	0.145406	2.42164e-06	0.0548731	1.69136e-08	5.88885e-08	0.10014	0.999999	0.01	1	0.217645	2625	YES	29.091	15.7155	0.0204248	0.848147	0.00540052	0.781323	0.000926498	0.0174085	0.814735
ENSG00000138613	APH1B	6.8	YES	0.108898	665	4	1	3	0.5	NO	1.41023	0.286135	NA	NA	NA	NA	NA	NA	NA	NA	NA	1	0.01	11924	NO	7.40165	6.77704	NA	NA	NA	NA	NA	NA	NA	NA	NA	1	0.01	10397	YES	8.57736	4.59612	0.0204248	0.775201	0.0155998	0.948809	0.00226617	0.0299634	0.862005
ENSG00000179083	FAM133A	2.3	YES	0.108739	666	3	1	2	0.375	YES	0.1251	12.0569	0.0329513	-3.53668	0.0329513	-0.401233	0.0064775	0.148762	-1.96896	0.76011	1	1	0.833893	330	NO	8.44871	10.5648	NA	NA	NA	NA	NA	NA	NA	NA	NA	1	0.01	10156	YES	1.49192	3.20885	0.0441177	-0.756169	0.00678854	-1.35927	0.00217989	0.0291652	-1.05772
ENSG00000174136	RGMB	7.2	YES	0.108736	667	6	2	4	0.5	YES	36.2809	17.5407	0.297733	1.00774	0.264932	0.620655	0.221055	0.695816	0.814198	0.01	0.853526	1	0.0449491	3473	YES	20.3535	27.5132	1.50309e-05	-0.417153	1.5009e-05	-0.0838309	1.06225e-07	3.30557e-07	-0.250492	0.999996	0.01	1	0.217644	2904	YES	13.1187	21.5343	0.17911	-0.674519	0.0282213	-0.841035	0.0256353	0.128961	-0.757777
ENSG00000124155	PIGT	39.7	YES	0.108712	668	6	2	4	0.5	YES	0.273606	55.2917	0.164444	-5.46593	0.199739	-0.716159	0.112581	0.539089	-3.09105	0.01	1	1	0.0473693	1442	YES	89.0574	80.8935	0.000200132	0.137097	0.000205411	0.0634613	2.42464e-06	6.40774e-06	0.100279	0.999904	0.01	1	0.217631	3376	YES	47.9725	31.5671	0.0153972	0.588555	0.0343633	0.624968	0.00350695	0.0380734	0.606762
ENSG00000129682	FGF13	19.7	YES	0.108665	669	6	4	2	0.5	YES	215.149	146.233	0.399616	0.553926	0.31096	0.547916	0.310215	0.79719	0.550921	0.01	0.585318	1	0.0396711	4842	YES	37.6868	49.0659	5.59416e-07	-0.371988	5.62603e-07	-0.115024	4.1077e-09	1.55411e-08	-0.243506	1	0.01	1	0.217645	2442	YES	74.2241	173.784	0.0555556	-1.21631	0.0355949	-1.32702	0.0108559	0.0758987	-1.27166
ENSG00000163346	PBXIP1	41.8	YES	0.10852	670	6	3	3	0.25	YES	9.22192	3.34388	0.112265	1.23461	0.112265	0.153044	0.051762	0.371108	0.693827	0.01	0.743178	1	0.0429351	4034	YES	54.2328	46.2812	6.66675e-12	0.224258	6.72458e-12	0.076427	1.80969e-12	1.15409e-11	0.150342	1	0.01	1	0.217645	1680	YES	47.7649	12.0911	0.0113751	1.89726	0.000749619	2.11578	0.000115008	0.00595366	2.00652
ENSG00000164742	ADCY1	5.8	YES	0.108519	671	6	1	5	0.75	YES	1.32986	3.96624	0.0507421	-1.09191	0.0541868	-0.277412	0.0143641	0.210951	-0.684662	0.51289	0.734088	1	0.580108	608	YES	12.2113	23.7506	1.43154e-17	-0.905689	1.42861e-17	-0.141978	6.43823e-15	6.48857e-14	-0.523834	1	0.550221	1	0.820512	327	YES	2.66995	3.21697	0.658999	-0.200446	0.41056	-0.383747	0.548905	0.823195	-0.292096
ENSG00000166780	BMERB1	21.8	YES	0.108517	672	6	2	4	0.5	YES	87.9701	155.421	0.0618003	-0.814045	0.109784	-0.391809	0.0310912	0.295663	-0.602927	0.151588	0.647309	1	0.248226	925	YES	132.67	195.891	1.02088e-30	-0.558724	3.75951e-31	-0.349501	1.91904e-18	4.71365e-17	-0.454112	1	0.447106	1	0.766023	517	YES	139.098	194.983	0.285445	-0.484298	0.0573269	-0.643115	0.0699028	0.236943	-0.563707
ENSG00000119547	ONECUT2	0	NO	0.108504	673	5	2	3	0.375	YES	4.65645	4.1091	0.750764	0.146827	0.727928	0.0929019	0.80281	1	0.119865	0.01	0.01	0.25	0.0102155	9312	YES	40.3601	66.0409	3.54494e-24	-0.696803	3.58205e-24	-0.243288	6.54089e-17	1.03513e-15	-0.470046	1	0.472702	0.25	0.773144	494	YES	5.61434	13.4486	0.0113751	-1.12726	0.00541811	-1.45488	0.000568119	0.0131597	-1.29107
ENSG00000166922	SCG5	25.2	YES	0.108492	674	5	2	3	0.375	NO	0	7.3859	NA	NA	NA	NA	NA	NA	NA	NA	NA	1	0.01	13257	YES	311.509	444.459	3.44525e-27	-0.511397	3.30604e-27	-0.40475	1.20873e-17	2.37022e-16	-0.458073	1	0.453607	1	0.769694	508	YES	411.753	593.803	0.125943	-0.527133	0.0313104	-0.659719	0.0201078	0.111519	-0.593426
ENSG00000138698	RAP1GDS1	36.9	YES	0.108443	675	6	2	4	0.5	YES	76.025	118.183	0.221941	-0.629781	0.30491	-0.371341	0.198119	0.668783	-0.500561	0.01	0.518134	1	0.0381014	5174	YES	36.7424	57.2548	2.71987e-16	-0.626189	2.74317e-16	-0.202568	1.92031e-14	1.77398e-13	-0.414379	1	0.375555	1	0.723042	668	YES	32.4007	48.3652	0.17911	-0.563617	0.0368835	-0.757158	0.0317738	0.146501	-0.660388
ENSG00000019505	SYT13	10.6	YES	0.108433	676	5	2	3	0.375	YES	15.9145	15.4802	0.8153	0.0375324	0.911894	0.0902241	0.93507	1	0.0638782	0.01	0.01	1	0.0103097	8556	YES	93.5615	112.019	1.14473e-06	-0.257235	1.1332e-06	-0.132031	7.83644e-09	2.8494e-08	-0.194633	1	0.01	1	0.217645	2531	YES	60.1492	84.8381	0.328306	-0.489285	0.145398	-0.668285	0.156365	0.386485	-0.578785
ENSG00000213722	DDAH2	10.6	YES	0.108413	677	6	2	4	0.5	YES	19.1884	69.7695	0.377405	-1.8096	0.406544	-0.286426	0.358434	0.845553	-1.04801	0.01	1	1	0.0473693	1901	YES	367.372	388.806	0.000692531	-0.0815946	0.00066109	-0.0651254	1.2682e-05	3.03826e-05	-0.07336	0.999498	0.01	1	0.217572	3706	YES	137.712	91.2233	0.0204248	0.588893	0.0189804	0.470706	0.00267864	0.0330983	0.5298
ENSG00000077327	SPAG6	0	NO	0.108395	678	5	3	2	0.375	NO	0.00243062	0.255694	NA	NA	NA	NA	NA	NA	NA	NA	NA	0.25	0.01	17002	YES	18.7897	14.2857	1.7714e-05	0.372564	1.7738e-05	0.0558508	1.27531e-07	3.93739e-07	0.214207	0.999995	0.01	0.25	0.215655	4508	YES	8.87912	1.50115	0.0153972	1.98179	0.000587883	2.43816	0.000120909	0.00606595	2.20997
ENSG00000184349	EFNA5	2.1	YES	0.108344	679	6	5	1	0.75	YES	37.4694	16.1701	0.0169145	1.16381	0.0157856	0.701494	0.00194883	0.0921991	0.932652	0.924335	0.94955	1	0.933095	175	YES	27.9916	26.4852	0.00330831	0.0769788	0.00331344	0.0170111	0.000139581	0.000295185	0.046995	0.99448	0.01	1	0.216848	4172	YES	3.19076	2.98215	0.929801	0.0736651	0.618294	0.262186	0.891197	1	0.167925
ENSG00000065154	OAT	27.9	YES	0.108338	680	6	2	4	0.5	YES	58.4842	74.9722	0.0833822	-0.352964	0.0978104	-0.174698	0.0360702	0.314505	-0.263831	0.0868404	0.01	1	0.0431435	3980	YES	53.0076	69.5102	8.85755e-11	-0.384668	8.90345e-11	-0.148312	7.62022e-12	4.33498e-11	-0.26649	1	0.01	1	0.217645	1801	YES	126.759	168.326	0.21091	-0.406382	0.046404	-0.510542	0.0444298	0.180327	-0.458462
ENSG00000139219	COL2A1	0	NO	0.108334	681	3	2	1	0.375	NO	16.0068	0	NA	NA	NA	NA	NA	NA	NA	NA	NA	0.25	0.01	13063	YES	22.4645	12.0804	1.68889e-19	0.843079	1.69076e-19	0.128166	1.43626e-15	1.65812e-14	0.485622	1	0.496423	0.25	0.785781	456	YES	7.4248	1.59948	0.0113751	1.69642	0.00152598	2.42045	0.000202255	0.00773968	2.05843
ENSG00000153721	CNKSR3	8	YES	0.108296	682	5	2	3	0.375	NO	0.311949	0.33449	NA	NA	NA	NA	NA	NA	NA	NA	NA	1	0.01	12637	YES	25.913	13.7979	2.53015e-15	0.862906	1.16104e-14	0.145223	6.37506e-14	5.3401e-13	0.504065	1	0.523093	1	0.80689	375	YES	1.65662	0.397342	0.0153972	0.926906	0.000704619	2.03797	0.000139498	0.00647263	1.48244
ENSG00000215861	AC245297.1	0	NO	0.108254	683	5	2	3	0.375	YES	28.8685	40.9605	0.572031	-0.490404	0.572031	-0.0484142	0.594747	0.999273	-0.269409	0.01	0.01	0.25	0.0102155	9226	NO	2.64138	3.82675	NA	NA	NA	NA	NA	NA	NA	NA	NA	0.25	0.01	12870	YES	27.916	67.2934	0.0267723	-1.23988	0.00629562	-1.47511	0.00132703	0.0214614	-1.35749
ENSG00000135218	CD36	0	NO	0.108248	684	5	3	2	0.375	NO	78.1328	0.371086	NA	NA	NA	NA	NA	NA	NA	NA	NA	0.25	0.01	9490	YES	24.9564	7.18762	7.93487e-36	1.66458	7.95807e-36	0.222361	2.36329e-19	7.9609e-18	0.943468	1	0.957833	0.25	0.976827	44	YES	13.1826	31.881	0.150892	-1.21314	0.0343599	-1.39145	0.0255936	0.128832	-1.30229
ENSG00000143337	TOR1AIP1	31.7	YES	0.108157	685	6	2	4	0.5	YES	1.62379	15.5802	0.893326	-2.65974	0.893326	-0.418047	0.95243	1	-1.53889	0.01	1	1	0.0473693	2530	YES	16.775	15.4974	0.0246144	0.107607	0.0246715	0.0158421	0.00393365	0.00690401	0.0617246	0.850355	0.01	1	0.195491	5370	YES	8.19493	7.42091	0.791415	0.126863	0.889081	0.0315637	0.913787	1	0.0792134
ENSG00000150938	CRIM1	7.6	YES	0.108138	686	6	2	4	0.5	YES	3.35095	19.2681	0.0115487	-2.21981	0.0153033	-0.698575	0.00137325	0.0776739	-1.45919	0.94637	1	1	0.964154	119	YES	11.4202	20.0926	1.34846e-14	-0.764054	1.35217e-14	-0.108781	9.39441e-14	7.61892e-13	-0.436418	1	0.416799	1	0.748425	572	YES	10.0467	7.66292	0.125943	0.35069	0.31352	0.293828	0.135547	0.355537	0.322259
ENSG00000136717	BIN1	26.8	YES	0.10813	687	6	4	2	0.5	YES	4.0161	3.93709	0.533347	0.0229064	0.533347	0.00922637	0.543989	0.966917	0.0160664	0.01	0.01	1	0.0103097	7487	YES	37.0056	68.8091	1.86585e-37	-0.877203	1.90017e-37	-0.302543	1.25614e-19	4.75818e-18	-0.589873	1	0.632329	1	0.859186	213	YES	43.7353	49.8397	0.425151	-0.18454	0.144693	-0.280848	0.198109	0.447857	-0.232694
ENSG00000196591	HDAC2	29.6	YES	0.108057	688	6	2	4	0.5	YES	46.7894	150.034	0.0536336	-1.66011	0.0706616	-0.942746	0.018901	0.23773	-1.30143	0.392992	1	1	0.538741	652	YES	200.094	240.467	7.78975e-18	-0.263961	7.21622e-18	-0.182788	5.12357e-15	5.27366e-14	-0.223375	1	0.01	1	0.217645	1419	YES	189.042	229.494	0.21091	-0.278412	0.018611	-0.406291	0.0215046	0.115957	-0.342351
ENSG00000143429	LSP1P4	0	NO	0.108056	689	6	4	2	0.5	YES	0.679905	22.2238	0.484114	-3.78915	0.503749	-0.177007	0.491986	0.935336	-1.98308	0.01	1	0.25	0.0469364	2861	YES	22.1991	2.71842	6.24561e-131	2.64131	5.50036e-59	0.178141	2.3791e-25	1.86997e-22	1.40973	1	1	0.25	0.990861	32	YES	18.4745	10.0361	0.125943	0.819352	0.115054	0.902484	0.0580742	0.21131	0.860918
ENSG00000281398	SNHG4	0	NO	0.108047	690	4	2	2	0.25	NO	0	0.00411157	NA	NA	NA	NA	NA	NA	NA	NA	NA	0.25	0.01	21957	NO	0.632186	0.590173	NA	NA	NA	NA	NA	NA	NA	NA	NA	0.25	0.01	17679	YES	8.31097	19.1614	0.0345651	-1.11459	0.00321004	-1.26115	0.000940631	0.017518	-1.18787
ENSG00000185900	POMK	4.8	YES	0.108	691	6	2	4	0.5	YES	14.1642	18.016	0.66009	-0.326537	0.761654	-0.0939657	0.772571	1	-0.210251	0.01	0.01	1	0.0103097	8040	YES	31.2051	36.6137	0.0571489	-0.223966	0.0571649	-0.0586736	0.0166393	0.0264368	-0.14132	0.450724	0.01	1	0.128396	5935	YES	23.2797	31.0342	0.21091	-0.399866	0.0394821	-1.01963	0.0391462	0.166623	-0.709748
ENSG00000116741	RGS2	8.9	YES	0.107992	692	6	2	4	0.5	YES	35.3829	70.6763	0.155226	-0.978235	0.18784	-0.305083	0.102405	0.516005	-0.641659	0.01	0.689813	1	0.0418887	4299	YES	56.3825	75.8615	1.55168e-06	-0.421651	1.54483e-06	-0.17023	1.04587e-08	3.75366e-08	-0.295941	1	0.01	1	0.217645	2559	YES	41.4871	72.2895	0.104198	-0.786581	0.0146123	-0.882812	0.00898696	0.0672764	-0.834697
ENSG00000106638	TBL2	3.5	YES	0.107983	693	5	2	3	0.375	NO	1.89727	0.8942	NA	NA	NA	NA	NA	NA	NA	NA	NA	1	0.01	11953	YES	28.7503	24.1274	1.84278e-05	0.243641	1.84337e-05	0.0529467	1.33177e-07	4.10365e-07	0.148294	0.999995	0.01	1	0.217644	2929	YES	17.459	11.7504	0.0113751	0.533782	0.0164718	0.553677	0.00144316	0.0224889	0.543729
ENSG00000221869	CEBPD	4.7	YES	0.107823	694	5	3	2	0.375	NO	6.2799	1.22929	NA	NA	NA	NA	NA	NA	NA	NA	NA	1	0.01	11507	YES	49.3099	14.0342	3.39761e-66	1.74259	3.3862e-66	0.390372	3.88472e-23	6.54298e-21	1.06648	1	1	1	1	10	YES	6.19137	0.873114	0.0345651	1.94083	7.77039e-05	2.78089	4.79485e-05	0.00411702	2.36086
ENSG00000084207	GSTP1	25.5	YES	0.10775	695	6	2	4	0.5	YES	896.568	1365.2	0.136672	-0.606079	0.195972	-0.423343	0.0960412	0.499309	-0.514711	0.01	0.537875	1	0.0385761	5067	YES	922.404	672.939	8.79226e-51	0.454343	1.00137e-50	0.403284	1.67189e-21	1.35942e-19	0.428814	1	0.403058	1	0.740162	610	YES	2339.93	557.077	0.0692559	2.06855	0.00360254	2.19666	0.0019078	0.0269946	2.13261
ENSG00000081059	TCF7	1.3	YES	0.107733	696	6	4	2	0.5	YES	13.9832	0.221275	0.213063	3.61689	0.199316	0.358575	0.137571	0.586254	1.98773	0.01	1	1	0.0473693	1498	YES	12.9466	10.445	3.56308e-05	0.285193	3.56458e-05	0.0324765	2.82025e-07	8.3492e-07	0.158835	0.999989	0.01	1	0.217643	3036	YES	2.16838	1.19201	0.0345651	0.531493	0.00373916	0.849811	0.00106839	0.0188311	0.690652
ENSG00000121064	SCPEP1	12.2	YES	0.107676	697	6	3	3	0.25	YES	3.54631	27.8491	0.742288	-2.66576	0.742288	-0.213738	0.805987	1	-1.43975	0.01	1	1	0.0473693	2347	YES	16.1728	13.5222	4.14143e-05	0.241863	4.15052e-05	0.0333045	3.36634e-07	9.84537e-07	0.137584	0.999987	0.01	1	0.217643	3070	YES	23.9943	10.2315	0.00590749	1.15405	0.00155401	1.25619	0.000121432	0.00606595	1.20512
ENSG00000105699	LSR	4.1	YES	0.107658	698	3	2	1	0.375	NO	0	0	NA	NA	NA	NA	NA	NA	NA	NA	NA	1	0.01	34075	YES	27.4554	13.9497	2.05873e-26	0.928581	2.06692e-26	0.162091	1.83953e-17	3.44939e-16	0.545336	1	0.578259	1	0.834128	287	YES	10.4966	2.73705	0.0153972	1.62124	0.00507161	1.99899	0.000692732	0.0148254	1.81011
ENSG00000152932	RAB3C	14.5	YES	0.107648	699	6	3	3	0.25	YES	52.3616	41.1573	0.309246	0.340022	0.345527	0.319433	0.276664	0.757243	0.329728	0.01	0.116178	1	0.0232239	6436	YES	50.7373	82.8134	3.3715e-28	-0.695976	3.43742e-28	-0.279328	7.22411e-18	1.49753e-16	-0.487652	1	0.49943	1	0.794615	418	YES	82.1747	103.912	0.374937	-0.334964	0.247164	-0.605282	0.252504	0.518148	-0.470123
ENSG00000157514	TSC22D3	22	YES	0.107547	700	6	3	3	0.25	YES	10.8684	32.5878	0.0323592	-1.50082	0.0391069	-0.347887	0.00738983	0.158109	-0.924353	0.728992	0.943144	1	0.795555	383	YES	56.9584	78.8526	9.11815e-16	-0.462322	9.35851e-16	-0.189134	3.09456e-14	2.76401e-13	-0.325728	1	0.0841089	1	0.440542	1209	YES	45.0912	65.3384	0.17911	-0.525353	0.0475236	-0.615867	0.0388766	0.165971	-0.57061
ENSG00000110436	SLC1A2	15.2	YES	0.107529	701	6	1	5	0.75	YES	5.71748	39.7897	0.432952	-2.60221	0.432952	-1.16528	0.411764	0.885719	-1.88375	0.01	1	1	0.0473693	1961	YES	19.6296	31.7762	1.85167e-12	-0.667937	1.86661e-12	-0.140221	9.32747e-13	6.27509e-12	-0.404079	1	0.354591	1	0.709419	721	YES	10.5172	15.1153	0.285445	-0.484645	0.101294	-0.735643	0.10637	0.306743	-0.610144
ENSG00000164088	PPM1M	5.4	YES	0.107505	702	4	1	3	0.5	NO	0	0.0796931	NA	NA	NA	NA	NA	NA	NA	NA	NA	1	0.01	18335	NO	2.91062	2.54949	NA	NA	NA	NA	NA	NA	NA	NA	NA	1	0.01	13500	YES	4.68739	2.31358	0.0441176	0.779376	0.00589581	1.04702	0.00193565	0.0271971	0.913196
ENSG00000108821	COL1A1	0	NO	0.107494	703	6	3	3	0.25	YES	4.13455	6.47863	0.89172	-0.542538	0.867859	-0.105746	0.942475	1	-0.324142	0.01	0.0665637	0.25	0.0191361	6496	YES	95.8689	77.7446	0.000918308	0.298853	0.000918123	0.140304	1.9727e-05	4.63195e-05	0.219578	0.999219	0.01	0.25	0.215544	4618	YES	66.1033	15.089	0.0441176	2.06031	0.00448749	2.16436	0.00153863	0.0234448	2.11233
ENSG00000182287	AP1S2	16.1	YES	0.107477	704	6	2	4	0.5	YES	98.8709	112.246	0.89318	-0.181319	0.816585	-0.0660541	0.924997	1	-0.123687	0.01	0.01	1	0.0103097	8524	YES	135.115	184.408	1.4651e-23	-0.445879	1.68968e-23	-0.274839	9.64096e-17	1.46431e-15	-0.360359	1	0.245688	1	0.628261	982	YES	58.367	113.799	0.0692559	-0.95138	0.00499864	-1.08023	0.00251297	0.0318479	-1.01581
ENSG00000162188	GNG3	39.8	YES	0.107453	705	4	1	3	0.5	YES	1240.46	1474.88	0.112763	-0.249536	0.179625	-0.117603	0.0768676	0.452878	-0.18357	0.01	0.01	1	0.0103097	6554	YES	277.712	464.879	1.86348e-67	-0.741181	1.96142e-67	-0.580951	2.98229e-23	5.31826e-21	-0.661066	1	0.710141	1	0.892846	149	YES	207.112	312.521	0.0555556	-0.591207	0.010729	-0.748173	0.00393167	0.0408402	-0.66969
ENSG00000107105	ELAVL2	16.3	YES	0.107281	706	6	2	4	0.5	YES	21.0598	49.8334	0.572459	-1.20436	0.658684	-0.574444	0.652312	1	-0.889399	0.01	0.915669	1	0.0460074	3181	YES	91.9104	161.194	1.77913e-53	-0.803807	1.90911e-53	-0.445889	8.0029e-22	7.54834e-20	-0.624848	1	0.6717	1	0.876543	176	YES	63.7672	98.5446	0.150892	-0.620079	0.171246	-0.848996	0.0929028	0.282139	-0.734537
ENSG00000115257	PCSK4	1	YES	0.107279	707	3	1	2	0.375	NO	0	0	NA	NA	NA	NA	NA	NA	NA	NA	NA	1	0.01	38464	NO	3.24643	2.59934	NA	NA	NA	NA	NA	NA	NA	NA	NA	1	0.01	13581	YES	4.32808	2.04413	0.0267722	0.807589	0.00694351	1.01338	0.00144094	0.0224861	0.910483
ENSG00000141499	WRAP53	7.9	YES	0.107277	708	5	2	3	0.375	YES	35.7142	9.61463	0.0238057	1.79028	0.0218198	0.259541	0.00344077	0.109683	1.02491	0.868438	1	1	0.910814	220	NO	9.59542	7.72929	NA	NA	NA	NA	NA	NA	NA	NA	NA	1	0.01	9762	YES	6.3119	3.32361	0.0204248	0.758012	0.0136675	0.931517	0.00202524	0.0278956	0.844764
ENSG00000165458	INPPL1	27.6	YES	0.107239	709	5	3	2	0.375	NO	3.84209	0.711104	NA	NA	NA	NA	NA	NA	NA	NA	NA	1	0.01	11349	YES	12.2409	9.88074	2.09545e-05	0.283219	2.0968e-05	0.030614	1.53767e-07	4.69364e-07	0.156916	0.999994	0.01	1	0.217644	2954	YES	20.5989	7.67124	0.0204248	1.31665	0.000716506	1.49599	0.000177655	0.00720168	1.40632
ENSG00000173114	LRRN3	7.7	YES	0.107206	710	6	4	2	0.5	YES	16.2285	15.0963	0.617483	0.098071	0.56164	0.0368731	0.617946	1	0.067472	0.01	0.01	1	0.0103097	7643	YES	36.0232	45.0812	1.05563e-06	-0.315747	1.05996e-06	-0.0934175	7.31611e-09	2.67151e-08	-0.204582	1	0.01	1	0.217645	2521	YES	12.9576	22.763	0.0853444	-0.767671	0.0197594	-0.931229	0.00965045	0.0705149	-0.84945
ENSG00000185008	ROBO2	9.6	YES	0.107199	711	6	2	4	0.5	YES	6.21926	10.5922	0.728459	-0.683226	0.804147	-0.181237	0.835248	1	-0.432232	0.01	0.409293	1	0.0352396	5653	YES	14.1979	21.9091	3.49047e-10	-0.592046	3.49502e-10	-0.094826	1.73654e-11	9.32746e-11	-0.343436	1	0.186319	1	0.573275	1081	YES	14.9808	26.695	0.125943	-0.793286	0.0483234	-1.04846	0.0286747	0.137613	-0.920871
ENSG00000186815	TPCN1	34.4	YES	0.10711	712	4	1	3	0.5	NO	0.0562744	3.94936	NA	NA	NA	NA	NA	NA	NA	NA	NA	1	0.01	13141	NO	9.48738	5.85474	NA	NA	NA	NA	NA	NA	NA	NA	NA	1	0.01	9944	YES	3.66596	1.75986	0.0345651	0.75758	0.0105647	1.07429	0.0025606	0.0321655	0.915937
ENSG00000137571	SLCO5A1	0	NO	0.107024	713	4	1	3	0.5	YES	1.49177	4.91936	0.274787	-1.24827	0.287969	-0.19163	0.221396	0.696657	-0.71995	0.01	0.768491	0.25	0.0430172	4012	YES	11.4306	15.7322	2.12431e-05	-0.428732	2.12446e-05	-0.0549725	1.56097e-07	4.75705e-07	-0.241852	0.999994	0.01	0.25	0.215655	4515	YES	1.91339	3.41272	0.0692559	-0.598966	0.0188014	-1.10135	0.0076798	0.060633	-0.850159
ENSG00000151500	THYN1	24.9	YES	0.106954	714	6	4	2	0.5	YES	96.573	147.157	0.0651161	-0.60257	0.0689085	-0.230793	0.021793	0.25147	-0.416682	0.325073	0.380079	1	0.344901	819	YES	76.6054	68.916	2.40803e-05	0.150534	2.45131e-05	0.0642138	1.81626e-07	5.49774e-07	0.107374	0.999993	0.01	1	0.217644	2973	YES	59.8523	43.5567	0.0345651	0.449669	0.131436	0.428828	0.022667	0.119633	0.439248
ENSG00000104774	MAN2B1	10	YES	0.106938	715	5	2	3	0.375	NO	3.23453	9.311	NA	NA	NA	NA	NA	NA	NA	NA	NA	1	0.01	9885	YES	14.8255	7.72676	6.82244e-28	0.858736	5.09465e-12	0.0579585	1.0287e-15	1.21893e-14	0.458347	1	0.454053	1	0.769944	506	YES	19.6921	6.81054	0.0153972	1.40559	0.00106573	1.60315	0.000193919	0.00751084	1.50437
ENSG00000267317	AC027307.2	0	NO	0.106933	716	4	1	3	0.5	NO	0	0	NA	NA	NA	NA	NA	NA	NA	NA	NA	0.25	0.01	39897	NO	1.12981	0.840742	NA	NA	NA	NA	NA	NA	NA	NA	NA	0.25	0.01	16102	YES	1.99139	0.482752	0.00829563	1.01254	0.00102767	2.28171	0.000114733	0.00595366	1.64712
ENSG00000167543	TP53I13	13.8	YES	0.106877	717	5	2	3	0.375	NO	0.145464	0.0723356	NA	NA	NA	NA	NA	NA	NA	NA	NA	1	0.01	16787	YES	24.0953	14.3975	4.62878e-22	0.704723	4.6417e-22	0.117759	2.43318e-16	3.30213e-15	0.411241	1	0.369297	1	0.71903	683	YES	37.0945	9.30873	0.00590749	1.88572	7.0909e-05	1.92914	1.19414e-05	0.00232906	1.90743
ENSG00000138413	IDH1	8.1	YES	0.106844	718	6	2	4	0.5	YES	215.866	197.297	0.970683	0.129142	0.912206	0.159559	0.98623	1	0.144351	0.01	0.01	1	0.0103097	8844	YES	87.6786	111.614	8.26859e-16	-0.344722	8.13991e-16	-0.173914	2.95196e-14	2.65676e-13	-0.259318	1	0.01	1	0.217645	1471	YES	145.835	212.093	0.0692559	-0.537285	0.0135226	-0.671165	0.00581629	0.0517481	-0.604225
ENSG00000104722	NEFM	52.2	YES	0.106774	719	6	3	3	0.25	YES	55.5468	100.623	0.109333	-0.84571	0.132732	-0.485693	0.0581941	0.391868	-0.665702	0.01	0.71491	1	0.0423873	4168	YES	186.411	257.169	4.40913e-25	-0.462112	4.57129e-25	-0.318371	3.87351e-17	6.57104e-16	-0.390242	1	0.324232	1	0.688703	802	YES	195.465	348.188	0.125943	-0.829733	0.118436	-0.920455	0.0594645	0.214104	-0.875094
ENSG00000176105	YES1	15.8	YES	0.10674	720	6	4	2	0.5	YES	14.2343	1.32897	0.958593	2.70956	0.958593	0.555431	0.990413	1	1.63249	0.01	1	1	0.0473693	2586	YES	28.2835	24.5449	0.0028936	0.197052	0.00290957	0.0427125	0.000113295	0.000243084	0.119883	0.995519	0.01	1	0.216998	4117	YES	7.87317	6.58984	0.425151	0.225381	0.820778	0.0723094	0.692266	0.924405	0.148845
ENSG00000134853	PDGFRA	9.2	YES	0.106645	721	4	2	2	0.25	NO	0	3.38253	NA	NA	NA	NA	NA	NA	NA	NA	NA	1	0.01	13799	NO	0.735547	1.9019	NA	NA	NA	NA	NA	NA	NA	NA	NA	1	0.01	15931	YES	1.17319	0.320033	0.0113751	0.719239	0.00110757	2.10032	0.00015659	0.00686045	1.40978
ENSG00000164111	ANXA5	37.8	YES	0.106609	722	6	4	2	0.5	YES	121.133	111.299	0.539969	0.121103	0.539969	0.0764658	0.552706	0.972607	0.0987846	0.01	0.01	1	0.0103097	7497	YES	111.648	80.2845	2.49448e-22	0.470771	2.5885e-22	0.23174	2.05486e-16	2.8502e-15	0.351256	1	0.215889	1	0.601931	1025	YES	206.287	85.1259	0.0267722	1.26711	0.0214478	1.2092	0.00375025	0.0394686	1.23816
ENSG00000123159	GIPC1	18.3	YES	0.106555	723	6	4	2	0.5	YES	14.7316	2.7749	0.499703	2.05916	0.499703	0.135984	0.499607	0.942832	1.09757	0.01	1	1	0.0473693	2054	YES	51.9215	34.5178	5.05978e-24	0.575315	5.26082e-24	0.176025	7.19764e-17	1.12212e-15	0.37567	1	0.288711	1	0.662744	883	YES	64.8086	39.0351	0.0204248	0.717011	0.0216716	0.743562	0.00300025	0.0355163	0.730287
ENSG00000153002	CPB1	0	NO	0.106426	724	4	1	3	0.5	NO	0	17.0418	NA	NA	NA	NA	NA	NA	NA	NA	NA	0.25	0.01	10490	NO	0.505534	0.176909	NA	NA	NA	NA	NA	NA	NA	NA	NA	0.25	0.01	23177	YES	2.13789	9.59125	0.0441176	-1.75501	0.0168976	-2.07817	0.0047169	0.0456117	-1.91659
ENSG00000163071	SPATA18	0	NO	0.106406	725	4	2	2	0.25	NO	0.0185655	0	NA	NA	NA	NA	NA	NA	NA	NA	NA	0.25	0.01	20771	NO	3.87778	2.49043	NA	NA	NA	NA	NA	NA	NA	NA	NA	0.25	0.01	13854	YES	1.35563	0.385653	0.0113751	0.765547	0.00383511	1.53841	0.000427297	0.0113448	1.15198
ENSG00000182013	PNMA8A	14.1	YES	0.106404	726	6	2	4	0.5	YES	17.126	34.7088	0.363552	-0.978219	0.350556	-0.410074	0.313988	0.802527	-0.694146	0.01	0.743494	1	0.0429411	4031	YES	28.3495	46.141	7.16647e-19	-0.683648	7.19805e-19	-0.188375	2.30228e-15	2.54165e-14	-0.436012	1	0.416077	1	0.747995	575	YES	47.1603	49.4585	0.724233	-0.0672536	0.464139	-0.189405	0.632784	0.888249	-0.12833
ENSG00000145901	TNIP1	11.2	YES	0.106319	727	6	3	3	0.25	YES	15.6916	3.77767	0.318534	1.80474	0.318534	0.272796	0.266101	0.748025	1.03877	0.01	1	1	0.0473693	1764	YES	24.7481	18.5799	1.99968e-09	0.395088	2.01361e-09	0.0733182	5.34432e-11	2.6213e-10	0.234203	1	0.01	1	0.217645	1980	YES	13.502	5.3277	0.0113751	1.1965	0.00195712	1.37781	0.000247091	0.00835887	1.28716
ENSG00000132872	SYT4	5.9	YES	0.106307	728	6	3	3	0.25	YES	90.0912	85.1627	0.46981	0.0802487	0.397946	0.12998	0.412518	0.885899	0.105114	0.01	0.01	1	0.0103097	7181	YES	163.961	254.635	4.83859e-34	-0.631962	4.663e-34	-0.427378	4.87947e-19	1.46571e-17	-0.52967	1	0.557973	1	0.824323	316	YES	227.633	632.469	0.00414781	-1.47024	0.0035568	-1.65649	0.000176867	0.00720168	-1.56336
ENSG00000144749	LRIG1	19.8	YES	0.106262	729	6	3	3	0.25	YES	7.27672	24.8081	0.885946	-1.64069	0.865392	-0.49353	0.939071	1	-1.06711	0.01	1	1	0.0473693	2506	YES	18.9007	15.3963	1.04374e-06	0.279448	1.04505e-06	0.0432211	7.23015e-09	2.64321e-08	0.161334	1	0.01	1	0.217645	2518	YES	7.3623	2.86574	0.0345651	1.11316	0.00289951	1.27336	0.000864199	0.0165858	1.19326
ENSG00000092621	PHGDH	42	YES	0.106222	730	6	3	3	0.25	YES	21.2658	13.192	0.810426	0.649751	0.831152	0.108589	0.889816	1	0.37917	0.01	0.297643	1	0.031712	6011	YES	37.2805	33.3077	0.000521771	0.158078	0.000523925	0.0423713	8.79595e-06	2.16163e-05	0.100225	0.999652	0.01	1	0.217595	3620	YES	41.1104	27.7364	0.125943	0.551296	0.0398557	0.54084	0.024502	0.125214	0.546068
ENSG00000051009	FAM160A2	12.5	YES	0.106214	731	5	3	2	0.375	NO	1.32197	0.293476	NA	NA	NA	NA	NA	NA	NA	NA	NA	1	0.01	13171	YES	19.104	17.7016	0.00213253	0.104326	0.0021298	0.0169594	6.99987e-05	0.000154367	0.0606427	0.99723	0.01	1	0.217245	4014	YES	12.4649	7.5352	0.00829563	0.657712	0.00146099	0.731841	0.000151516	0.00679124	0.694777
ENSG00000177105	RHOG	34.8	YES	0.106204	732	5	2	3	0.375	NO	0	0	NA	NA	NA	NA	NA	NA	NA	NA	NA	1	0.01	23931	YES	15.2308	9.8158	6.59123e-11	0.585593	6.61175e-11	0.0697272	6.41363e-12	3.72038e-11	0.32766	1	0.101023	1	0.468099	1193	YES	5.55061	2.29871	0.125943	0.989728	0.0215118	1.37663	0.0147622	0.0913658	1.18318
ENSG00000187135	VSTM2B	12.5	YES	0.106168	733	3	2	1	0.375	NO	1.80697	3.23312	NA	NA	NA	NA	NA	NA	NA	NA	NA	1	0.01	11635	NO	4.04396	4.07767	NA	NA	NA	NA	NA	NA	NA	NA	NA	1	0.01	13309	YES	2.68185	5.04268	0.0853444	-0.714756	0.019853	-1.10859	0.00968878	0.0706341	-0.911673
ENSG00000179981	TSHZ1	9.9	YES	0.106146	734	6	2	4	0.5	YES	2.40684	10.0431	0.220491	-1.69664	0.240986	-0.37337	0.163698	0.635052	-1.035	0.01	1	1	0.0473693	1555	YES	25.2092	20.7506	6.78845e-05	0.269019	6.81693e-05	0.0524476	6.08782e-07	1.72693e-06	0.160733	0.999976	0.01	1	0.217641	3158	YES	3.32638	1.30186	0.21091	0.91036	0.0352469	1.15868	0.0357996	0.158052	1.03452
ENSG00000120885	CLU	209	YES	0.106124	735	6	2	4	0.5	YES	1474.06	771.666	0.160512	0.932856	0.121193	0.822058	0.074037	0.442758	0.877457	0.01	0.906088	1	0.0458474	3209	YES	209.411	232.827	5.40552e-05	-0.152233	5.3869e-05	-0.105878	4.60258e-07	1.32191e-06	-0.129056	0.999982	0.01	1	0.217642	3122	YES	616.387	639.647	0.929801	-0.0533532	0.914825	-0.0335496	0.972203	1	-0.0434514
ENSG00000138430	OLA1	28.8	YES	0.106123	736	6	2	4	0.5	YES	76.6476	148.339	0.143457	-0.943577	0.164751	-0.471459	0.0864892	0.479591	-0.707518	0.01	0.756552	1	0.0431894	3968	YES	150.774	164.985	0.00124921	-0.129132	0.0010916	-0.0803184	2.81183e-05	6.48281e-05	-0.104725	0.998887	0.01	1	0.217484	3844	YES	145.258	192.015	0.104198	-0.400192	0.00451028	-0.518747	0.00335069	0.0372905	-0.45947
ENSG00000198732	SMOC1	23.8	YES	0.106038	737	4	2	2	0.25	YES	7.01918	1.28243	0.0356044	1.81288	0.0428804	0.116792	0.00868164	0.172213	0.964838	0.686057	0.97399	1	0.772395	407	NO	11.4569	7.31299	NA	NA	NA	NA	NA	NA	NA	NA	NA	1	0.01	10292	YES	3.56627	1.62575	0.104198	0.798286	0.0566996	0.982266	0.0276806	0.13435	0.890276
ENSG00000179673	RPRML	0	NO	0.105962	738	5	4	1	0.625	NO	0	0	NA	NA	NA	NA	NA	NA	NA	NA	NA	0.25	0.01	36398	YES	55.7971	39.9057	1.25141e-17	0.473518	1.25189e-17	0.155694	6.13994e-15	6.2204e-14	0.314606	1	0.01	0.25	0.215656	4378	YES	0.533495	0.126811	0.067202	0.444578	0.0336161	2.04122	0.0122056	0.0817697	1.2429
ENSG00000130402	ACTN4	27.8	YES	0.105952	739	6	2	4	0.5	YES	0.25906	1.8286	0.688395	-1.16774	0.712164	-0.0458983	0.756888	1	-0.606821	0.01	0.651709	1	0.0411079	4482	YES	43.8406	34.5697	1.13291e-08	0.334155	1.14499e-08	0.09623	1.78977e-10	8.13548e-10	0.215193	1	0.01	1	0.217645	2097	YES	81.134	40.0048	0.125943	1.00219	0.00887433	1.0242	0.00706963	0.0578224	1.0132
ENSG00000130787	HIP1R	31.4	YES	0.105925	740	6	3	3	0.25	YES	4.18727	13.3547	0.0219707	-1.46847	0.0234286	-0.267126	0.00341407	0.109683	-0.8678	0.869423	0.898265	1	0.879684	271	YES	14.6879	18.4837	0.00503259	-0.312614	0.00504342	-0.0472298	0.000273937	0.00055793	-0.179922	0.989182	0.01	1	0.216083	4323	YES	19.1476	12.7971	0.150892	0.546242	0.0507272	0.462949	0.0350462	0.155842	0.504595
ENSG00000128228	SDF2L1	11.2	YES	0.105876	741	5	2	3	0.375	NO	7.22332	0	NA	NA	NA	NA	NA	NA	NA	NA	NA	1	0.01	10963	YES	141.965	75.2817	1.0833e-59	0.906252	1.14746e-59	0.46608	1.68375e-22	2.30161e-20	0.686166	1	0.735588	1	0.903315	132	YES	16.065	8.44791	0.0267722	0.852975	0.0403647	0.974936	0.00645915	0.0548377	0.913956
ENSG00000115677	HDLBP	19.8	YES	0.105829	742	6	2	4	0.5	YES	77.7859	83.8287	0.893045	-0.106615	1	-0.0504759	1	1	-0.0785454	0.01	0.01	1	0.0103097	9015	YES	144.953	98.0049	6.46008e-41	0.559929	7.33276e-41	0.307277	3.6005e-20	1.74153e-18	0.433603	1	0.411768	1	0.745421	588	YES	232.828	102.426	0.0555556	1.17685	0.0229231	1.18504	0.00747532	0.0599034	1.18095
ENSG00000160789	LMNA	15.7	YES	0.105776	743	6	4	2	0.5	YES	10.1173	3.29215	0.0303432	1.37303	0.0167018	0.117964	0.00337472	0.109683	0.745497	0.870875	0.792455	1	0.844858	319	YES	113.103	60.5453	9.31004e-25	0.890612	9.64535e-25	0.409732	4.66858e-17	7.68483e-16	0.650172	1	0.698804	1	0.8881	157	YES	38.9118	24.3563	0.0555556	0.654473	0.0324342	0.697199	0.0100322	0.0723402	0.675836
ENSG00000040341	STAU2	27.9	YES	0.105668	744	6	4	2	0.5	YES	124.938	94.9244	0.741791	0.392747	0.616846	0.328719	0.735285	1	0.360733	0.01	0.246832	1	0.0298061	6150	YES	52.0888	63.7082	9.41167e-05	-0.28554	0.000124334	-0.105939	1.08076e-06	2.98323e-06	-0.195739	0.999957	0.01	1	0.217639	3238	YES	60.5141	96.7406	0.0853444	-0.668041	0.0543772	-0.859206	0.0224942	0.119071	-0.763623
ENSG00000224597	SVIL-AS1	0	NO	0.105576	745	5	3	2	0.375	NO	159.162	0	NA	NA	NA	NA	NA	NA	NA	NA	NA	0.25	0.01	9471	YES	19.4119	24.3393	0.000569704	-0.311968	0.00057067	-0.058633	9.9399e-06	2.42006e-05	-0.185301	0.999606	0.01	0.25	0.2156	4595	YES	28.0398	18.4039	0.374937	0.581684	0.409427	0.457191	0.358653	0.639746	0.519437
ENSG00000070961	ATP2B1	7.8	YES	0.105537	746	6	1	5	0.75	YES	7.1212	28.5932	0.242572	-1.8655	0.285494	-0.737251	0.200611	0.671209	-1.30138	0.01	1	1	0.0473693	1652	YES	215.652	255.243	1.30458e-08	-0.242135	1.23716e-08	-0.171236	1.93781e-10	8.74937e-10	-0.206686	1	0.01	1	0.217645	2108	YES	44.1753	53.1736	0.374937	-0.262056	0.260369	-0.555286	0.26159	0.528788	-0.408671
ENSG00000162836	ACP6	10.2	YES	0.105527	747	5	2	3	0.375	YES	11.1335	0.285039	0.0362511	3.23911	0.0362511	0.248841	0.00763101	0.160455	1.74397	0.720875	1	1	0.805133	370	NO	5.19056	4.08199	NA	NA	NA	NA	NA	NA	NA	NA	NA	1	0.01	11754	YES	11.8487	5.82289	0.0441176	0.913174	0.0154575	1.01907	0.00437339	0.0435912	0.96612
ENSG00000226950	DANCR	0	NO	0.105444	748	6	5	1	0.75	YES	55.5443	105.827	0.366198	-0.917821	0.394307	-0.424878	0.343383	0.830974	-0.67135	0.01	0.720677	0.25	0.0421118	4239	YES	148.655	140.793	0.00021914	0.0778479	0.000224537	0.0463437	2.72989e-06	7.14437e-06	0.0620958	0.999892	0.01	0.25	0.21564	4563	YES	111.96	44.9767	0.104198	1.29683	0.00870859	1.48739	0.00582518	0.0517481	1.39211
ENSG00000136997	MYC	5.8	YES	0.105441	749	5	1	4	0.625	YES	1.22073	15.5869	0.238007	-2.90094	0.238007	-0.226527	0.171864	0.645282	-1.56373	0.01	1	1	0.0473693	1578	NO	9.72015	11.115	NA	NA	NA	NA	NA	NA	NA	NA	NA	1	0.01	9809	YES	12.8878	21.2517	0.125943	-0.680094	0.0711819	-0.803208	0.0392966	0.167051	-0.741651
ENSG00000137218	FRS3	12.2	YES	0.10544	750	6	3	3	0.25	YES	4.33277	1.26282	0.920569	1.23676	0.920569	0.0606515	0.970935	1	0.648708	0.01	0.697266	1	0.042038	4263	YES	8.67898	13.644	3.02976e-07	-0.597388	3.0341e-07	-0.0648137	2.39362e-09	9.27552e-09	-0.331101	1	0.125146	1	0.502494	1169	YES	12.3921	13.8997	0.724233	-0.153901	0.409212	-0.271379	0.59763	0.861395	-0.21264
ENSG00000185250	PPIL6	3.4	YES	0.10541	751	5	2	3	0.375	NO	16.6488	0.202698	NA	NA	NA	NA	NA	NA	NA	NA	NA	1	0.01	10255	YES	28.4875	22.9931	0.000642147	0.297487	0.000641687	0.0632806	1.17624e-05	2.83525e-05	0.180384	0.999534	0.01	1	0.217578	3688	YES	11.4865	7.26662	0.21091	0.594997	0.131572	0.44514	0.0991821	0.294017	0.520069
ENSG00000140839	CLEC18B	0	NO	0.105408	752	4	2	2	0.25	NO	8.07595	0	NA	NA	NA	NA	NA	NA	NA	NA	NA	0.25	0.01	12189	YES	20.0716	5.95136	1.18093e-27	1.59993	5.80307e-20	0.16775	8.14132e-17	1.25472e-15	0.88384	1	0.911221	0.25	0.960823	58	YES	14.8737	3.00421	0.0267722	1.98705	0.00111219	2.38052	0.000316365	0.00951146	2.18379
ENSG00000187634	SAMD11	6.9	YES	0.105326	753	4	3	1	0.5	NO	0.72648	1.63971	NA	NA	NA	NA	NA	NA	NA	NA	NA	1	0.01	11308	YES	20.5146	8.23629	2.34116e-20	1.21993	2.34709e-20	0.155805	7.72841e-16	9.36946e-15	0.68787	1	0.737283	1	0.904004	128	YES	32.184	40.392	0.328306	-0.318867	0.237107	-0.393791	0.220359	0.477091	-0.356329
ENSG00000152558	TMEM123	22.6	YES	0.105294	754	6	4	2	0.5	YES	14.7083	3.27873	0.961617	1.87627	0.961617	0.304608	0.991583	1	1.09044	0.01	1	1	0.0473693	2588	YES	92.0023	52.9866	4.50657e-49	0.784666	4.72137e-49	0.328349	2.70429e-21	2.04055e-19	0.556507	1	0.592293	1	0.840778	269	YES	18.6493	9.91868	0.17911	0.847681	0.255057	0.70872	0.146554	0.372217	0.778201
ENSG00000173166	RAPH1	4.2	YES	0.10522	755	6	2	4	0.5	YES	3.42982	7.69369	0.23681	-0.97272	0.279592	-0.285915	0.193909	0.666144	-0.629318	0.01	0.676564	1	0.0416205	4373	YES	11.8452	17.6457	9.51386e-06	-0.537613	9.52637e-06	-0.0733691	6.48908e-08	2.07827e-07	-0.305491	0.999997	0.01	1	0.217644	2832	YES	2.1171	3.12657	0.125943	-0.404738	0.0149672	-0.93644	0.0109307	0.0762224	-0.670589
ENSG00000101489	CELF4	13.5	YES	0.105216	756	6	2	4	0.5	YES	36.6538	69.5176	0.115314	-0.905187	0.139651	-0.410115	0.0633777	0.410608	-0.657651	0.01	0.706607	1	0.0422236	4213	YES	74.3631	138.397	4.60755e-43	-0.887274	4.67352e-43	-0.452888	1.72544e-20	9.40716e-19	-0.670081	1	0.719385	1	0.896678	145	YES	58.4493	59.9605	0.724233	-0.036214	0.626201	-0.214773	0.728618	0.946008	-0.125493
ENSG00000166974	MAPRE2	39	YES	0.105213	757	6	1	5	0.75	YES	35.4065	62.5576	0.0554579	-0.803869	0.0729282	-0.447449	0.0199753	0.244007	-0.625659	0.36699	0.672585	1	0.451496	736	YES	40.1057	56.072	6.29164e-11	-0.473444	6.32975e-11	-0.156393	6.24897e-12	3.64054e-11	-0.314918	1	0.01	1	0.217645	1774	YES	61.3302	100.505	0.17911	-0.703552	0.0681708	-0.867609	0.0516898	0.197479	-0.785581
ENSG00000135643	KCNMB4	28.6	YES	0.105208	758	6	4	2	0.5	YES	2.70053	2.77642	0.665664	-0.0292853	0.665664	0.00353065	0.714417	1	-0.0128773	0.01	0.01	1	0.0103097	7888	YES	21.4501	12.8671	1.01065e-17	0.695057	1.00791e-17	0.106177	5.689e-15	5.79467e-14	0.400617	1	0.347252	1	0.704523	741	YES	25.88	11.8308	0.00188537	1.06693	0.000288358	1.0101	1.43547e-05	0.00239768	1.03852
ENSG00000198682	PAPSS2	4.4	YES	0.105183	759	4	2	2	0.25	NO	10.2547	0.224404	NA	NA	NA	NA	NA	NA	NA	NA	NA	1	0.01	12018	NO	9.53227	6.80968	NA	NA	NA	NA	NA	NA	NA	NA	NA	1	0.01	10187	YES	9.04333	3.02968	0.0853444	1.3175	0.0448921	1.40459	0.0191684	0.108275	1.36105
ENSG00000128683	GAD1	8.6	YES	0.105181	760	5	2	3	0.375	YES	46.6504	67.3257	0.0227889	-0.519941	0.0227889	-0.223747	0.00344008	0.109683	-0.371844	0.868463	0.278606	1	0.596568	596	NO	3.0889	3.57755	NA	NA	NA	NA	NA	NA	NA	NA	NA	1	0.01	13431	YES	8.82854	83.6264	0.0153972	-3.10606	8.9542e-08	-3.18896	2.98515e-07	0.000319112	-3.14751
ENSG00000141526	SLC16A3	9.6	YES	0.105178	761	4	1	3	0.5	NO	0.0371788	0.00374304	NA	NA	NA	NA	NA	NA	NA	NA	NA	1	0.01	19536	NO	15.0125	9.43269	NA	NA	NA	NA	NA	NA	NA	NA	NA	1	0.01	9564	YES	18.4818	8.94398	0.150892	0.970231	0.0155534	1.13142	0.0133873	0.0859857	1.05083
ENSG00000280893	AC009133.6	0	NO	0.105176	762	6	4	2	0.5	YES	4.51202	1.51256	0.461687	1.13342	0.461687	0.0627683	0.449473	0.910512	0.598094	0.01	0.641804	0.25	0.0405262	4635	YES	21.7975	20.3149	0.0123927	0.0970144	0.000415198	0.0272565	7.75985e-05	0.000169935	0.0621354	0.99693	0.01	0.25	0.215217	4678	YES	17.7846	10.2088	0.0555556	0.744924	0.00655706	0.743601	0.00259406	0.0324714	0.744263
ENSG00000197956	S100A6	45.6	YES	0.105174	763	5	1	4	0.625	NO	9.85559	17.8265	NA	NA	NA	NA	NA	NA	NA	NA	NA	1	0.01	10401	YES	165.627	181.094	2.23209e-06	-0.128058	2.16329e-06	-0.0824971	1.46333e-08	5.14813e-08	-0.105278	0.999999	0.01	1	0.217645	2602	YES	317.422	118.563	0.00282805	1.41316	0.00231268	1.27057	9.29356e-05	0.0054712	1.34187
ENSG00000188931	CFAP126	4.1	YES	0.105095	764	3	2	1	0.375	NO	37.2217	4.02851	NA	NA	NA	NA	NA	NA	NA	NA	NA	1	0.01	10442	YES	63.8471	42.4779	7.20464e-15	0.576761	7.22492e-15	0.202224	7.19047e-14	5.97537e-13	0.389492	1	0.322504	1	0.687485	805	YES	17.3374	1.81458	0.0153972	2.7038	0.000917814	3.11999	0.000172097	0.00714454	2.91189
ENSG00000117266	CDK18	47.8	YES	0.105085	765	3	1	2	0.375	NO	0	2.96216	NA	NA	NA	NA	NA	NA	NA	NA	NA	1	0.01	11962	NO	5.00733	3.2539	NA	NA	NA	NA	NA	NA	NA	NA	NA	1	0.01	12418	YES	4.74579	2.30615	0.0555556	0.797351	0.00443922	1.0139	0.00186773	0.026657	0.905625
ENSG00000187134	AKR1C1	5.4	YES	0.105064	766	6	3	3	0.25	YES	42.1565	84.5618	0.170135	-0.987389	0.150348	-0.495641	0.0921493	0.49233	-0.741515	0.01	0.788768	1	0.0437899	3794	YES	36.7734	48.6834	3.7039e-16	-0.395393	5.44223e-12	-0.112891	1.59115e-13	1.24545e-12	-0.254142	1	0.01	1	0.217645	1537	YES	61.504	95.9244	0.0692559	-0.632913	0.00771054	-0.783551	0.00362104	0.0387477	-0.708232
ENSG00000096872	IFT74	6.7	YES	0.105028	767	6	2	4	0.5	YES	89.9389	16.4411	0.392012	2.38241	0.446122	0.815201	0.393327	0.869142	1.5988	0.01	1	1	0.0473693	1940	YES	26.3722	19.3518	2.69275e-10	0.427553	2.71718e-10	0.0827701	1.48374e-11	8.07538e-11	0.255161	1	0.01	1	0.217645	1850	YES	8.76967	9.02703	0.860106	-0.0375131	0.671615	-0.147886	0.847778	1	-0.0926994
ENSG00000109881	CCDC34	5.6	YES	0.105023	768	6	3	3	0.25	YES	0.631332	5.91952	0.736216	-2.08462	0.736216	-0.0771621	0.799031	1	-1.08089	0.01	1	1	0.0473693	2342	YES	49.9105	43.5961	6.04364e-05	0.191045	6.12854e-05	0.0620132	5.31904e-07	1.5166e-06	0.126529	0.999979	0.01	1	0.217642	3143	YES	12.1695	6.07505	0.0555556	0.896392	0.0234462	0.824203	0.00761959	0.0603806	0.860298
ENSG00000125434	SLC25A35	8.9	YES	0.105006	769	4	2	2	0.25	NO	0.0318239	0.666143	NA	NA	NA	NA	NA	NA	NA	NA	NA	1	0.01	14838	NO	2.24551	1.55875	NA	NA	NA	NA	NA	NA	NA	NA	NA	1	0.01	14540	YES	1.4767	0.374219	0.00590749	0.849809	0.000103451	2.13074	1.56619e-05	0.00250896	1.49028
ENSG00000108231	LGI1	9.6	YES	0.104946	770	6	4	2	0.5	YES	8.81777	19.5941	0.851985	-1.06876	0.827675	-0.185234	0.908033	1	-0.626999	0.01	0.674045	1	0.0415692	4388	YES	13.5666	23.8786	9.88287e-14	-0.772244	9.84963e-14	-0.126067	2.2719e-13	1.72256e-12	-0.449155	1	0.438832	1	0.7613	533	YES	52.5704	18.9505	0.00119407	1.42501	0.000673014	1.36052	1.90486e-05	0.0027604	1.39277
ENSG00000243646	IL10RB	6.6	YES	0.104902	771	6	3	3	0.25	YES	0.443636	10.3297	0.377629	-2.97233	0.377629	-0.22152	0.340156	0.82803	-1.59692	0.01	1	1	0.0473693	1871	YES	9.04659	6.98179	0.00202153	0.331921	6.12814e-05	0.0310558	5.08535e-06	1.28558e-05	0.181489	0.999799	0.01	1	0.217616	3525	YES	8.00022	4.92677	0.00282805	0.602715	0.00916405	0.574901	0.000279031	0.00901162	0.588808
ENSG00000247095	MIR210HG	0	NO	0.104886	772	5	3	2	0.375	NO	0.0528685	0	NA	NA	NA	NA	NA	NA	NA	NA	NA	0.25	0.01	19463	YES	13.8773	5.28645	7.49103e-28	1.2428	7.44953e-28	0.11369	8.59909e-18	1.75145e-16	0.678244	1	0.727654	0.25	0.891852	150	YES	4.37003	1.68138	0.0441177	1.00195	0.000914833	1.45806	0.000411184	0.0110719	1.23001
ENSG00000196839	ADA	3.6	YES	0.104878	773	4	1	3	0.5	NO	3.40713	0	NA	NA	NA	NA	NA	NA	NA	NA	NA	1	0.01	14745	NO	5.29582	4.16705	NA	NA	NA	NA	NA	NA	NA	NA	NA	1	0.01	11653	YES	16.2462	6.34717	0.0692559	1.23102	0.0351017	1.5307	0.0129959	0.0845096	1.38086
ENSG00000089597	GANAB	21.7	YES	0.104868	774	6	2	4	0.5	YES	6.33575	7.5863	0.851118	-0.227093	0.851118	-0.0357205	0.917926	1	-0.131407	0.01	0.01	1	0.0103097	8488	YES	54.4731	34.9485	6.20618e-29	0.625857	6.33216e-29	0.19546	5.00015e-18	1.07429e-16	0.410659	1	0.368125	1	0.718273	687	YES	78.0452	45.2134	0.0555556	0.774366	0.00655451	0.775564	0.00259321	0.0324714	0.774965
ENSG00000116983	HPCAL4	7.5	YES	0.104858	775	4	1	3	0.5	YES	1.62863	9.11252	0.0531827	-1.94376	0.0531827	-0.35816	0.0147144	0.210951	-1.15096	0.503052	1	1	0.634443	559	YES	24.5874	46.5099	8.63151e-33	-0.892797	8.7629e-33	-0.234891	8.36512e-19	2.30029e-17	-0.563844	1	0.601329	1	0.845003	257	YES	20.8631	22.0316	0.791415	-0.0751213	0.53477	-0.277414	0.727444	0.945571	-0.176268
ENSG00000003096	KLHL13	4.7	YES	0.104787	776	5	1	4	0.625	YES	0.627394	20.0726	0.0278802	-3.69473	0.0278802	-0.643362	0.00486156	0.130687	-2.16905	0.816846	1	1	0.87461	275	NO	6.88823	12.7524	NA	NA	NA	NA	NA	NA	NA	NA	NA	1	0.01	10097	YES	25.0173	32.6562	0.328306	-0.371401	0.39002	-0.570456	0.315945	0.59389	-0.470929
ENSG00000139970	RTN1	21.3	YES	0.104749	777	6	2	4	0.5	YES	430.502	460.379	0.669367	-0.0965828	0.873979	0.00822272	0.857664	1	-0.0441801	0.01	0.01	1	0.0103097	8277	YES	569.239	872.608	7.42627e-56	-0.615419	8.21142e-56	-0.539176	4.32468e-22	4.856e-20	-0.577298	1	0.61755	1	0.852484	232	YES	417.237	611.222	0.17911	-0.549736	0.109338	-0.692739	0.0748524	0.246852	-0.621238
ENSG00000164654	MIOS	5.7	YES	0.104706	778	6	1	5	0.75	YES	2.39257	5.84184	0.525587	-1.012	0.525587	-0.113077	0.533764	0.962245	-0.562541	0.01	0.599734	1	0.039992	4763	YES	13.1818	16.7929	0.0152824	-0.327263	0.0152615	-0.0456804	0.00173707	0.00320502	-0.186472	0.932407	0.01	1	0.207788	5105	YES	15.2248	19.3135	0.374937	-0.324239	0.0898818	-0.577344	0.126907	0.341368	-0.450791
ENSG00000169217	CD2BP2	23.2	YES	0.104606	779	6	4	2	0.5	YES	4.32366	1.53605	0.0531827	1.06983	0.0531827	0.0854793	0.0147144	0.210951	0.577656	0.503052	0.617976	1	0.540976	651	YES	38.9294	37.2915	0.0326193	0.0604283	0.0326124	0.0171068	0.00636466	0.010834	0.0387675	0.764001	0.01	1	0.182107	5540	YES	36.9018	26.3446	0.00414781	0.471009	0.0208974	0.427936	0.000758124	0.0155251	0.449472
ENSG00000101745	ANKRD12	20.2	YES	0.104584	780	6	2	4	0.5	YES	67.3669	117.679	0.0416021	-0.79569	0.0441065	-0.594347	0.0101617	0.182942	-0.695018	0.63849	0.744352	1	0.67376	502	YES	133.111	148.58	0.000190991	-0.157485	0.000247336	-0.0922508	2.65726e-06	6.97171e-06	-0.124868	0.999895	0.01	1	0.21763	3401	YES	4.91296	11.2536	0.0692559	-1.05125	0.00735018	-2.00212	0.00347779	0.0379557	-1.52668
ENSG00000154096	THY1	29.8	YES	0.104583	781	6	3	3	0.25	YES	91.4827	58.4647	0.414071	0.637151	0.385936	0.484894	0.368808	0.85301	0.561022	0.01	0.597871	1	0.0399508	4775	YES	60.8379	81.7798	5.51955e-13	-0.420786	5.58241e-13	-0.177254	5.12736e-13	3.61084e-12	-0.29902	1	0.01	1	0.217645	1599	YES	88.5965	105.337	0.536011	-0.247127	0.31974	-0.326651	0.400404	0.683598	-0.286889
ENSG00000184840	TMED9	19.1	YES	0.104577	782	6	4	2	0.5	YES	8.89848	1.48949	0.519909	1.99135	0.485021	0.183776	0.503258	0.943923	1.08756	0.01	1	1	0.0473693	2060	YES	325.317	284.467	5.48346e-05	0.192951	5.95767e-05	0.145235	4.93148e-07	1.41293e-06	0.169093	0.999981	0.01	1	0.217642	3128	YES	189.947	113.281	0.0692559	0.740589	0.030057	0.784574	0.0114037	0.0782902	0.762581
ENSG00000115486	GGCX	5.4	YES	0.104573	783	6	4	2	0.5	YES	37.9782	24.7395	0.898614	0.598682	0.639151	0.267216	0.867176	1	0.432949	0.01	0.410589	1	0.0352765	5649	YES	28.6804	24.9945	0.000191723	0.191304	0.000192183	0.0419092	2.25653e-06	6.00044e-06	0.116607	0.999911	0.01	1	0.217632	3355	YES	19.6007	13.5982	0.0113751	0.496907	0.0303708	0.488976	0.00243715	0.0313221	0.492941
ENSG00000181031	RPH3AL	1	YES	0.104541	784	5	2	3	0.375	NO	0	0	NA	NA	NA	NA	NA	NA	NA	NA	NA	1	0.01	26603	YES	17.4331	7.71595	1.78803e-20	1.08057	1.80679e-20	0.125151	7.12505e-16	8.70512e-15	0.602858	1	0.647231	1	0.865838	200	YES	4.1851	4.10374	1	0.0228168	0.955002	-0.0168664	1	1	0.0029752
ENSG00000171885	AQP4	39.8	YES	0.104535	785	3	2	1	0.375	YES	59.4739	0.123492	0.0239456	5.75025	0.0221657	1.56319	0.00350497	0.109683	3.65672	0.866072	1	1	0.90917	224	NO	2.21315	1.17577	NA	NA	NA	NA	NA	NA	NA	NA	NA	1	0.01	16216	YES	2.29305	0.127816	0.104198	1.54589	1.16189e-05	4.13538	2.78839e-05	0.00336813	2.84064
ENSG00000213700	RPL17P50	0	NO	0.104523	786	5	3	2	0.375	YES	5.05499	3.95818	0.168102	0.288314	0.168102	0.00728065	0.0997302	0.509804	0.147797	0.01	0.01	0.25	0.0102155	9064	NO	3.6945	2.77377	NA	NA	NA	NA	NA	NA	NA	NA	NA	0.25	0.01	13306	YES	3.19836	1.10577	0.0692559	0.995482	0.00759576	1.61297	0.00357553	0.0384919	1.30423
ENSG00000135932	CAB39	28.4	YES	0.104479	787	6	2	4	0.5	YES	2.66704	30.4162	0.0187872	-3.09882	0.0163956	-0.869527	0.00220127	0.0977861	-1.98417	0.914753	1	1	0.9427	159	YES	24.8261	29.7528	0.0167541	-0.251892	0.0168419	-0.056118	0.00204265	0.00373812	-0.154005	0.920763	0.01	1	0.206066	5153	YES	29.5049	39.444	0.285445	-0.406886	0.0826615	-0.571886	0.091667	0.279817	-0.489386
ENSG00000115355	CCDC88A	24.2	YES	0.104473	788	6	1	5	0.75	YES	84.7252	126.564	0.360224	-0.573427	0.427809	-0.299813	0.360532	0.845553	-0.43662	0.01	0.417159	1	0.0354625	5626	YES	108.809	121.294	0.00361778	-0.155363	0.00354676	-0.0844051	0.000158207	0.000332382	-0.119884	0.993745	0.01	1	0.216742	4195	YES	30.6203	47.7192	0.125943	-0.623636	0.0622719	-0.983577	0.0352495	0.15653	-0.803607
ENSG00000280987	MATR3	0	NO	0.104444	789	6	2	4	0.5	YES	15.7343	8.49449	1	0.81765	0.827717	0.135211	1	1	0.47643	0.01	0.482568	0.25	0.0368746	5404	YES	103.772	130.237	2.74683e-22	-0.32492	9.55873e-19	-0.192418	6.90338e-16	8.47821e-15	-0.258669	1	0.01	0.25	0.215656	4373	YES	7.54006	11.4547	0.17911	-0.544375	0.156463	-0.739856	0.0991428	0.294017	-0.642115
ENSG00000164125	GASK1B	18.6	YES	0.104419	790	5	3	2	0.375	YES	5.38586	0.326058	0.258959	2.26774	0.240746	0.182067	0.184973	0.658146	1.2249	0.01	1	1	0.0473693	1601	NO	7.29809	3.5205	NA	NA	NA	NA	NA	NA	NA	NA	NA	1	0.01	12404	YES	6.51722	2.64706	0.0692559	1.04347	0.293347	0.824284	0.082607	0.261825	0.933875
ENSG00000165806	CASP7	7.3	YES	0.104403	791	4	1	3	0.5	NO	0	0.00315529	NA	NA	NA	NA	NA	NA	NA	NA	NA	1	0.01	22230	NO	4.72554	2.72633	NA	NA	NA	NA	NA	NA	NA	NA	NA	1	0.01	12685	YES	3.75524	0.958036	0.0113751	1.28011	0.00213987	1.84135	0.000265577	0.00878954	1.56073
ENSG00000138696	BMPR1B	5.4	YES	0.104399	792	4	3	1	0.5	YES	14.8708	1.11718	0.0809767	2.90616	0.0809767	0.461789	0.0300228	0.291712	1.68398	0.168039	1	1	0.306921	868	NO	7.43231	4.41254	NA	NA	NA	NA	NA	NA	NA	NA	NA	1	0.01	11424	NO	0.338846	0.299274	NA	NA	NA	NA	NA	NA	NA
ENSG00000204130	RUFY2	19.1	YES	0.104381	793	6	1	5	0.75	YES	13.8194	41.0155	0.0107754	-1.50343	0.0173553	-0.540466	0.00144122	0.0792838	-1.02195	0.943755	1	1	0.962388	125	YES	49.5013	56.8503	0.00184371	-0.196005	0.00184781	-0.0696497	5.61068e-05	0.000125136	-0.132828	0.997779	0.01	1	0.217325	3970	YES	21.7923	28.0892	0.328306	-0.351932	0.170284	-0.570433	0.17467	0.413834	-0.461183
ENSG00000004838	ZMYND10	0	NO	0.104357	794	3	2	1	0.375	NO	14.3995	0.0738891	NA	NA	NA	NA	NA	NA	NA	NA	NA	0.25	0.01	12138	YES	21.9809	13.4179	3.11601e-06	0.67257	3.12059e-06	0.105528	2.06222e-08	7.09366e-08	0.389049	0.999999	0.321477	0.25	0.680483	832	YES	5.63205	1.69626	0.0204248	1.2985	0.00193876	1.48306	0.000397156	0.0108168	1.39078
ENSG00000173221	GLRX	7.8	YES	0.104335	795	6	4	2	0.5	YES	47.707	52.5806	0.296847	-0.13758	0.296847	-0.0109656	0.239825	0.719222	-0.074273	0.01	0.01	1	0.0103097	6852	YES	121.35	80.0005	1.47056e-22	0.595009	1.49766e-22	0.299135	1.76951e-16	2.47995e-15	0.447072	1	0.435306	1	0.759269	540	YES	70.541	80.918	0.328306	-0.195409	0.374899	-0.259637	0.306709	0.582769	-0.227523
ENSG00000196177	ACADSB	5.1	YES	0.104293	796	4	2	2	0.25	NO	33.0501	0.191914	NA	NA	NA	NA	NA	NA	NA	NA	NA	1	0.01	10009	NO	7.62528	8.36961	NA	NA	NA	NA	NA	NA	NA	NA	NA	1	0.01	9913	YES	5.31563	6.56279	0.425151	-0.259992	0.116884	-0.514629	0.172199	0.410511	-0.38731
ENSG00000138381	ASNSD1	24.2	YES	0.104183	797	6	2	4	0.5	YES	10.8037	40.7377	0.0374284	-1.82211	0.0531827	-0.290907	0.010909	0.188701	-1.05651	0.615131	1	1	0.724843	460	YES	38.0264	47.4512	0.000432124	-0.31208	0.000780568	-0.0937051	1.02027e-05	2.47956e-05	-0.202893	0.999596	0.01	1	0.217587	3658	YES	35.1345	43.748	0.21091	-0.308446	0.0478311	-0.42124	0.0454936	0.182727	-0.364843
ENSG00000149292	TTC12	3.9	YES	0.104145	798	4	2	2	0.25	NO	0	0	NA	NA	NA	NA	NA	NA	NA	NA	NA	1	0.01	23520	NO	4.10074	3.17331	NA	NA	NA	NA	NA	NA	NA	NA	NA	1	0.01	12714	YES	12.4416	7.61418	0.0345651	0.641919	0.0197369	0.589364	0.00435441	0.0434831	0.615642
ENSG00000284308	C2orf81	0	NO	0.104117	799	4	1	3	0.5	NO	0	0	NA	NA	NA	NA	NA	NA	NA	NA	NA	0.25	0.01	32657	NO	7.41416	4.65919	NA	NA	NA	NA	NA	NA	NA	NA	NA	0.25	0.01	10967	YES	4.05428	1.84052	0.0113751	0.831349	0.00185414	1.16869	0.000236548	0.00833192	1.00002
ENSG00000018510	AGPS	17.4	YES	0.104091	800	6	2	4	0.5	YES	2.5089	10.8886	0.336183	-1.76049	0.336183	-0.572232	0.287876	0.771856	-1.16636	0.01	1	1	0.0473693	1808	YES	17.5255	23.9931	4.11821e-05	-0.432012	4.11121e-05	-0.0778242	3.33651e-07	9.76721e-07	-0.254918	0.999987	0.01	1	0.217643	3067	YES	10.3847	15.0634	0.104198	-0.496681	0.0102607	-0.716056	0.00668446	0.0561327	-0.606369
ENSG00000104112	SCG3	13.6	YES	0.104064	801	6	2	4	0.5	YES	64.658	44.5478	0.18332	0.527592	0.167762	0.397914	0.106716	0.525089	0.462753	0.01	0.461167	1	0.0366599	5446	YES	147.664	156.882	0.000123615	-0.0867947	0.000120822	-0.0530973	1.26081e-06	3.45495e-06	-0.069946	0.99995	0.01	1	0.217638	3260	YES	69.9669	125.694	0.0555556	-0.836127	0.0439221	-1.0231	0.0129781	0.0844408	-0.929613
ENSG00000230606	AC092683.1	0	NO	0.104015	802	6	3	3	0.25	YES	86.1304	78.188	0.381588	0.137894	0.46717	0.0928089	0.399823	0.87601	0.115351	0.01	0.01	0.25	0.0102155	9160	YES	24.6222	38.5765	2.19323e-10	-0.627253	3.56917e-13	-0.164883	2.09896e-12	1.32335e-11	-0.396068	1	0.337359	0.25	0.691436	790	YES	29.2028	42.9438	0.21091	-0.540977	0.101131	-0.828005	0.0810995	0.259313	-0.684491
ENSG00000101349	PAK5	1.6	YES	0.103968	803	5	1	4	0.625	YES	1.9437	9.31356	0.246291	-1.80884	0.257319	-0.364139	0.187257	0.658146	-1.08649	0.01	1	1	0.0473693	1610	YES	17.9757	27.91	2.46264e-15	-0.607419	2.48967e-15	-0.117143	4.60831e-14	3.98402e-13	-0.362281	1	0.251509	1	0.633152	970	YES	4.95179	7.8386	0.150892	-0.570495	0.0895098	-0.831118	0.0552098	0.204786	-0.700807
ENSG00000097021	ACOT7	36	YES	0.103942	804	6	3	3	0.25	YES	228.494	286.774	0.152694	-0.326479	0.167221	-0.210468	0.0919926	0.492327	-0.268474	0.01	0.01	1	0.0103097	6576	YES	131.014	182.669	9.27342e-31	-0.476416	9.68617e-31	-0.291686	2.09035e-18	5.05544e-17	-0.384051	1	0.309656	1	0.678293	839	YES	121.394	159.741	0.328306	-0.393205	0.0577936	-0.548128	0.0809299	0.258971	-0.470667
ENSG00000051596	THOC3	0	NO	0.103874	805	6	3	3	0.25	YES	0.119501	12.7672	0.527274	-3.62031	0.527274	-0.114432	0.535987	0.962245	-1.86737	0.01	1	0.25	0.0469364	2867	YES	18.8438	24.9283	0.000658405	-0.38584	0.000788282	-0.0714298	1.38763e-05	3.30676e-05	-0.228635	0.999451	0.01	0.25	0.215577	4608	YES	46.176	22.059	0.00043992	1.03272	0.0010106	1.04544	1.24194e-05	0.00232918	1.03908
ENSG00000108387	SEPTIN4	94.8	YES	0.103861	806	6	4	2	0.5	YES	18.4276	3.22019	0.884642	2.20273	0.856086	0.220657	0.935	1	1.21169	0.01	1	1	0.0473693	2500	YES	17.6358	35.084	1.99156e-28	-0.953285	2.00558e-28	-0.200454	6.42732e-18	1.34717e-16	-0.576869	1	0.61704	1	0.852251	234	YES	43.0768	57.6211	0.246292	-0.411402	0.1252	-0.560793	0.109044	0.312131	-0.486097
ENSG00000174307	PHLDA3	37.2	YES	0.103857	807	6	4	2	0.5	YES	1.17316	2.86162	0.690283	-0.829409	0.647309	-0.0366853	0.718737	1	-0.433047	0.01	0.410767	1	0.0352816	5648	YES	32.9892	26.9715	0.000149106	0.281117	0.000154699	0.067598	1.66461e-06	4.48206e-06	0.174357	0.999934	0.01	1	0.217635	3314	YES	37.404	18.1169	0.0345651	1.00641	0.0194691	1.06655	0.004304	0.0431336	1.03648
ENSG00000164751	PEX2	29.8	YES	0.103815	808	6	4	2	0.5	YES	35.9088	12.5768	0.859937	1.44282	0.859937	0.522257	0.925648	1	0.982539	0.01	0.98717	1	0.0471672	2690	YES	51.5944	48.3602	0.0038329	0.091561	0.00385336	0.0310887	0.000177023	0.000369235	0.0613248	0.993002	0.01	1	0.216635	4227	YES	38.3434	25.004	0.0692559	0.597391	0.0361101	0.552676	0.0133097	0.0857051	0.575034
ENSG00000143502	SUSD4	6.8	YES	0.103795	809	6	4	2	0.5	YES	29.7782	6.47396	0.807635	2.04196	0.807635	0.343442	0.876522	1	1.1927	0.01	1	1	0.0473693	2427	YES	9.11427	15.5765	2.65758e-07	-0.712744	2.66273e-07	-0.0835601	2.13918e-09	8.33938e-09	-0.398152	1	0.341927	1	0.700928	752	YES	16.1048	21.3846	0.425151	-0.388103	0.120252	-0.553057	0.175459	0.414874	-0.47058
ENSG00000161011	SQSTM1	23.2	YES	0.103771	810	6	3	3	0.25	YES	99.0394	42.4562	0.776226	1.20293	0.776226	0.633038	0.84369	1	0.917986	0.01	0.9382	1	0.0463792	3086	YES	146.363	117.494	3.45639e-13	0.31456	3.68352e-13	0.179775	4.14504e-13	2.97308e-12	0.247167	1	0.01	1	0.217645	1585	YES	182.873	108.71	0.0441176	0.745022	0.0250848	0.811063	0.00660002	0.055708	0.778042
ENSG00000213928	IRF9	22.1	YES	0.103702	811	6	3	3	0.25	YES	1.28169	65.5435	0.90331	-4.86612	0.946192	-0.470122	0.975158	1	-2.66812	0.01	1	1	0.0473693	2553	YES	11.1484	8.41092	0.000192955	0.368354	0.000210154	0.03346	2.40291e-06	6.35566e-06	0.200907	0.999905	0.01	1	0.217631	3373	YES	26.781	15.4875	0.0345651	0.752727	0.0159618	0.727593	0.00363441	0.0388438	0.74016
ENSG00000262484	CCER2	2.5	YES	0.103671	812	4	1	3	0.5	NO	0	0	NA	NA	NA	NA	NA	NA	NA	NA	NA	1	0.01	40832	NO	0.909968	0.724486	NA	NA	NA	NA	NA	NA	NA	NA	NA	1	0.01	17261	YES	0.877507	0.51197	0.00829563	0.312389	0.0961813	0.623227	0.00519282	0.0481944	0.467808
ENSG00000146938	NLGN4X	5.6	YES	0.103656	813	4	1	3	0.5	YES	4.68024	6.22916	0.817585	-0.347875	0.877792	-0.0545833	0.917075	1	-0.201229	0.01	0.01	1	0.0103097	8485	YES	9.59615	16.7889	4.90799e-09	-0.747435	3.82756e-09	-0.0924886	9.02432e-11	4.27983e-10	-0.419962	1	0.386431	1	0.729909	633	YES	6.70605	11.2086	0.125943	-0.663833	0.012678	-0.857511	0.00952103	0.0699037	-0.760672
ENSG00000102265	TIMP1	8.4	YES	0.103635	814	6	2	4	0.5	YES	94.5131	110.532	0.9677	-0.223684	0.9677	-0.0702593	0.993741	1	-0.146972	0.01	0.01	1	0.0103097	8912	YES	240.364	147.506	1.20111e-50	0.700687	1.23621e-50	0.460233	1.72583e-21	1.39128e-19	0.58046	1	0.6213	1	0.854195	227	YES	378.966	151.025	0.0853444	1.32156	0.0294661	1.42251	0.013485	0.0864192	1.37204
ENSG00000177989	ODF3B	1.4	YES	0.103588	815	4	1	3	0.5	NO	2.47727	0	NA	NA	NA	NA	NA	NA	NA	NA	NA	1	0.01	15127	NO	10.5981	5.9901	NA	NA	NA	NA	NA	NA	NA	NA	NA	1	0.01	11193	YES	12.4055	5.018	0.0853444	1.15547	0.0285715	1.4146	0.0131418	0.0850916	1.28503
ENSG00000157110	RBPMS	5.4	YES	0.103413	816	5	4	1	0.625	NO	5.34262	0.247465	NA	NA	NA	NA	NA	NA	NA	NA	NA	1	0.01	10158	YES	11.242	6.34246	3.00134e-10	0.737508	3.00633e-10	0.0652963	1.58229e-11	8.57216e-11	0.401402	1	0.34893	1	0.705649	737	YES	9.15408	3.12073	0.0345651	1.30109	0.0113242	1.57673	0.0027157	0.0333923	1.43891
ENSG00000249464	LINC01091	0	NO	0.103401	817	5	4	1	0.625	NO	0.00582456	0	NA	NA	NA	NA	NA	NA	NA	NA	NA	0.25	0.01	22189	YES	38.635	28.3393	6.40379e-11	0.433944	6.43511e-11	0.111637	6.31089e-12	3.66755e-11	0.272791	1	0.01	0.25	0.215656	4400	YES	9.52927	3.76417	0.0853444	1.14411	0.0275122	1.08417	0.012733	0.0834811	1.11414
ENSG00000167646	DNAAF3	0	NO	0.103332	818	3	1	2	0.375	NO	6.48842	0	NA	NA	NA	NA	NA	NA	NA	NA	NA	0.25	0.01	12017	NO	2.9006	3.26967	NA	NA	NA	NA	NA	NA	NA	NA	NA	0.25	0.01	13484	YES	3.89186	0.990495	0.00829563	1.29726	0.00240973	2.00567	0.000226105	0.00813824	1.65146
ENSG00000112559	MDFI	2.4	YES	0.103249	819	4	2	2	0.25	NO	1.11804	0	NA	NA	NA	NA	NA	NA	NA	NA	NA	1	0.01	16038	YES	101.081	39.3235	5.0611e-54	1.34002	5.20402e-54	0.530928	6.91266e-22	6.72167e-20	0.935476	1	0.95172	1	0.983748	40	YES	15.063	5.17948	0.0267722	1.37818	0.0101883	1.60888	0.00199129	0.0276095	1.49353
ENSG00000125354	SEPTIN6	9.5	YES	0.103238	820	6	3	3	0.25	YES	44.248	74.1798	0.15564	-0.732492	0.195584	-0.325265	0.106049	0.522676	-0.528878	0.01	0.556928	1	0.0390233	4967	YES	35.1935	43.9821	2.93467e-07	-0.313622	2.94205e-07	-0.0911936	2.32984e-09	9.05068e-09	-0.202408	1	0.01	1	0.217645	2387	YES	35.5782	63.6289	0.0345651	-0.821195	0.00457174	-0.893175	0.00126415	0.0208557	-0.857185
ENSG00000164056	SPRY1	3.3	YES	0.103202	821	6	2	4	0.5	YES	40.9491	7.98187	0.269528	2.22355	0.538607	0.349784	0.36406	0.846293	1.28667	0.01	1	1	0.0473693	1908	YES	35.4652	51.7777	0.000461515	-0.53341	0.000456597	-0.165324	7.33104e-06	1.82108e-05	-0.349367	0.99971	0.20915	1	0.595528	1042	YES	14.5514	6.31573	0.0555556	1.08797	0.0387173	1.10849	0.0116592	0.0794368	1.09823
ENSG00000177426	TGIF1	8.1	YES	0.103148	822	5	2	3	0.375	NO	19.804	0.0536791	NA	NA	NA	NA	NA	NA	NA	NA	NA	1	0.01	9963	YES	96.4726	60.2507	3.76643e-35	0.670272	3.95547e-35	0.294469	3.11349e-19	1.01264e-17	0.48237	1	0.491567	1	0.790451	437	YES	22.7953	8.09535	0.0345651	1.38748	0.0469721	1.47529	0.0091571	0.0681444	1.43138
ENSG00000160188	RSPH1	4.8	YES	0.103122	823	3	2	1	0.375	NO	11.1496	0	NA	NA	NA	NA	NA	NA	NA	NA	NA	1	0.01	12206	YES	62.3532	37.9478	7.63358e-26	0.701874	7.74316e-26	0.235728	2.51621e-17	4.52917e-16	0.468801	1	0.470753	1	0.779208	476	YES	7.56681	3.40131	0.17911	0.960826	0.00888989	0.986935	0.00997053	0.0720655	0.973881
ENSG00000165934	CPSF2	20.8	YES	0.10304	824	6	2	4	0.5	YES	1.32838	7.36019	0.773718	-1.84421	0.794762	-0.511663	0.852469	1	-1.17794	0.01	1	1	0.0473693	2398	YES	26.3336	21.847	4.03608e-06	0.258673	4.0484e-06	0.05233	2.67261e-08	9.0481e-08	0.155501	0.999999	0.01	1	0.217645	2693	YES	13.286	16.1311	0.285445	-0.262011	0.0389291	-0.470806	0.0522074	0.198443	-0.366409
ENSG00000111783	RFX4	12	YES	0.102979	825	4	2	2	0.25	YES	14.7829	16.8582	0.657516	-0.17823	0.695659	-0.0528529	0.728275	1	-0.115542	0.01	0.01	1	0.0103097	7921	YES	95.8667	51.0529	1.17897e-28	0.896024	1.22627e-28	0.37541	5.7544e-18	1.21422e-16	0.635717	1	0.683467	1	0.881598	169	YES	5.80003	0.671511	0.0566712	2.02439	0.0280598	3.05637	0.00902773	0.0675125	2.54038
ENSG00000105997	HOXA3	1.3	YES	0.102967	826	3	1	2	0.375	YES	20.0345	44.1037	0.0207546	-1.10049	0.0236062	-0.406276	0.00327286	0.108549	-0.753382	0.874641	0.799704	1	0.849834	311	NO	0	0	NA	NA	NA	NA	NA	NA	NA	NA	NA	1	0.01	38514	NO	0.0688	0.154785	NA	NA	NA	NA	NA	NA	NA
ENSG00000239779	WBP1	28.6	YES	0.102932	827	6	4	2	0.5	YES	23.7195	42.2771	0.3456	-0.807958	0.332547	-0.168719	0.291435	0.777653	-0.488339	0.01	0.500442	1	0.0376656	5254	YES	78.7489	58.9027	2.74899e-21	0.412844	5.27659e-30	0.228364	2.80455e-17	4.96294e-16	0.320604	1	0.01	1	0.217645	1308	YES	105.088	60.8751	0.0204248	0.777827	0.0114057	0.744353	0.0017373	0.0252333	0.76109
ENSG00000005206	SPPL2B	0	NO	0.102913	828	5	3	2	0.375	NO	0.600034	0.0941511	NA	NA	NA	NA	NA	NA	NA	NA	NA	0.25	0.01	14293	YES	28.0524	23.6733	1.47185e-06	0.235703	1.86682e-06	0.049879	1.116e-08	3.98565e-08	0.142791	1	0.01	0.25	0.215656	4468	YES	15.3849	8.13065	0.00188537	0.843575	0.00017241	0.868764	9.94515e-06	0.00218193	0.85617
ENSG00000135404	CD63	49.8	YES	0.102879	829	6	4	2	0.5	YES	405.005	321.306	0.288218	0.333064	0.236368	0.292322	0.198303	0.668783	0.312693	0.01	0.01	1	0.0103097	6779	YES	870.695	658.261	2.67956e-37	0.402973	3.2931e-37	0.355838	1.35463e-19	5.07018e-18	0.379406	1	0.298235	1	0.669904	863	YES	2636.83	1579.87	0.00829563	0.73863	0.0600669	0.739365	0.00339092	0.0375053	0.738997
ENSG00000109062	SLC9A3R1	14.3	YES	0.10281	830	5	3	2	0.375	NO	7.15484	3.78274	NA	NA	NA	NA	NA	NA	NA	NA	NA	1	0.01	11027	YES	22.8354	13.2885	1.77838e-18	0.738252	1.79386e-18	0.117084	3.12444e-15	3.33368e-14	0.427668	1	0.400946	1	0.738876	615	YES	22.4147	8.76102	0.0153972	1.26231	0.00246134	1.37508	0.000381746	0.0104906	1.3187
ENSG00000155957	TMBIM4	27.3	YES	0.102783	831	6	3	3	0.25	YES	74.5927	124.916	0.669846	-0.736138	0.485023	-0.309143	0.60546	1	-0.522641	0.01	0.548623	1	0.0388296	5010	YES	81.5892	74.5379	3.97401e-05	0.128753	0.000189752	0.055163	8.2159e-07	2.29268e-06	0.0919582	0.999967	0.01	1	0.21764	3203	YES	70.6636	42.1997	0.0345651	0.730218	0.0130185	0.708869	0.00305655	0.0356249	0.719543
ENSG00000070214	SLC44A1	64.3	YES	0.102772	832	6	2	4	0.5	YES	1.17688	5.86696	0.98674	-1.65741	1	-0.436114	1	1	-1.04676	0.01	1	1	0.0473693	2637	YES	21.0683	18.0293	5.74922e-05	0.213752	5.72902e-05	0.0366862	4.95583e-07	1.41905e-06	0.125219	0.99998	0.01	1	0.217642	3130	YES	2.82237	1.96992	0.425151	0.364044	0.372019	0.243145	0.366696	0.647783	0.303594
ENSG00000204856	FAM216A	8.3	YES	0.102746	833	6	2	4	0.5	YES	47.0107	51.026	0.78937	-0.115877	0.809022	0.0119366	0.868103	1	-0.0519703	0.01	0.01	1	0.0103097	8314	YES	40.4543	68.52	4.7897e-25	-0.745905	4.86045e-25	-0.263955	3.94348e-17	6.65726e-16	-0.50493	1	0.52431	1	0.807511	372	YES	46.2623	66.2179	0.104198	-0.508153	0.0162304	-0.677785	0.00981108	0.0712718	-0.592969
ENSG00000100376	FAM118A	10.2	YES	0.102744	834	6	2	4	0.5	YES	4.65926	11.5113	0.216762	-1.14455	0.216762	-0.157616	0.148795	0.604506	-0.651084	0.01	0.69976	1	0.0420877	4247	YES	19.4342	14.8179	4.16113e-05	0.369424	4.16088e-05	0.0571326	3.3807e-07	9.87817e-07	0.213278	0.999987	0.01	1	0.217643	3072	YES	29.4727	13.7965	0.0441176	1.04226	0.0100077	1.10205	0.00302573	0.0355363	1.07216
ENSG00000265808	SEC22B	0	NO	0.102626	835	6	2	4	0.5	YES	11.4918	42.3213	0.00648409	-1.79409	0.00931784	-1.05438	0.000558433	0.0480354	-1.42424	0.978014	1	0.25	0.97638	100	YES	49.2293	46.3833	0.0415459	0.0841502	0.0324683	0.0278161	0.00780795	0.0130854	0.0559831	0.714947	0.01	0.25	0.172685	5637	YES	11.2441	10.8721	1	0.044509	0.660922	-0.0801869	1	1	-0.0178389
ENSG00000071282	LMCD1	2.4	YES	0.10259	836	5	3	2	0.375	NO	0.113317	0.00893461	NA	NA	NA	NA	NA	NA	NA	NA	NA	1	0.01	18180	YES	34.9289	19.4446	8.94745e-20	0.813424	8.94185e-20	0.176388	1.1729e-15	1.37596e-14	0.494906	1	0.510026	1	0.800159	403	YES	45.2099	15.2667	0.0345651	1.50628	0.0129577	1.43411	0.00304443	0.0355489	1.47019
ENSG00000170113	NIPA1	26.9	YES	0.102563	837	6	1	5	0.75	YES	1.61143	9.46067	0.51544	-2.00206	0.458607	-0.395628	0.482816	0.930483	-1.19884	0.01	1	1	0.0473693	2041	YES	11.5368	17.2145	4.53465e-05	-0.538916	4.52955e-05	-0.0721437	3.73919e-07	1.08617e-06	-0.30553	0.999985	0.01	1	0.217643	3089	YES	11.2822	13.6256	0.478947	-0.25193	0.246796	-0.420838	0.310599	0.587664	-0.336384
ENSG00000127124	HIVEP3	4.8	YES	0.102522	838	6	2	4	0.5	YES	1.11544	9.54287	0.535785	-2.31724	0.589092	-0.716548	0.582441	0.99106	-1.51689	0.01	1	1	0.0473693	2132	YES	9.67503	13.3716	0.0176822	-0.428978	0.0177033	-0.0481254	0.00223159	0.00405947	-0.238552	0.913601	0.01	1	0.205003	5175	YES	3.01114	3.41297	0.328306	-0.13774	0.226572	-0.286491	0.213411	0.468453	-0.212115
ENSG00000172216	CEBPB	9.5	YES	0.102519	839	5	2	3	0.375	NO	0.534267	4.93043	NA	NA	NA	NA	NA	NA	NA	NA	NA	1	0.01	11975	YES	20.0822	9.96616	7.48763e-18	0.942969	7.5375e-18	0.127604	5.12717e-15	5.27366e-14	0.535286	1	0.565331	1	0.827906	309	YES	3.25594	1.56634	0.0204248	0.729767	0.00899707	1.10347	0.00142186	0.0223447	0.916618
ENSG00000073464	CLCN4	23.5	YES	0.102509	840	6	3	3	0.25	YES	14.4053	8.94402	0.8811	0.631521	0.849017	0.197755	0.930697	1	0.414638	0.01	0.376068	1	0.0342654	5768	YES	19.3623	27.617	5.86694e-08	-0.490967	5.87734e-08	-0.0969802	6.18537e-10	2.61148e-09	-0.293974	1	0.01	1	0.217645	2225	YES	10.9791	16.1111	0.104198	-0.514415	0.0412696	-0.662905	0.0212971	0.115157	-0.58866
ENSG00000140575	IQGAP1	17.5	YES	0.102504	841	6	3	3	0.25	YES	22.516	11.0545	0.606794	0.964069	0.568479	0.356541	0.615244	1	0.660305	0.01	0.709355	1	0.0422779	4203	YES	22.4707	17.4171	4.39638e-08	0.34981	4.41306e-08	0.0609545	4.93912e-10	2.11561e-09	0.205382	1	0.01	1	0.217645	2203	YES	22.0697	16.5249	0.246292	0.396592	0.429435	0.304342	0.28209	0.554481	0.350467
ENSG00000130338	TULP4	8.5	YES	0.102502	842	6	2	4	0.5	YES	74.6398	46.8118	0.69626	0.661778	0.642957	0.621907	0.719981	1	0.641842	0.01	0.690008	1	0.0418926	4297	YES	67.3529	93.2584	4.25122e-15	-0.463618	4.25477e-15	-0.208563	5.76126e-14	4.86919e-13	-0.336091	1	0.153077	1	0.537158	1130	YES	4.79442	11.6893	0.0853444	-1.13087	0.000231735	-2.15507	0.000238811	0.00833192	-1.64297
ENSG00000124194	GDAP1L1	9.1	YES	0.102312	843	6	3	3	0.25	YES	17.4508	82.8398	0.0151931	-2.18395	0.0185825	-0.739364	0.00204391	0.0951758	-1.46166	0.92072	1	1	0.946768	153	YES	79.3519	99.4823	4.04898e-11	-0.322538	4.09738e-11	-0.153811	4.86496e-12	2.88593e-11	-0.238175	1	0.01	1	0.217645	1752	YES	158.346	179.218	0.791415	-0.17758	0.131965	-0.372004	0.410067	0.693911	-0.274792
ENSG00000064989	CALCRL	4.7	YES	0.102269	844	4	1	3	0.5	NO	0.314308	1.54756	NA	NA	NA	NA	NA	NA	NA	NA	NA	1	0.01	11206	NO	3.78739	2.62312	NA	NA	NA	NA	NA	NA	NA	NA	NA	1	0.01	13774	YES	0.860435	1.74794	0.0267722	-0.562712	0.00458107	-1.13465	0.00101668	0.0182969	-0.848681
ENSG00000069431	ABCC9	2.9	YES	0.102211	845	5	3	2	0.375	YES	1.19986	7.63186	0.198875	-1.97226	0.279592	-0.505976	0.170609	0.645014	-1.23912	0.01	1	1	0.0473693	1571	NO	2.45154	1.7769	NA	NA	NA	NA	NA	NA	NA	NA	NA	1	0.01	13997	YES	0.671531	0.301557	0.17911	0.360931	0.110555	0.912171	0.0755034	0.248081	0.636551
ENSG00000177359	AC024940.1	0	NO	0.102162	846	6	4	2	0.5	YES	2.10564	34.3718	0.759074	-3.50964	0.759074	-0.184919	0.824898	1	-1.84728	0.01	1	0.25	0.0469364	2899	YES	59.587	38.5868	9.13062e-09	0.613989	5.68347e-09	0.204399	1.28848e-10	5.97507e-10	0.409194	1	0.365156	0.25	0.709803	718	YES	20.3664	12.8992	0.285445	0.620339	0.291361	0.451907	0.229745	0.489485	0.536123
ENSG00000106628	POLD2	15.2	YES	0.102158	847	6	4	2	0.5	YES	23.9712	39.1756	0.851985	-0.686054	0.827675	-0.133717	0.908033	1	-0.409886	0.01	0.366562	1	0.0339762	5798	YES	98.4872	81.6511	8.50488e-11	0.267476	8.8444e-11	0.128058	7.51565e-12	4.2804e-11	0.197767	1	0.01	1	0.217645	1799	YES	105.195	54.9191	0.0853444	0.925304	0.0284493	0.97478	0.0130948	0.0849671	0.950042
ENSG00000012211	PRICKLE3	5.6	YES	0.102142	848	4	1	3	0.5	NO	0	0	NA	NA	NA	NA	NA	NA	NA	NA	NA	1	0.01	29792	NO	1.00075	0.727649	NA	NA	NA	NA	NA	NA	NA	NA	NA	1	0.01	16453	YES	0.780996	0.215168	0.0345651	0.551528	0.00320098	1.98841	0.000938417	0.0175098	1.26997
ENSG00000164690	SHH	1.9	YES	0.102019	849	3	2	1	0.375	NO	0	0.229293	NA	NA	NA	NA	NA	NA	NA	NA	NA	1	0.01	17158	YES	27.2142	13.7766	1.15591e-14	0.93311	1.15948e-14	0.161637	8.79337e-14	7.16846e-13	0.547373	1	0.580844	1	0.835361	285	YES	2.38669	0.693016	0.328306	1.00028	0.0067945	1.60689	0.0154206	0.0940636	1.30359
ENSG00000159592	GPBP1L1	33.2	YES	0.101946	850	6	3	3	0.25	YES	2.00311	26.4114	0.0917408	-3.19025	0.0966156	-0.70595	0.0386497	0.324205	-1.9481	0.0610165	1	1	0.156914	1046	YES	36.9698	35.029	0.0653116	0.0756917	0.0655789	0.0204957	0.0209487	0.032697	0.0480937	0.344216	0.01	1	0.107402	6043	YES	46.0669	30.6603	0.0441176	0.572038	0.0731418	0.481971	0.0165197	0.0989052	0.527004
ENSG00000148204	CRB2	7.3	YES	0.10189	851	3	2	1	0.375	NO	1.47358	0	NA	NA	NA	NA	NA	NA	NA	NA	NA	1	0.01	14756	YES	21.6556	12.3811	6.89092e-12	0.759673	6.87277e-12	0.11484	1.83617e-12	1.17017e-11	0.437257	1	0.418287	1	0.749308	568	YES	1.86806	0.564209	0.0113751	0.874641	0.00253129	1.81399	0.000304332	0.00930902	1.34432
ENSG00000077080	ACTL6B	5.3	YES	0.101867	852	6	3	3	0.25	YES	14.2161	48.9562	0.153269	-1.71507	0.160675	-0.35159	0.0893395	0.486225	-1.03333	0.01	1	1	0.0473693	1376	YES	31.6759	45.9836	6.9737e-13	-0.523928	7.09254e-13	-0.149462	5.75338e-13	4.01687e-12	-0.336695	1	0.156096	1	0.540644	1123	YES	59.873	66.3079	0.596154	-0.144975	0.320759	-0.292114	0.440702	0.726406	-0.218544
ENSG00000104643	MTMR9	11.7	YES	0.101857	853	6	2	4	0.5	YES	6.47877	21.5415	0.0358681	-1.59171	0.0381454	-0.655242	0.00789995	0.163208	-1.12348	0.711879	1	1	0.798465	378	YES	36.3196	48.3775	3.62777e-08	-0.403922	3.6692e-08	-0.122733	4.26992e-10	1.84658e-09	-0.263328	1	0.01	1	0.217645	2186	YES	10.1643	13.2073	0.328306	-0.347737	0.144422	-0.549702	0.155628	0.385599	-0.448719
ENSG00000132821	VSTM2L	10.7	YES	0.101821	854	6	5	1	0.75	YES	13.492	1.03553	0.437179	2.83178	0.437179	0.177705	0.417296	0.885899	1.50474	0.01	1	1	0.0473693	1971	YES	54.0914	30.9199	2.4797e-16	0.787371	2.52032e-16	0.235899	1.85597e-14	1.72468e-13	0.511635	1	0.533648	1	0.812245	355	YES	74.405	56.7995	0.425151	0.383602	0.239059	0.377209	0.274346	0.544313	0.380405
ENSG00000257524	AL157935.2	0	NO	0.101811	855	6	2	4	0.5	YES	0.67216	4.97496	0.527687	-1.83722	0.527687	-0.0337954	0.536531	0.962245	-0.935506	0.01	0.951742	0.25	0.0461739	3134	YES	113.778	104.108	0.0165624	0.126975	0.0667311	0.0675096	0.00667674	0.0113122	0.0972425	0.753254	0.01	0.25	0.178758	5584	YES	20.5672	13.456	0.00829563	0.577165	0.00318793	0.491599	0.000283514	0.00908776	0.534382
ENSG00000103145	HCFC1R1	40.9	YES	0.101747	856	6	4	2	0.5	YES	279.077	148.642	0.0567338	0.904306	0.0401772	0.412828	0.0122515	0.200561	0.658567	0.574281	0.707557	1	0.617635	577	YES	156.648	191.66	5.82297e-12	-0.289354	5.61781e-12	-0.184977	1.66526e-12	1.06994e-11	-0.237165	1	0.01	1	0.217645	1674	YES	283.236	184.548	0.125943	0.6153	0.152283	0.634035	0.0730851	0.243655	0.624668
ENSG00000159388	BTG2	12.2	YES	0.101738	857	5	3	2	0.375	NO	1.71045	0.103307	NA	NA	NA	NA	NA	NA	NA	NA	NA	1	0.01	12675	YES	45.9983	26.9199	1.57027e-25	0.751311	1.60603e-25	0.202656	2.99966e-17	5.25888e-16	0.476984	1	0.483414	1	0.786086	455	YES	17.2532	7.57719	0.0692559	1.08957	0.00868657	1.17948	0.00400401	0.0412295	1.13452
ENSG00000250510	GPR162	9.9	YES	0.101701	858	6	5	1	0.75	YES	22.2339	14.4289	0.0562724	0.590598	0.0522579	0.0630554	0.0152125	0.214517	0.326827	0.489229	0.0941478	1	0.284827	889	YES	40.3937	55.8623	1.64646e-10	-0.458064	1.66237e-10	-0.151469	1.10149e-11	6.10412e-11	-0.304767	1	0.01	1	0.217645	1828	YES	39.5548	27.8389	0.596154	0.491854	0.102376	0.450506	0.232772	0.49411	0.47118
ENSG00000005022	SLC25A5	27.2	YES	0.101688	859	6	5	1	0.75	YES	261.177	490.196	0.0107754	-0.905756	0.0162393	-0.642648	0.0013621	0.0776739	-0.774202	0.9468	0.818533	1	0.90257	235	YES	249.111	229.632	0.0084565	0.116975	0.00869184	0.0824954	0.00065711	0.00127817	0.0997351	0.974149	0.01	1	0.213902	4821	YES	154.644	136.487	0.328306	0.178951	0.47483	0.142813	0.368028	0.649319	0.160882
ENSG00000261609	GAN	5.5	YES	0.101628	860	5	1	4	0.625	YES	3.92371	8.35092	0.0293915	-0.925364	0.0376523	-0.428595	0.00658725	0.148907	-0.67698	0.756332	0.726379	1	0.747661	440	YES	29.7338	37.5856	0.000797371	-0.328239	0.000797371	-0.0853188	1.60649e-05	3.80617e-05	-0.206779	0.999364	0.01	1	0.217553	3747	YES	1.34335	1.90402	0.0267723	-0.30948	0.00300293	-0.954505	0.00071523	0.0150805	-0.631992
ENSG00000041353	RAB27B	4.6	YES	0.101374	861	5	2	3	0.375	YES	6.07815	8.76157	0.0578917	-0.463741	0.0530111	-0.0787871	0.0157771	0.218249	-0.271264	0.473801	0.01	1	0.132712	1080	NO	4.307	8.11049	NA	NA	NA	NA	NA	NA	NA	NA	NA	1	0.01	11412	YES	6.35754	11.6704	0.125943	-0.784161	0.134087	-1.10588	0.065822	0.228489	-0.945021
ENSG00000113810	SMC4	3.1	YES	0.101316	862	6	4	2	0.5	YES	2.64562	1.71924	0.486943	0.42296	0.486943	0.0184963	0.482765	0.930483	0.220728	0.01	0.01	1	0.0103097	7343	YES	18.4258	14.5448	0.00203491	0.321543	0.00203652	0.0481466	6.52194e-05	0.000144334	0.184845	0.997419	0.01	1	0.217273	4000	YES	4.26508	2.02843	0.478947	0.797883	0.171809	0.789128	0.248367	0.514024	0.793505
ENSG00000102901	CENPT	10.2	YES	0.101283	863	6	2	4	0.5	YES	0.795432	10.1133	0.444571	-2.62989	0.444571	-0.133776	0.426983	0.893333	-1.38183	0.01	1	1	0.0473693	1982	YES	25.1647	27.1797	0.76324	-0.107033	0.762874	-0.0232978	0.829312	0.886655	-0.0651652	0.01	0.01	1	0.0103097	8555	YES	30.1565	18.5935	0.00590749	0.669153	0.0031385	0.652696	0.00021256	0.00787492	0.660925
ENSG00000145020	AMT	7.6	YES	0.101258	864	4	2	2	0.25	NO	6.83221	0	NA	NA	NA	NA	NA	NA	NA	NA	NA	1	0.01	13598	YES	8.32276	8.23777	0.0684336	0.0132122	0.567713	-0.00180082	0.170743	0.225991	0.0057057	0.01	0.01	1	0.0103097	7050	YES	5.04166	1.04313	0.00590749	1.56416	0.000602883	2.39342	5.81715e-05	0.00452318	1.97879
ENSG00000102580	DNAJC3	12.8	YES	0.101252	865	6	3	3	0.25	YES	11.7494	19.1171	0.521716	-0.657994	0.5052	-0.245414	0.517769	0.952593	-0.451704	0.01	0.443106	1	0.0361781	5529	YES	77.4269	63.254	5.35155e-09	0.287561	5.44257e-09	0.120101	1.05126e-10	4.93552e-10	0.203831	1	0.01	1	0.217645	2044	YES	4.99021	4.2325	0.104198	0.195107	0.947948	0.0177137	0.621697	0.880374	0.10641
ENSG00000117632	STMN1	86.5	YES	0.101247	866	6	3	3	0.25	YES	2371.84	2763.92	0.128313	-0.220621	0.191802	-0.128449	0.089831	0.48661	-0.174535	0.01	0.01	1	0.0103097	6573	YES	2194.74	3149.96	2.23866e-70	-0.521082	2.37557e-70	-0.501922	1.63843e-23	3.21951e-21	-0.511502	1	0.533463	1	0.812152	356	YES	2091.71	2456.97	0.536011	-0.2321	0.156648	-0.375968	0.263707	0.531361	-0.304034
ENSG00000049239	H6PD	6.8	YES	0.101196	867	5	1	4	0.625	YES	0.389896	0.457984	0.779167	-0.0689976	0.756621	-0.000378232	0.834841	1	-0.0346879	0.01	0.01	1	0.0103097	8212	NO	7.23069	4.8719	NA	NA	NA	NA	NA	NA	NA	NA	NA	1	0.01	10901	YES	1.48517	0.718867	0.00414781	0.531888	4.27209e-05	0.989715	6.51473e-06	0.00176437	0.760801
ENSG00000116667	C1orf21	8.3	YES	0.101133	868	6	2	4	0.5	YES	0.748584	16.5966	0.405468	-3.33104	0.405468	-0.804014	0.375985	0.860967	-2.06753	0.01	1	1	0.0473693	1913	YES	31.6333	47.3885	5.83792e-12	-0.568318	5.81036e-12	-0.163842	1.68124e-12	1.078e-11	-0.36608	1	0.262623	1	0.642282	951	YES	19.7054	27.6854	0.104198	-0.470308	0.00439662	-0.621152	0.00327953	0.0370007	-0.54573
ENSG00000152214	RIT2	3.6	YES	0.101132	869	4	2	2	0.25	YES	121.117	107.124	0.756218	0.175576	0.73578	0.167057	0.810365	1	0.171317	0.01	0.01	1	0.0103097	8147	NO	6.13745	5.30477	NA	NA	NA	NA	NA	NA	NA	NA	NA	1	0.01	13146	YES	3.84877	16.4108	0.17911	-1.84429	0.000451019	-2.04564	0.000825044	0.016183	-1.94496
ENSG00000157168	NRG1	6.2	YES	0.101109	870	6	3	3	0.25	YES	4.19421	3.98019	0.342883	0.0607037	0.327293	0.00447943	0.28646	0.770858	0.0325916	0.01	0.01	1	0.0103097	6939	YES	19.2088	34.9319	2.79577e-22	-0.830279	2.80612e-22	-0.179608	2.1116e-16	2.92032e-15	-0.504944	1	0.524329	1	0.807521	371	YES	20.4606	21.8996	0.536011	-0.0936284	0.362983	-0.392249	0.431378	0.715894	-0.242939
ENSG00000167654	ATCAY	12.2	YES	0.101073	871	6	2	4	0.5	YES	16.0552	35.7947	0.0225196	-1.10928	0.0272244	-0.511988	0.00396667	0.1162	-0.810635	0.849155	0.850469	1	0.85051	309	YES	44.9428	63.8906	5.18309e-15	-0.498171	5.31967e-15	-0.177847	6.29102e-14	5.27439e-13	-0.338009	1	0.16246	1	0.547845	1114	YES	23.1463	23.0491	0.860106	0.00581965	0.679023	-0.126569	0.85086	1	-0.0603745
ENSG00000267128	RNF157-AS1	0	NO	0.101	872	3	1	2	0.375	YES	1.47443	10.7724	0.0628262	-2.25024	0.0628262	-0.253816	0.019545	0.241535	-1.25203	0.377294	1	0.25	0.519599	672	NO	1.12597	0.775818	NA	NA	NA	NA	NA	NA	NA	NA	NA	0.25	0.01	17017	YES	1.57745	0.31194	0.00590749	0.974243	0.000410375	2.26993	4.34042e-05	0.00391566	1.62209
ENSG00000103642	LACTB	8.5	YES	0.100823	873	6	2	4	0.5	YES	0	6.70081	0.080357	-2.94501	0.080357	-0.132579	0.0296373	0.290983	-1.53879	0.174198	1	1	0.314325	851	YES	17.6273	20.891	0.0391024	-0.232921	0.0391136	-0.0397333	0.00869221	0.0144696	-0.136327	0.685708	0.01	1	0.169524	5666	YES	13.1878	16.3485	0.150892	-0.290162	0.0991409	-0.380359	0.0599034	0.215052	-0.335261
ENSG00000124209	RAB22A	16.5	YES	0.100791	874	6	3	3	0.25	YES	4.69855	6.33104	0.979194	-0.363423	0.979194	-0.111781	0.997056	1	-0.237602	0.01	0.01	1	0.0103097	8945	YES	35.7345	31.1387	0.000340913	0.192826	0.000341098	0.04996	4.8656e-06	1.23234e-05	0.121393	0.999807	0.01	1	0.217617	3518	YES	3.88225	4.94917	0.150892	-0.285142	0.00387985	-0.504012	0.00420906	0.0424497	-0.394577
ENSG00000157851	DPYSL5	24.3	YES	0.10078	875	6	1	5	0.75	YES	15.2146	33.879	0.0616625	-1.10507	0.0725849	-0.522249	0.0217542	0.25147	-0.813659	0.325939	0.853065	1	0.451565	735	YES	63.7169	78.3801	8.16142e-09	-0.294636	8.18475e-09	-0.124089	1.4096e-10	6.48236e-10	-0.209362	1	0.01	1	0.217645	2080	YES	76.6421	75.4056	1	0.0231616	0.79738	-0.0861634	1	1	-0.0315009
ENSG00000111913	RIPOR2	3.6	YES	0.100717	876	5	2	3	0.375	YES	3.7541	6.68694	0.416266	-0.693238	0.416266	-0.118164	0.390001	0.865583	-0.405701	0.01	0.357976	1	0.0337106	5832	NO	6.48687	8.99818	NA	NA	NA	NA	NA	NA	NA	NA	NA	1	0.01	11262	YES	1.92305	3.00529	0.328306	-0.454434	0.0740372	-0.672246	0.0968625	0.290411	-0.56334
ENSG00000117500	TMED5	16.5	YES	0.100711	877	6	3	3	0.25	YES	16.3131	7.2429	0.335713	1.07064	0.335713	0.250785	0.287292	0.771094	0.660712	0.01	0.709775	1	0.0422862	4196	YES	20.507	18.1303	0.00441702	0.168945	0.00441807	0.0288512	0.000221438	0.000456027	0.0988983	0.99125	0.01	1	0.216382	4279	YES	7.34949	7.84999	1	-0.0839883	0.432141	-0.20253	1	1	-0.143259
ENSG00000177875	CCDC184	11.5	YES	0.100663	878	6	1	5	0.75	YES	23.0098	56.8288	0.0629034	-1.26817	0.0741837	-0.441699	0.0225375	0.25631	-0.854932	0.308661	0.887734	1	0.44135	752	YES	130.978	172.521	9.051e-17	-0.394813	9.34976e-17	-0.239182	1.27051e-14	1.22031e-13	-0.316998	1	0.01	1	0.217645	1441	YES	56.7441	59.8663	0.860106	-0.0759707	0.678644	-0.113171	0.850703	1	-0.0945711
ENSG00000092010	PSME1	24.8	YES	0.100662	879	6	3	3	0.25	YES	214.125	107.45	0.0702528	0.988148	0.0445728	0.541318	0.0160912	0.220602	0.764733	0.465325	0.810025	1	0.561918	627	YES	94.8172	88.6149	0.00371466	0.0965459	0.00381658	0.0464101	0.000171321	0.000358359	0.071478	0.993227	0.01	1	0.216668	4214	YES	116.401	83.5154	0.0555556	0.474164	0.111644	0.366306	0.028906	0.138381	0.420235
ENSG00000091129	NRCAM	11.8	YES	0.100651	880	6	1	5	0.75	YES	36.0672	55.9295	0.514656	-0.619034	0.54689	-0.274348	0.54064	0.965718	-0.446691	0.01	0.434659	1	0.0359483	5564	YES	32.5617	41.0452	0.000101254	-0.325126	0.000101203	-0.0901284	9.94387e-07	2.75369e-06	-0.207627	0.999961	0.01	1	0.217639	3228	YES	36.2866	59.1914	0.125943	-0.690899	0.0804749	-0.889025	0.0434162	0.177719	-0.789962
ENSG00000170293	CMTM8	3.9	YES	0.100602	881	4	3	1	0.5	NO	0	0	NA	NA	NA	NA	NA	NA	NA	NA	NA	1	0.01	32519	YES	22.184	10.0114	6.07643e-26	1.07412	6.10979e-26	0.152046	2.37947e-17	4.31599e-16	0.613085	1	0.658725	1	0.8709	187	YES	4.74617	2.08075	0.17911	0.899318	0.0245671	1.11126	0.0229222	0.120264	1.00529
ENSG00000122694	GLIPR2	14.7	YES	0.100596	882	6	3	3	0.25	YES	14.8755	7.5568	0.333377	0.891654	0.333377	0.144975	0.284392	0.767957	0.518314	0.01	0.542786	1	0.0386924	5032	YES	24.5892	17.6824	7.06172e-09	0.453853	7.06115e-09	0.0825171	1.27038e-10	5.90547e-10	0.268185	1	0.01	1	0.217645	2062	YES	14.4234	4.18423	0.0153972	1.57291	0.00317475	1.77512	0.000470334	0.0119285	1.67402
ENSG00000152284	TCF7L1	4.5	YES	0.100523	883	5	4	1	0.625	YES	11.7524	2.58176	0.0753569	1.83202	0.0753569	0.19375	0.0265961	0.280549	1.01289	0.226907	1	1	0.374463	799	NO	9.3228	5.75643	NA	NA	NA	NA	NA	NA	NA	NA	NA	1	0.01	10213	YES	3.02244	0.789749	0.0267722	1.16831	0.00832007	1.75609	0.00167809	0.0247603	1.4622
ENSG00000154767	XPC	33.4	YES	0.100475	884	6	2	4	0.5	YES	4.26917	10.5877	0.767869	-1.13694	0.767869	-0.110334	0.834605	1	-0.623638	0.01	0.670377	1	0.0414941	4402	YES	24.3333	22.7704	0.0257485	0.0918661	0.0257124	0.0181943	0.00423611	0.00738266	0.0550302	0.839356	0.01	1	0.193812	5409	YES	13.8551	8.286	0.0345651	0.677829	0.0149508	0.709187	0.00343775	0.0377499	0.693508
ENSG00000151320	AKAP6	27.5	YES	0.10035	885	6	2	4	0.5	YES	7.19856	33.5452	0.44944	-2.07505	0.404316	-1.04069	0.40363	0.878211	-1.55787	0.01	1	1	0.0473693	1954	YES	34.7622	47.8718	4.23956e-12	-0.450565	4.27149e-12	-0.134442	1.42648e-12	9.25984e-12	-0.292503	1	0.01	1	0.217645	1666	YES	26.6382	46.5199	0.0555556	-0.781869	0.0598274	-1.17681	0.0168868	0.100408	-0.979339
ENSG00000152467	ZSCAN1	6	YES	0.100296	886	4	1	3	0.5	YES	0.281336	7.81651	0.863115	-2.78256	0.863115	-0.0339676	0.928369	1	-1.40826	0.01	1	1	0.0473693	2497	YES	48.2071	57.3342	0.00224267	-0.245476	0.00222992	-0.0868096	7.5415e-05	0.000165435	-0.166143	0.997016	0.01	1	0.217214	4035	YES	11.8333	7.85078	0.0441176	0.536015	0.0758131	0.459693	0.0170419	0.100902	0.497854
ENSG00000164967	RPP25L	10.1	YES	0.100177	887	6	3	3	0.25	YES	35.7815	12.8754	0.393999	1.40645	0.393999	0.170647	0.361167	0.845553	0.788549	0.01	0.831258	1	0.0445573	3582	YES	28.1287	23.8097	2.85462e-06	0.231537	2.86597e-06	0.0495297	1.89351e-08	6.53717e-08	0.140533	0.999999	0.01	1	0.217645	2646	YES	10.9015	6.05249	0.0345651	0.754943	0.0394273	0.824335	0.00787408	0.0615356	0.789639
ENSG00000101040	ZMYND8	28.7	YES	0.100106	888	6	2	4	0.5	YES	20.7932	55.8	0.0224436	-1.38201	0.0307184	-0.662546	0.00438845	0.123215	-1.02228	0.833848	1	1	0.886624	260	YES	50.2915	53.6687	0.403565	-0.0919943	0.403758	-0.0322712	0.373646	0.453277	-0.0621328	0.01	0.01	1	0.0103097	7614	YES	24.8902	40.4088	0.17911	-0.677531	0.0204845	-1.01309	0.0197832	0.110492	-0.845312
ENSG00000006210	CX3CL1	9.2	YES	0.100076	889	4	2	2	0.25	YES	2.72713	1.2162	0.21931	0.749976	0.21931	0.0655423	0.151514	0.610573	0.407759	0.01	0.362225	1	0.0338425	5814	NO	2.71981	3.57104	NA	NA	NA	NA	NA	NA	NA	NA	NA	1	0.01	13395	YES	5.42651	2.15866	0.0153972	1.02472	0.000510647	1.29117	0.000108239	0.00577095	1.15795
ENSG00000141519	CCDC40	3.3	YES	0.100057	890	4	1	3	0.5	NO	0.0943509	0	NA	NA	NA	NA	NA	NA	NA	NA	NA	1	0.01	18640	NO	9.32013	7.3908	NA	NA	NA	NA	NA	NA	NA	NA	NA	1	0.01	9897	YES	11.3155	6.80298	0.125943	0.658382	0.0415119	0.576776	0.025331	0.127851	0.617579
ENSG00000160867	FGFR4	0	NO	0.100026	891	4	2	2	0.25	NO	0.116395	0.0347497	NA	NA	NA	NA	NA	NA	NA	NA	NA	0.25	0.01	17482	NO	0.650656	0.250962	NA	NA	NA	NA	NA	NA	NA	NA	NA	0.25	0.01	19276	YES	3.25278	1.58871	0.0267722	0.716171	0.00868844	0.914884	0.00174057	0.0252637	0.815528
ENSG00000112305	SMAP1	19.2	YES	0.100015	892	6	4	2	0.5	YES	65.3296	32.6245	0.0581522	0.980139	0.0388597	0.602913	0.0121669	0.19952	0.791526	0.576816	0.833873	1	0.654065	521	YES	106.817	119.763	0.000372708	-0.163595	0.000362386	-0.0883465	5.39033e-06	1.35904e-05	-0.125971	0.999787	0.01	1	0.217614	3535	YES	34.6929	43.2789	0.285445	-0.310982	0.0461046	-0.481837	0.0593529	0.213943	-0.396409
ENSG00000232098	AC012313.1	0	NO	0.100013	893	6	2	4	0.5	YES	0.158803	2.6331	0.127527	-1.64857	0.127527	-0.0642864	0.06382	0.410908	-0.856425	0.01	0.888962	0.25	0.0451423	3422	YES	15.9263	15.5295	0.0407692	0.0342294	0.00826888	0.0132547	0.00240301	0.00434866	0.023742	0.907127	0.01	0.25	0.202175	5244	YES	2.18638	1.36681	0.0267723	0.428972	0.0253826	0.604845	0.00433202	0.0433405	0.516908
ENSG00000149428	HYOU1	12	YES	0.099864	894	6	3	3	0.25	YES	5.76182	2.64464	0.256346	0.891636	0.490334	0.0820681	0.324625	0.814817	0.486852	0.01	0.498246	1	0.0376108	5260	YES	26.4743	26.3257	0.0345557	0.00781984	0.0346237	0.00147697	0.00704042	0.0118814	0.0046484	0.740828	0.01	1	0.17843	5589	YES	30.2957	21.6821	0.0441176	0.46441	0.024763	0.499233	0.00652786	0.0553174	0.481822
ENSG00000108639	SYNGR2	30.2	YES	0.0998502	895	5	3	2	0.375	NO	0	0.0695167	NA	NA	NA	NA	NA	NA	NA	NA	NA	1	0.01	18028	YES	37.034	22.3564	2.27354e-18	0.703473	2.30871e-18	0.163943	3.40031e-15	3.59549e-14	0.433708	1	0.411957	1	0.745534	587	YES	24.2058	9.62224	0.0345651	1.24667	0.00349114	1.45153	0.00100886	0.0182329	1.3491
ENSG00000140682	TGFB1I1	1.1	YES	0.0997305	896	4	1	3	0.5	NO	0	0.135158	NA	NA	NA	NA	NA	NA	NA	NA	NA	1	0.01	17717	NO	8.21004	5.92314	NA	NA	NA	NA	NA	NA	NA	NA	NA	1	0.01	11049	YES	4.03616	1.20652	0.0853444	1.19055	0.0130457	1.64789	0.00681057	0.0566576	1.41922
ENSG00000126804	ZBTB1	24.6	YES	0.0997088	897	6	3	3	0.25	YES	3.37194	3.30736	0.019308	0.0214706	0.019308	0.0169706	0.00259052	0.102131	0.0192206	0.900077	0.01	1	0.202988	976	YES	13.3895	12.6327	0.0132511	0.0779482	0.0132445	0.00959655	0.00136486	0.00255424	0.0437724	0.946689	0.01	1	0.20989	5033	YES	8.48454	8.06853	0.596154	0.0647093	0.584678	-0.129512	0.618696	0.878276	-0.0324016
ENSG00000108963	DPH1	17	YES	0.0996598	898	5	3	2	0.375	NO	0.106315	1.77388	NA	NA	NA	NA	NA	NA	NA	NA	NA	1	0.01	11426	YES	22.9056	18.2149	7.83164e-08	0.315126	1.00325e-08	0.0573583	3.49116e-10	1.52589e-09	0.186242	1	0.01	1	0.217645	2165	YES	23.0153	16.2813	0.0441176	0.474738	0.0930744	0.438284	0.0203793	0.112192	0.456511
ENSG00000251349	MSANTD3-TMEFF1	0	NO	0.0996358	899	6	3	3	0.25	YES	27.1003	28.948	0.571773	-0.0918735	0.588982	0.00883414	0.605663	1	-0.0415197	0.01	0.01	0.25	0.0102155	9232	YES	63.4265	103.769	3.25139e-42	-0.701481	2.78717e-37	-0.338474	5.38503e-20	2.43022e-18	-0.519977	1	0.545037	0.25	0.81047	360	YES	73.7391	118.254	0.0853444	-0.674105	0.0226988	-0.850365	0.0108398	0.0758358	-0.762235
ENSG00000117308	GALE	3.7	YES	0.0996218	900	6	2	4	0.5	YES	0.70788	29.9868	0.506191	-4.18138	0.506191	-0.337012	0.508173	0.947297	-2.25919	0.01	1	1	0.0473693	2063	YES	26.8398	31.6963	0.0246149	-0.231977	0.0246447	-0.0544488	0.00393006	0.006899	-0.143213	0.850486	0.01	1	0.195511	5369	YES	40.2139	39.0092	0.929801	0.0427992	0.909153	-0.0188407	0.970636	1	0.0119792
ENSG00000106025	TSPAN12	2.7	YES	0.0995532	901	6	4	2	0.5	YES	2.43388	13.29	0.833103	-2.05709	0.773843	-0.201259	0.874031	1	-1.12917	0.01	1	1	0.0473693	2424	YES	24.4078	10.3376	2.90763e-26	1.16416	2.92661e-26	0.173865	1.99639e-17	3.70668e-16	0.669013	1	0.718297	1	0.896228	147	YES	3.03242	2.2606	0.246292	0.306511	0.328764	0.385599	0.226607	0.485068	0.346055
ENSG00000154027	AK5	13	YES	0.09946	902	6	3	3	0.25	YES	8.30102	2.97884	0.764825	1.22504	0.624368	0.0631396	0.755486	1	0.64409	0.01	0.692393	1	0.0419405	4288	YES	19.417	21.1264	0.0465237	-0.115997	0.046457	-0.0206638	0.0116914	0.0191049	-0.0683306	0.591149	0.01	1	0.153658	5773	YES	23.2636	60.5827	0.0555556	-1.34373	0.010757	-1.42953	0.00394035	0.0408955	-1.38663
ENSG00000152377	SPOCK1	35.5	YES	0.0994124	903	6	2	4	0.5	YES	9.97348	38.6348	0.778013	-1.85275	0.778013	-0.69191	0.845615	1	-1.27233	0.01	1	1	0.0473693	2397	YES	48.8789	60.7179	0.000623007	-0.307259	0.000619969	-0.111078	1.12326e-05	2.71586e-05	-0.209168	0.999555	0.01	1	0.217581	3677	YES	40.3864	90.848	0.0853444	-1.15009	0.0230419	-1.28217	0.0109768	0.0764444	-1.21613
ENSG00000225855	RUSC1-AS1	0	NO	0.0993928	904	5	2	3	0.375	YES	0.6845	0.689699	0.915679	-0.00444583	0.963808	0.000125938	0.984156	1	-0.00215994	0.01	0.01	0.25	0.0102155	9425	NO	0.757931	0.865049	NA	NA	NA	NA	NA	NA	NA	NA	NA	0.25	0.01	17322	YES	0.837572	0.396165	0.0441177	0.396331	0.0100689	0.936873	0.00304138	0.0355363	0.666602
ENSG00000178662	CSRNP3	5.3	YES	0.0993654	905	6	2	4	0.5	YES	12.0026	42.1147	0.245571	-1.72938	0.255652	-0.99938	0.185915	0.658146	-1.36438	0.01	1	1	0.0473693	1607	YES	73.3019	98.6995	1.61648e-16	-0.424187	1.64736e-16	-0.197853	1.57691e-14	1.48883e-13	-0.31102	1	0.01	1	0.217645	1449	YES	8.18572	13.0319	0.104198	-0.61125	0.0235207	-1.02906	0.0133647	0.0859622	-0.820153
ENSG00000163888	CAMK2N2	18	YES	0.0993089	906	6	3	3	0.25	YES	56.8558	47.1561	0.260997	0.264743	0.272119	0.083266	0.204125	0.677717	0.174005	0.01	0.01	1	0.0103097	6792	YES	7.36631	13.8143	1.43195e-12	-0.824331	1.43763e-12	-0.0845638	8.18731e-13	5.55559e-12	-0.454448	1	0.44766	1	0.766338	516	YES	23.0613	28.6399	0.536011	-0.300824	0.19219	-0.455264	0.297549	0.572455	-0.378044
ENSG00000068796	KIF2A	24.9	YES	0.0992728	907	6	2	4	0.5	YES	124.221	80.453	0.133225	0.620437	0.104466	0.545319	0.05626	0.385564	0.582878	0.01	0.624152	1	0.040524	4637	YES	124.493	143.493	4.94752e-05	-0.203398	4.63216e-05	-0.118023	3.99002e-07	1.15512e-06	-0.16071	0.999984	0.01	1	0.217643	3099	YES	83.807	137.909	0.125943	-0.711885	0.0380454	-0.972039	0.0235881	0.122329	-0.841962
ENSG00000141753	IGFBP4	3.7	YES	0.0991499	908	6	3	3	0.25	YES	2.79309	5.30803	0.988705	-0.733816	1	-0.0400787	1	1	-0.386947	0.01	0.316562	1	0.0323658	5960	YES	259.608	57.2852	3.23678e-86	2.16068	3.24164e-86	1.19556	9.2929e-25	3.61099e-22	1.67812	1	1	1	1	6	YES	33.2082	7.74961	0.0113751	1.96705	0.00113285	1.98429	0.000159426	0.00689987	1.97567
ENSG00000072849	DERL2	12.5	YES	0.0991325	909	6	4	2	0.5	YES	20.5116	68.6924	0.0997502	-1.69589	0.116259	-0.764115	0.0483492	0.360356	-1.23	0.0110792	1	1	0.0506959	1234	YES	45.1636	41.9224	0.00298791	0.105027	0.00300244	0.0325384	0.000119109	0.000254864	0.0687825	0.995289	0.01	1	0.216965	4125	YES	53.0788	32.5865	0.0153972	0.68718	0.0364827	0.668723	0.00369387	0.0391217	0.677951
ENSG00000066027	PPP2R5A	25.6	YES	0.0991098	910	4	2	2	0.25	NO	0.00453737	0.0443492	NA	NA	NA	NA	NA	NA	NA	NA	NA	1	0.01	18863	NO	7.09774	4.62557	NA	NA	NA	NA	NA	NA	NA	NA	NA	1	0.01	10894	YES	3.17344	1.90953	0.0267722	0.52045	0.0110882	0.746555	0.0021392	0.0288099	0.633503
ENSG00000172663	TMEM134	12.9	YES	0.0990536	911	5	3	2	0.375	NO	5.58489	3.25488	NA	NA	NA	NA	NA	NA	NA	NA	NA	1	0.01	10400	YES	108.916	67.6098	2.56673e-43	0.679915	2.89298e-43	0.318406	1.59901e-20	8.92415e-19	0.49916	1	0.516138	1	0.803321	392	YES	60.3415	29.5729	0.0204248	1.00461	0.00859833	1.07196	0.00136857	0.0219013	1.03829
ENSG00000134291	TMEM106C	8.5	YES	0.0990432	912	6	3	3	0.25	YES	7.71001	109.455	0.0318603	-3.66464	0.0318603	-0.837861	0.00611353	0.143184	-2.25125	0.772708	1	1	0.843021	321	YES	145.024	93.5832	1.36161e-27	0.626547	1.45565e-27	0.34068	9.91195e-18	1.97652e-16	0.483614	1	0.493429	1	0.791442	432	YES	95.831	64.2345	0.0441176	0.569834	0.0159677	0.534003	0.0044956	0.0443339	0.551919
ENSG00000189367	KIAA0408	11.5	YES	0.099028	913	6	3	3	0.25	YES	20.7514	47.0909	0.0822771	-1.14466	0.0961759	-0.552843	0.0351692	0.313274	-0.84875	0.0971018	0.882628	1	0.204802	972	YES	13.5776	22.9177	8.3633e-12	-0.714331	2.25829e-11	-0.095486	2.66156e-12	1.6494e-11	-0.404908	1	0.356326	1	0.710567	713	YES	26.3576	40.7331	0.17911	-0.60925	0.0739374	-0.883104	0.0550953	0.204606	-0.746177
ENSG00000203668	CHML	4.9	YES	0.0990201	914	6	1	5	0.75	YES	0.961897	2.33592	0.988481	-0.765834	0.988481	-0.103906	0.998922	1	-0.43487	0.01	0.414041	1	0.0353745	5639	YES	23.7546	32.0218	3.81749e-05	-0.415725	2.50616e-06	-0.0981823	6.67897e-08	2.13401e-07	-0.256954	0.999997	0.01	1	0.217644	2839	YES	7.59714	13.2069	0.0692559	-0.724663	0.0468557	-1.05046	0.0165769	0.099138	-0.887564
ENSG00000161671	EMC10	23	YES	0.0989812	915	6	5	1	0.75	YES	10.2655	4.30994	0.317574	1.08515	0.259879	0.254299	0.229118	0.70843	0.669722	0.01	0.71902	1	0.0424678	4151	YES	254.426	213.077	2.65647e-16	0.254776	3.11508e-16	0.178752	1.95901e-14	1.80619e-13	0.216764	1	0.01	1	0.217645	1459	YES	85.0781	63.6836	0.104198	0.412246	0.0340751	0.393693	0.0181767	0.104814	0.40297
ENSG00000162493	PDPN	10	YES	0.0989648	916	6	4	2	0.5	YES	5.8733	0.139034	0.116313	2.59319	0.116313	0.156619	0.0548742	0.38038	1.3749	0.01	1	1	0.0473693	1268	YES	15.6139	13.586	7.29081e-05	0.1878	7.28218e-05	0.0255273	6.62022e-07	1.8712e-06	0.106664	0.999974	0.01	1	0.217641	3168	YES	19.2197	3.82555	0.0441176	2.067	0.00756569	2.20675	0.00238865	0.030981	2.13687
ENSG00000060709	RIMBP2	5.6	YES	0.0988978	917	5	1	4	0.625	YES	2.35445	13.8804	0.51544	-2.14926	0.51544	-0.380681	0.52038	0.953861	-1.26497	0.01	1	1	0.0473693	2074	NO	7.92971	7.93252	NA	NA	NA	NA	NA	NA	NA	NA	NA	1	0.01	10196	YES	15.317	19.3054	0.536011	-0.315492	0.411886	-0.405121	0.465086	0.748452	-0.360306
ENSG00000145246	ATP10D	7	YES	0.098835	918	5	2	3	0.375	YES	23.9076	24.3001	0.51544	-0.0225568	0.51544	0.0225299	0.52038	0.953861	-1.34313e-05	0.01	0.01	1	0.0103097	7431	NO	10.0276	5.82678	NA	NA	NA	NA	NA	NA	NA	NA	NA	1	0.01	10092	YES	6.49963	3.57534	0.0853444	0.71294	0.0240918	0.754019	0.0113941	0.0782552	0.733479
ENSG00000052795	FNIP2	14.1	YES	0.0987606	919	6	1	5	0.75	YES	1.34562	12.7019	0.116001	-2.54634	0.122597	-0.698977	0.0571793	0.387003	-1.62266	0.01	1	1	0.0473693	1282	YES	26.2763	40.0454	4.63521e-15	-0.589572	4.65111e-15	-0.149987	5.97581e-14	5.01904e-13	-0.36978	1	0.272994	1	0.650573	920	YES	7.13587	9.58474	0.246292	-0.379616	0.143989	-0.654698	0.121019	0.330953	-0.517157
ENSG00000270388	MTCO3P22	0	NO	0.098725	920	3	0	3	0.625	NO	0.16925	0	NA	NA	NA	NA	NA	NA	NA	NA	NA	0.25	0.01	17871	NO	0	0	NA	NA	NA	NA	NA	NA	NA	NA	NA	0.25	0.01	41308	NO	0.605774	0.519584	NA	NA	NA	NA	NA	NA	NA
ENSG00000155980	KIF5A	12.9	YES	0.0986293	921	6	2	4	0.5	YES	946.139	1290.81	0.239628	-0.447749	0.299785	-0.324167	0.206579	0.677717	-0.385958	0.01	0.314221	1	0.0322863	5968	YES	71.45	108.669	2.21801e-19	-0.598102	2.25658e-19	-0.284231	1.57196e-15	1.79718e-14	-0.441167	1	0.42515	1	0.753357	556	YES	299.543	359.637	0.536011	-0.262974	0.403464	-0.371087	0.459358	0.744078	-0.317031
ENSG00000135968	GCC2	7.8	YES	0.09862	922	6	2	4	0.5	YES	46.743	23.0336	0.549934	0.990233	0.533087	0.439496	0.55475	0.974571	0.714864	0.01	0.76363	1	0.0433228	3929	YES	60.4871	54.5106	0.000535657	0.147521	0.000523864	0.0547585	8.95925e-06	2.20004e-05	0.10114	0.999645	0.01	1	0.217594	3623	YES	4.93191	7.04304	0.0853444	-0.439243	0.0403948	-0.896521	0.0175515	0.102638	-0.667882
ENSG00000101236	RNF24	10.5	YES	0.0986038	923	6	1	5	0.75	YES	2.5458	6.1925	0.612454	-1.02038	0.651407	-0.172668	0.672301	1	-0.596525	0.01	0.640006	1	0.040862	4554	YES	40.0894	46.8581	3.50078e-05	-0.219994	3.49777e-05	-0.068345	2.76092e-07	8.17871e-07	-0.14417	0.999989	0.01	1	0.217643	3034	YES	5.86016	6.44632	0.596154	-0.118285	0.353765	-0.231677	0.464891	0.748277	-0.174981
ENSG00000198125	MB	0	NO	0.0984255	924	4	3	1	0.5	NO	0	0	NA	NA	NA	NA	NA	NA	NA	NA	NA	0.25	0.01	34041	NO	8.25866	6.40109	NA	NA	NA	NA	NA	NA	NA	NA	NA	0.25	0.01	11102	YES	1.14589	0.353949	0.0441177	0.664402	0.00299895	1.52143	0.0010978	0.0191756	1.09292
ENSG00000125844	RRBP1	13	YES	0.0983685	925	6	3	3	0.25	YES	1.55144	1.24528	0.258372	0.184418	0.258372	0.0117437	0.194765	0.666144	0.0980807	0.01	0.01	1	0.0103097	6767	YES	50.1332	28.2453	2.65513e-37	0.806057	2.72726e-37	0.228012	1.33259e-19	5.00758e-18	0.517034	1	0.541047	1	0.815957	337	YES	10.2094	4.32455	0.0267722	1.07397	0.00577468	1.42758	0.00123422	0.0206114	1.25078
ENSG00000136928	GABBR2	7.6	YES	0.0983567	926	6	1	5	0.75	YES	3.43376	5.84365	0.663739	-0.626235	0.722058	-0.111376	0.748758	1	-0.368805	0.01	0.270303	1	0.0307162	6091	YES	13.6456	27.1397	1.4606e-21	-0.942136	1.46498e-21	-0.162735	3.38057e-16	4.44707e-15	-0.552435	1	0.587218	1	0.838385	273	YES	8.7403	10.868	0.478947	-0.285042	0.291202	-0.50283	0.343984	0.624266	-0.393936
ENSG00000186432	KPNA4	11.6	YES	0.098163	927	6	1	5	0.75	YES	11.3753	16.6279	0.0407846	-0.5104	0.0432729	-0.295006	0.00982824	0.178836	-0.402703	0.649056	0.351693	1	0.531381	657	YES	37.5814	41.2012	0.180307	-0.129381	0.165291	-0.0379952	0.104083	0.144115	-0.083688	0.01	0.01	1	0.0103097	6766	YES	15.8644	21.9206	0.125943	-0.442661	0.0135808	-0.69449	0.0100821	0.0726508	-0.568575
ENSG00000241769	LINC00893	0	NO	0.0980141	928	4	2	2	0.25	NO	0	0	NA	NA	NA	NA	NA	NA	NA	NA	NA	0.25	0.01	28172	NO	3.618	2.75458	NA	NA	NA	NA	NA	NA	NA	NA	NA	0.25	0.01	13263	YES	9.26738	3.58642	0.0555556	1.16263	0.00476751	1.20727	0.00198324	0.0275515	1.18495
ENSG00000105355	PLIN3	32.4	YES	0.0980095	929	6	3	3	0.25	YES	9.25957	17.1739	0.43956	-0.824895	0.43956	-0.135085	0.420414	0.889127	-0.47999	0.01	0.487982	1	0.0373524	5325	YES	33.3791	25.0604	4.59971e-11	0.399673	4.5657e-11	0.0932488	5.20196e-12	3.0704e-11	0.246461	1	0.01	1	0.217645	1758	YES	34.4093	18.8678	0.0692559	0.8337	0.0246186	0.910621	0.00963873	0.0704775	0.872161
ENSG00000137693	YAP1	9.3	YES	0.0979319	930	5	3	2	0.375	NO	0.0424805	0.086132	NA	NA	NA	NA	NA	NA	NA	NA	NA	1	0.01	17376	YES	14.8346	10.5876	1.73418e-06	0.450495	1.73339e-06	0.0546327	1.16488e-08	4.14298e-08	0.252564	1	0.01	1	0.217645	2577	YES	6.20899	3.01606	0.150892	0.844017	0.186932	0.762966	0.0997692	0.295152	0.803491
ENSG00000132294	EFR3A	20.7	YES	0.0978932	931	6	1	5	0.75	YES	0.460187	6.38798	0.360529	-2.33903	0.360529	-0.19662	0.318413	0.807029	-1.26782	0.01	1	1	0.0473693	1836	YES	18.9107	16.4618	0.0142239	0.189347	0.0142444	0.0301804	0.00154145	0.00286143	0.109764	0.9399	0.01	1	0.208892	5074	YES	7.32403	8.86021	0.478947	-0.244337	0.179432	-0.439659	0.255146	0.521812	-0.341998
ENSG00000090339	ICAM1	5.4	YES	0.0978578	932	4	1	3	0.5	NO	5.2809	0.00858782	NA	NA	NA	NA	NA	NA	NA	NA	NA	1	0.01	11530	NO	0.105951	0.174963	NA	NA	NA	NA	NA	NA	NA	NA	NA	1	0.01	21711	YES	4.04034	0.391238	0.17911	1.85715	0.000108146	3.59121	0.0002562	0.00857857	2.72418
ENSG00000088881	EBF4	9.3	YES	0.0977722	933	5	2	3	0.375	YES	1.13561	17.2673	0.388607	-3.09654	0.444571	-0.105786	0.39007	0.865583	-1.60116	0.01	1	1	0.0473693	1939	NO	4.42402	4.49825	NA	NA	NA	NA	NA	NA	NA	NA	NA	1	0.01	12470	YES	15.8807	6.03935	0.104198	1.26186	0.00282277	1.26727	0.00225955	0.0299314	1.26457
ENSG00000176142	TMEM39A	8.9	YES	0.0977555	934	4	1	3	0.5	NO	0	0.793216	NA	NA	NA	NA	NA	NA	NA	NA	NA	1	0.01	15823	NO	5.94936	6.51581	NA	NA	NA	NA	NA	NA	NA	NA	NA	1	0.01	10918	YES	12.1668	6.36367	0.0345651	0.838409	0.0144168	0.888208	0.00333313	0.0372711	0.863309
ENSG00000196632	WNK3	2.3	YES	0.0977412	935	4	2	2	0.25	YES	62.3606	48.215	0.310344	0.364488	0.391748	0.4126	0.305083	0.793686	0.388544	0.01	0.320303	1	0.0324919	5950	YES	35.9749	44.8534	0.000130246	-0.310481	0.000130281	-0.0918164	1.36738e-06	3.73161e-06	-0.201149	0.999946	0.01	1	0.217637	3271	YES	2.05324	3.64127	0.0441177	-0.604181	0.00359546	-1.42211	0.00127767	0.020966	-1.01315
ENSG00000144306	SCRN3	23.5	YES	0.0977368	936	6	3	3	0.25	YES	0	33.4938	0.080357	-5.10826	0.080357	-0.387679	0.0296373	0.290983	-2.74797	0.174198	1	1	0.314325	843	YES	20.5154	17.2335	0.000638257	0.238778	0.00050607	0.040303	9.89428e-06	2.4102e-05	0.139541	0.999608	0.01	1	0.217588	3651	YES	27.5456	36.3785	0.150892	-0.38894	0.0316262	-0.556233	0.0239293	0.123457	-0.472586
ENSG00000280047	AC091825.3	0	NO	0.0977067	937	4	2	2	0.25	YES	0.24806	8.76816	0.00517667	-2.9684	0.00614035	-0.253377	0.000329058	0.0320984	-1.61089	0.987017	1	0.25	0.982323	84	NO	4.4866	5.81194	NA	NA	NA	NA	NA	NA	NA	NA	NA	0.25	0.01	11903	YES	1.29029	2.01455	0.0853444	-0.396413	0.00847938	-0.763508	0.00474005	0.0456496	-0.579961
ENSG00000132635	PCED1A	30	YES	0.0976873	938	6	3	3	0.25	YES	124.398	12.8917	0.0123015	3.17422	0.027973	0.502222	0.002426	0.101559	1.83822	0.906266	1	1	0.936898	167	YES	15.6529	14.8902	0.110723	0.0676358	0.110836	0.00955554	0.0506354	0.074149	0.0385957	0.01	0.01	1	0.0103097	6446	YES	35.236	22.6534	0.0692559	0.615377	0.0397714	0.567803	0.0144379	0.0901526	0.59159
ENSG00000091039	OSBPL8	12.1	YES	0.0976772	939	6	3	3	0.25	YES	17.107	26.2257	0.458476	-0.588424	0.505433	-0.229097	0.47613	0.926985	-0.408761	0.01	0.364274	1	0.0339058	5808	YES	75.947	70.1375	0.000192394	0.113254	0.000195059	0.0484655	2.28381e-06	6.06445e-06	0.0808599	0.99991	0.01	1	0.217632	3360	YES	9.15004	16.0324	0.104198	-0.7468	0.0646092	-1.10346	0.0308278	0.144065	-0.925129
ENSG00000144036	EXOC6B	18.5	YES	0.0976556	940	6	2	4	0.5	YES	1.17932	11.0353	0.0261435	-2.46533	0.0261435	-0.539671	0.00435345	0.122596	-1.5025	0.835112	1	1	0.887514	258	YES	10.9673	14.1085	0.00248586	-0.336255	0.00248472	-0.0405091	8.88729e-05	0.000192923	-0.188382	0.996484	0.01	1	0.217138	4077	YES	10.8207	13.5928	0.246292	-0.303933	0.0788053	-0.587258	0.0771096	0.251435	-0.445596
ENSG00000008394	MGST1	18.9	YES	0.0975978	941	6	2	4	0.5	YES	7.62285	21.5168	0.219158	-1.38477	0.206452	-0.103525	0.144526	0.594494	-0.744145	0.01	0.791205	1	0.0438347	3779	YES	18.1113	13.6525	9.08726e-07	0.383284	9.11464e-07	0.0556598	6.36768e-09	2.34701e-08	0.219472	1	0.01	1	0.217645	2499	YES	53.6824	58.4732	0.596154	-0.121162	0.97111	-0.0232437	0.938791	1	-0.072203
ENSG00000109610	SOD3	3.4	YES	0.0975586	942	5	2	3	0.375	NO	0	0	NA	NA	NA	NA	NA	NA	NA	NA	NA	1	0.01	34314	YES	36.5067	22.408	3.46818e-15	0.680146	3.47345e-15	0.157419	5.29546e-14	4.51599e-13	0.418782	1	0.384159	1	0.728485	639	YES	8.7968	1.37726	0.0113751	2.04301	0.00061828	2.88391	9.88865e-05	0.00557834	2.46346
ENSG00000234171	RNASEH1-AS1	0	NO	0.0975574	943	6	2	4	0.5	YES	0.142858	23.2992	0.260619	-4.41019	0.173789	-0.428714	0.14588	0.59754	-2.41945	0.01	1	0.25	0.0469364	2794	YES	49.749	38.6719	1.60398e-12	0.355264	1.6288e-12	0.111069	8.69194e-13	5.87688e-12	0.233166	1	0.01	0.25	0.215656	4389	YES	6.64995	6.94542	0.724233	-0.0546722	0.405509	-0.248864	0.59518	0.858938	-0.151768
ENSG00000117598	PLPPR5	2.5	YES	0.0975556	944	4	2	2	0.25	YES	16.7524	5.14107	0.51544	1.53145	0.477151	0.445737	0.495103	0.938629	0.988595	0.01	0.991639	1	0.0472378	2676	YES	10.3269	14.4811	0.000382878	-0.450754	0.000383308	-0.0536021	5.70678e-06	1.43308e-05	-0.252178	0.999774	0.01	1	0.217612	3549	YES	4.28798	7.29885	0.0853444	-0.650195	0.0479992	-0.910312	0.0202696	0.111922	-0.780253
ENSG00000204291	COL15A1	1.6	YES	0.0975457	945	3	2	1	0.375	NO	0	0	NA	NA	NA	NA	NA	NA	NA	NA	NA	1	0.01	37188	NO	0.453996	0.596942	NA	NA	NA	NA	NA	NA	NA	NA	NA	1	0.01	18531	YES	0.844644	0.213041	0.0204248	0.604714	0.000843201	1.94038	0.000202361	0.00773968	1.27255
ENSG00000253982	AC100810.1	0	NO	0.0974768	946	5	2	3	0.375	NO	2.86296	6.50131	NA	NA	NA	NA	NA	NA	NA	NA	NA	0.25	0.01	9997	YES	31.2726	18.8744	1.52342e-19	0.699398	1.5332e-19	0.143698	1.39077e-15	1.61549e-14	0.421548	1	0.389464	0.25	0.725114	657	YES	13.9934	8.82518	0.0204248	0.609773	0.0869126	0.629809	0.0100858	0.0726529	0.619791
ENSG00000165156	ZHX1	20.3	YES	0.0974543	947	6	4	2	0.5	YES	10.9233	9.21637	0.966123	0.222899	0.966123	0.0755746	0.993207	1	0.149237	0.01	0.01	1	0.0103097	8903	YES	34.8227	32.1413	0.00733282	0.112246	0.00734519	0.0290866	0.000507637	0.00100273	0.0706663	0.98	0.01	1	0.214752	4741	YES	10.3653	14.6401	0.150892	-0.460609	0.0739435	-0.686236	0.0473972	0.187604	-0.573423
ENSG00000153993	SEMA3D	2.4	YES	0.0974328	948	4	1	3	0.5	NO	0.100628	0.0255167	NA	NA	NA	NA	NA	NA	NA	NA	NA	1	0.01	17810	NO	3.07317	2.20137	NA	NA	NA	NA	NA	NA	NA	NA	NA	1	0.01	14218	YES	0.759375	1.3036	0.104198	-0.388824	0.0570481	-1.08499	0.0278209	0.134786	-0.736909
ENSG00000162814	SPATA17	0	NO	0.0973926	949	5	3	2	0.375	NO	2.53753	10.0349	NA	NA	NA	NA	NA	NA	NA	NA	NA	0.25	0.01	9793	YES	18.3446	14.9005	0.000904191	0.282856	0.000906574	0.0427399	1.93253e-05	4.54329e-05	0.162798	0.999235	0.01	0.25	0.215547	4616	YES	7.13205	5.17746	0.860106	0.396605	0.300701	0.342249	0.655772	0.900407	0.369427
ENSG00000103351	CLUAP1	11.9	YES	0.0973918	950	6	2	4	0.5	YES	43.3418	72.1644	0.226878	-0.722473	0.247045	-0.308607	0.170545	0.645014	-0.51554	0.01	0.53901	1	0.038603	5061	YES	31.7313	30.6638	0.0436741	0.0478368	0.0616118	0.0123276	0.0141206	0.0227279	0.0300822	0.519783	0.01	1	0.141108	5857	YES	40.9732	33.3285	0.478947	0.290064	0.308994	0.229553	0.356865	0.638237	0.259808
ENSG00000072110	ACTN1	4.7	YES	0.0973747	951	6	5	1	0.75	YES	24.3644	3.89358	0.876249	2.37384	0.853982	0.547759	0.930392	1	1.4608	0.01	1	1	0.0473693	2498	YES	34.5911	30.757	0.0341199	0.164443	0.0341687	0.0417525	0.00688545	0.0116514	0.103098	0.74611	0.01	1	0.179272	5572	YES	34.1373	14.3058	0.125943	1.19893	0.014715	1.35476	0.0107774	0.0755474	1.27684
ENSG00000164687	FABP5	7.6	YES	0.0973124	952	6	3	3	0.25	YES	639.554	432.224	0.2252	0.564206	0.198332	0.451159	0.143174	0.594494	0.507683	0.01	0.528164	1	0.0383441	5110	YES	197.053	207.227	0.000174968	-0.0722756	0.00026543	-0.0479886	2.62757e-06	6.90534e-06	-0.0601321	0.999896	0.01	1	0.21763	3395	YES	210.44	307.32	0.0853444	-0.54418	0.0232391	-0.673349	0.0110555	0.076767	-0.608765
ENSG00000140471	LINS1	8.2	YES	0.0972342	953	6	3	3	0.25	YES	0.00289181	5.20479	0.374186	-2.62922	0.527274	-0.173949	0.433498	0.901882	-1.40158	0.01	1	1	0.0473693	1990	YES	11.2574	14.0259	0.00569071	-0.293799	0.00569263	-0.0356661	0.000334184	0.000675205	-0.164733	0.986811	0.01	1	0.215739	4355	YES	6.68826	6.11242	1	0.112316	0.738176	-0.101965	1	1	0.0051755
ENSG00000170017	ALCAM	45.1	YES	0.0971876	954	6	3	3	0.25	YES	37.4443	80.2762	0.153217	-1.08007	0.191489	-0.597592	0.10297	0.516005	-0.838828	0.01	0.874372	1	0.0453097	3364	YES	115.256	78.0409	4.07524e-07	0.556635	4.13864e-07	0.274329	3.11658e-09	1.19252e-08	0.415482	1	0.377729	1	0.724425	660	YES	48.0734	30.7835	0.328306	0.626664	0.319543	0.416296	0.272698	0.542693	0.52148
ENSG00000112379	ARFGEF3	13.9	YES	0.0971449	955	5	2	3	0.375	NO	0.168664	1.05275	NA	NA	NA	NA	NA	NA	NA	NA	NA	1	0.01	10754	YES	29.9364	42.9884	2.5e-06	-0.507817	2.5025e-06	-0.138915	1.65994e-08	5.79015e-08	-0.323366	0.999999	0.0555865	1	0.384084	1222	YES	2.5913	4.35436	0.125943	-0.57621	0.0489232	-0.937701	0.0289645	0.138586	-0.756955
ENSG00000226210	WASH8P	0	NO	0.0971155	956	6	3	3	0.25	YES	8.70224	0.941581	0.415983	2.32109	0.415983	0.139014	0.389632	0.865583	1.23005	0.01	1	0.25	0.0469364	2845	YES	26.7405	31.2616	0.0425969	-0.217824	0.148045	-0.0409374	0.0299265	0.0455563	-0.129381	0.169566	0.01	0.25	0.0665871	6200	YES	14.9761	8.85936	0.0441177	0.696346	0.0639239	0.668944	0.0147021	0.0911746	0.682645
ENSG00000125459	MSTO1	0	NO	0.0970406	957	6	2	4	0.5	YES	68.9291	0.315265	0.132151	5.73247	0.132151	1.05886	0.0676414	0.423296	3.39567	0.01	1	0.25	0.0469364	2757	YES	8.54192	9.16303	0.866063	-0.0909791	0.821822	-0.00839672	0.912634	0.95175	-0.0496879	0.01	0.01	0.25	0.0102155	9396	YES	20.6707	14.1087	0.00590749	0.520365	0.00367325	0.484935	0.00024131	0.00833192	0.50265
ENSG00000204149	AGAP6	0	NO	0.096973	958	5	2	3	0.375	YES	0.0816789	1.04761	0.388004	-0.920668	0.388004	-0.0293366	0.353452	0.84008	-0.475002	0.01	0.48038	0.25	0.0368192	5415	NO	1.88929	2.2937	NA	NA	NA	NA	NA	NA	NA	NA	NA	0.25	0.01	12987	YES	6.44802	4.37745	0.104198	0.469934	0.0578082	0.469871	0.0281262	0.135662	0.469902
ENSG00000184205	TSPYL2	14.1	YES	0.0969493	959	6	1	5	0.75	YES	4.70456	11.4466	0.291104	-1.12557	0.291104	-0.149914	0.232966	0.710412	-0.63774	0.01	0.685634	1	0.0418045	4324	YES	15.9683	24.165	1.7708e-06	-0.568575	1.76791e-06	-0.0991861	1.18772e-08	4.21784e-08	-0.33388	1	0.141439	1	0.523276	1147	YES	24.2059	26.0203	0.724233	-0.100287	0.381099	-0.228885	0.578744	0.846575	-0.164586
ENSG00000164638	SLC29A4	12.2	YES	0.096936	960	6	2	4	0.5	YES	6.09167	10.4169	0.219628	-0.686967	0.238828	-0.165896	0.16207	0.630814	-0.426432	0.01	0.398654	1	0.0349336	5691	YES	13.5237	16.5649	0.0526042	-0.274284	0.0526152	-0.038458	0.0144447	0.0232178	-0.156371	0.510616	0.01	1	0.139455	5869	YES	19.4481	12.6055	0.0267722	0.587769	0.0100188	0.596311	0.00196324	0.0273803	0.59204
ENSG00000166002	SMCO4	6.2	YES	0.0969354	961	5	3	2	0.375	NO	0	0.47534	NA	NA	NA	NA	NA	NA	NA	NA	NA	1	0.01	16372	YES	28.3795	22.3959	5.6425e-07	0.328556	5.67794e-07	0.0690736	4.14048e-09	1.56525e-08	0.198815	1	0.01	1	0.217645	2444	YES	17.2816	9.96929	0.0853444	0.736924	0.0397974	0.881347	0.0173345	0.101949	0.809135
ENSG00000163956	LRPAP1	10.6	YES	0.0968259	962	6	4	2	0.5	YES	28.6946	1.89999	0.00857102	3.35608	0.00857102	1.44364	0.000656809	0.0515987	2.39986	0.974166	1	1	0.982816	79	YES	155.042	142.492	0.00307971	0.120967	0.0031871	0.0725981	0.000127882	0.00027203	0.0967827	0.994942	0.01	1	0.216915	4148	YES	106.682	65.674	0.0555556	0.691579	0.0383237	0.754531	0.0115584	0.0791034	0.723055
ENSG00000117984	CTSD	49.6	YES	0.0967377	963	6	3	3	0.25	YES	29.5156	1.57466	0.0127163	3.56709	0.0127163	0.35285	0.00127353	0.0743838	1.95997	0.950215	1	1	0.966746	117	YES	114.18	92.3494	6.85961e-13	0.303173	9.97467e-13	0.154399	6.2296e-13	4.32359e-12	0.228786	1	0.01	1	0.217645	1608	YES	99.7546	61.3068	0.0692559	0.693385	0.0269777	0.817637	0.0104113	0.0738774	0.755511
ENSG00000029993	HMGB3	6.1	YES	0.0967275	964	6	3	3	0.25	YES	60.0932	62.4103	0.0208811	-0.0537058	0.0237447	-0.0113006	0.00330646	0.109009	-0.0325032	0.873398	0.01	1	0.198983	986	YES	130.642	165.396	3.00564e-17	-0.338001	3.00189e-17	-0.20308	8.40965e-15	8.38475e-14	-0.27054	1	0.01	1	0.217645	1430	YES	87.7159	88.0077	0.860106	-0.0047385	0.444526	-0.157071	0.743411	0.955065	-0.0809049
ENSG00000166033	HTRA1	62.7	YES	0.0966868	965	6	4	2	0.5	YES	46.869	5.76796	0.12349	2.8223	0.12349	0.499524	0.0605464	0.400591	1.66091	0.01	1	1	0.0473693	1290	YES	31.8096	12.0626	2.27469e-20	1.32868	2.27894e-20	0.235149	7.65963e-16	9.32201e-15	0.781915	1	0.825399	1	0.938437	87	YES	39.7934	33.4611	0.860106	0.243365	0.473445	0.412859	0.75831	0.963778	0.328112
ENSG00000163618	CADPS	33.7	YES	0.0966766	966	6	3	3	0.25	YES	61.2917	78.6922	0.908854	-0.3554	0.817585	-0.135012	0.934046	1	-0.245206	0.01	0.01	1	0.0103097	8552	YES	33.2401	43.2841	4.42008e-05	-0.371103	4.43005e-05	-0.10526	3.635e-07	1.05721e-06	-0.238181	0.999986	0.01	1	0.217643	3086	YES	69.0787	112.516	0.104198	-0.695853	0.0294845	-0.941334	0.0161231	0.0970198	-0.818593
ENSG00000163945	UVSSA	7.8	YES	0.0966715	967	4	1	3	0.5	NO	0.891221	0.158539	NA	NA	NA	NA	NA	NA	NA	NA	NA	1	0.01	12275	NO	7.2984	6.94392	NA	NA	NA	NA	NA	NA	NA	NA	NA	1	0.01	10121	YES	2.0311	1.16585	0.0441176	0.484909	0.0189846	0.693555	0.00520738	0.0481964	0.589232
ENSG00000137845	ADAM10	23.1	YES	0.0965903	968	6	2	4	0.5	YES	14.3293	5.73444	0.105032	1.18667	0.0851677	0.589658	0.0389819	0.326124	0.888161	0.0580745	0.91468	1	0.147442	1056	YES	24.8049	26.5031	0.487333	-0.091953	0.487251	-0.0198267	0.483226	0.566092	-0.0558898	0.01	0.01	1	0.0103097	7860	YES	31.5832	41.7616	0.125943	-0.392187	0.0427196	-0.730704	0.0259313	0.12995	-0.561445
ENSG00000213999	MEF2B	1.1	YES	0.0965826	969	3	1	2	0.375	NO	0	0	NA	NA	NA	NA	NA	NA	NA	NA	NA	1	0.01	40391	NO	2.73127	2.61996	NA	NA	NA	NA	NA	NA	NA	NA	NA	1	0.01	12146	YES	1.41986	0.580106	0.0772345	0.614899	0.0553008	1.5078	0.0209339	0.113969	1.06135
ENSG00000174851	YIF1A	12.8	YES	0.0965329	970	6	3	3	0.25	YES	54.8398	6.69691	0.218756	2.85894	0.218756	0.27508	0.150921	0.609743	1.56701	0.01	1	1	0.0473693	1533	YES	97.2596	71.4873	8.65301e-23	0.43887	9.21781e-23	0.202237	1.53876e-16	2.18907e-15	0.320553	1	0.01	1	0.217645	1342	YES	57.7445	29.3665	0.104198	0.951973	0.0378513	1.08378	0.0198281	0.110648	1.01788
ENSG00000213719	CLIC1	13.9	YES	0.0965214	971	6	1	5	0.75	YES	80.615	146.844	0.44569	-0.857173	0.491699	-0.375751	0.458612	0.915764	-0.616462	0.01	0.662476	1	0.0413315	4441	YES	214.39	183.873	5.92566e-11	0.220415	6.29439e-11	0.147162	6.13206e-12	3.57906e-11	0.183788	1	0.01	1	0.217645	1773	YES	150.896	149.586	0.860106	0.0124952	0.820602	-0.0552209	0.909088	1	-0.0213628
ENSG00000170921	TANC2	5.2	YES	0.0965126	972	6	2	4	0.5	YES	33.1165	16.1332	0.777352	0.993673	0.721437	0.626411	0.815231	1	0.810042	0.01	0.849959	1	0.0448868	3491	YES	32.1436	46.84	8.05548e-12	-0.529489	8.1267e-12	-0.152942	2.00113e-12	1.26675e-11	-0.341215	1	0.176968	1	0.563584	1096	YES	14.6689	19.3855	0.285445	-0.379641	0.189018	-0.652794	0.16722	0.402679	-0.516217
ENSG00000058091	CDK14	17.3	YES	0.0965047	973	6	4	2	0.5	YES	16.076	6.88217	0.734588	1.11531	0.715031	0.366865	0.785931	1	0.741086	0.01	0.78837	1	0.0437826	3801	YES	17.2962	13.8465	0.000331233	0.301423	0.000441904	0.0424891	5.69645e-06	1.43086e-05	0.171956	0.999774	0.01	1	0.217612	3548	YES	8.96261	10.469	0.791415	-0.203142	0.255463	-0.400135	0.543435	0.818849	-0.301639
ENSG00000173402	DAG1	16.7	YES	0.0964545	974	6	3	3	0.25	YES	4.3342	2.43152	0.478083	0.636425	0.444255	0.126463	0.448732	0.910512	0.381444	0.01	0.303302	1	0.0319104	5998	YES	30.5067	22.7709	9.02443e-11	0.406466	9.10379e-11	0.0884302	7.71197e-12	4.38188e-11	0.247448	1	0.01	1	0.217645	1803	YES	8.02024	4.2784	0.0267723	0.773065	0.00277237	0.907682	0.0006694	0.0145027	0.840374
ENSG00000142173	COL6A2	3.2	YES	0.0963805	975	4	2	2	0.25	NO	0	3.83975	NA	NA	NA	NA	NA	NA	NA	NA	NA	1	0.01	13859	NO	8.21422	6.66148	NA	NA	NA	NA	NA	NA	NA	NA	NA	1	0.01	10349	YES	47.7641	19.9945	0.0267722	1.21581	0.00315477	1.34917	0.000745117	0.0154068	1.28249
ENSG00000159363	ATP13A2	28.4	YES	0.0963693	976	6	3	3	0.25	YES	11.7951	4.86526	0.528829	1.12532	0.411836	0.110508	0.460314	0.91648	0.617915	0.01	0.664084	1	0.0413647	4429	YES	57.8951	69.1077	0.000108855	-0.251424	8.33471e-05	-0.100031	9.21593e-07	2.56264e-06	-0.175728	0.999964	0.01	1	0.21764	3214	YES	41.5938	42.1153	0.929801	-0.0175571	0.697293	-0.115019	0.913976	1	-0.0662882
ENSG00000116406	EDEM3	13.5	YES	0.0963443	977	6	2	4	0.5	YES	5.87376	8.13902	0.731259	-0.410941	0.635415	-0.059323	0.738593	1	-0.235132	0.01	0.01	1	0.0103097	7945	YES	14.5334	19.0109	0.00162265	-0.36542	0.00162099	-0.0556305	4.60618e-05	0.000103639	-0.210525	0.998177	0.01	1	0.217382	3935	YES	7.50946	10.411	0.17911	-0.423289	0.0521647	-0.657705	0.0418548	0.173657	-0.540497
ENSG00000025434	NR1H3	6.8	YES	0.0962828	978	4	1	3	0.5	NO	0.0480522	0.048146	NA	NA	NA	NA	NA	NA	NA	NA	NA	1	0.01	17923	NO	4.25764	5.77359	NA	NA	NA	NA	NA	NA	NA	NA	NA	1	0.01	11804	YES	7.77093	3.41324	0.0204248	0.990891	0.00579344	1.20834	0.000982514	0.0179611	1.09961
ENSG00000121989	ACVR2A	5.9	YES	0.0962139	979	6	2	4	0.5	YES	45.0208	44.7807	0.373125	0.00754601	0.471631	0.0342517	0.396943	0.873498	0.0208989	0.01	0.01	1	0.0103097	7145	YES	18.4872	29.0253	1.11028e-10	-0.623649	1.12009e-10	-0.123668	8.71103e-12	4.89645e-11	-0.373658	1	0.283445	1	0.658716	898	YES	19.163	29.3847	0.150892	-0.591634	0.0221304	-0.816842	0.0178868	0.103828	-0.704238
ENSG00000125355	TMEM255A	30.4	YES	0.0962125	980	4	2	2	0.25	YES	0.0160873	13.2518	0.0257642	-3.81005	0.027973	-0.320161	0.0045563	0.12569	-2.06511	0.827795	1	1	0.882357	265	YES	16.5444	21.3344	2.35864e-06	-0.348254	2.36403e-06	-0.0583631	1.56929e-08	5.49629e-08	-0.203309	0.999999	0.01	1	0.217645	2613	YES	21.0515	15.4601	0.374937	0.421902	0.436106	0.327718	0.375577	0.657752	0.37481
ENSG00000169139	UBE2V2	40.1	YES	0.0961719	981	6	1	5	0.75	YES	112.698	258.312	0.123168	-1.18948	0.158887	-0.816101	0.0743635	0.442758	-1.00279	0.01	1	1	0.0473693	1331	YES	224.615	294.93	9.48274e-34	-0.391393	9.09048e-34	-0.283663	5.515e-19	1.63064e-17	-0.337528	1	0.160161	1	0.545266	1116	YES	103.168	139.892	0.125943	-0.435686	0.0317373	-0.592804	0.0203325	0.112084	-0.514245
ENSG00000137478	FCHSD2	19.7	YES	0.0961661	982	6	2	4	0.5	YES	3.02888	7.32984	0.859937	-1.04791	0.885207	-0.150716	0.936699	1	-0.599313	0.01	0.643197	1	0.0409293	4536	YES	12.3975	17.6027	2.68564e-06	-0.473541	2.69359e-06	-0.0656753	1.78231e-08	6.16906e-08	-0.269608	0.999999	0.01	1	0.217645	2640	YES	11.5718	13.9624	0.596154	-0.251154	0.206388	-0.402354	0.346469	0.627277	-0.326754
ENSG00000278540	ACACA	0	NO	0.0961168	983	6	2	4	0.5	YES	7.87378	26.423	0.0227889	-1.62777	0.024353	-0.652305	0.0036415	0.110083	-1.14004	0.861052	1	0.25	0.8974	242	YES	17.6801	18.329	0.969739	-0.0492631	0.970001	-0.0079462	0.994446	1	-0.0286046	0.01	0.01	0.25	0.0102155	9427	YES	19.8328	22.7273	0.425151	-0.18769	0.20738	-0.366337	0.250245	0.515828	-0.277014
ENSG00000197535	MYO5A	15.6	YES	0.0960562	984	6	1	5	0.75	YES	24.6338	46.4746	0.704964	-0.889105	0.797572	-0.544605	0.819454	1	-0.716855	0.01	0.765537	1	0.0433586	3914	YES	41.4689	61.7379	7.06856e-14	-0.562932	7.05726e-14	-0.193967	1.95096e-13	1.49849e-12	-0.37845	1	0.295828	1	0.668109	869	YES	19.1267	32.0312	0.150892	-0.714717	0.0682363	-1.01419	0.0444491	0.180327	-0.864452
ENSG00000156052	GNAQ	19.1	YES	0.0960457	985	6	2	4	0.5	YES	35.7351	39.3623	0.406796	-0.135847	0.510053	-0.0231663	0.444587	0.908966	-0.0795068	0.01	0.01	1	0.0103097	7248	YES	77.6244	107.385	9.92324e-15	-0.463118	9.08881e-15	-0.22444	8.07981e-14	6.64418e-13	-0.343779	1	0.187717	1	0.574696	1079	YES	23.4639	37.1365	0.0853444	-0.640522	0.0260259	-0.86185	0.0121549	0.0815413	-0.751186
ENSG00000000003	TSPAN6	6.9	YES	0.0960395	986	6	3	3	0.25	YES	5.30342	39.9873	0.839551	-2.70097	0.860709	-0.84834	0.91732	1	-1.77466	0.01	1	1	0.0473693	2475	YES	46.2368	38.0992	2.27491e-08	0.272775	2.28943e-08	0.0827089	2.98932e-10	1.31877e-09	0.177742	1	0.01	1	0.217645	2148	YES	22.4167	14.9669	0.17911	0.552449	0.147896	0.604147	0.0948463	0.286022	0.578298
ENSG00000146966	DENND2A	18.5	YES	0.0960268	987	6	2	4	0.5	YES	0.634701	3.18093	0.768596	-1.3548	0.768596	-0.0859513	0.8354	1	-0.720374	0.01	0.768896	1	0.0434215	3898	YES	11.2105	10.0928	0.254239	0.138495	0.254239	0.0146452	0.190059	0.248805	0.0765699	0.01	0.01	1	0.0103097	7120	YES	14.8694	9.18624	0.150892	0.639627	0.0329877	0.614953	0.0247618	0.126019	0.62729
ENSG00000154640	BTG3	10.1	YES	0.0960016	988	6	3	3	0.25	YES	9.74568	7.56268	0.531569	0.327622	0.510734	0.0423978	0.527927	0.962033	0.18501	0.01	0.01	1	0.0103097	7441	YES	76.6792	55.006	2.67782e-15	0.471946	2.77811e-15	0.18916	4.79475e-14	4.13383e-13	0.330553	1	0.121655	1	0.497809	1174	YES	42.2676	19.3378	0.0204248	1.08913	0.00812164	1.09424	0.00130441	0.021224	1.09168
ENSG00000184905	TCEAL2	25.4	YES	0.0959691	989	6	3	3	0.25	YES	51.6798	51.2805	0.885946	0.0109766	0.968796	0.0343262	0.981671	1	0.0226514	0.01	0.01	1	0.0103097	8812	YES	38.7419	70.8552	2.35902e-30	-0.854432	1.78706e-30	-0.302237	2.44528e-18	5.85377e-17	-0.578335	1	0.618782	1	0.853047	229	YES	95.8479	129.093	0.17911	-0.425753	0.049019	-0.630878	0.0398433	0.168377	-0.528316
ENSG00000170430	MGMT	8.6	YES	0.0959154	990	5	4	1	0.625	NO	0	0	NA	NA	NA	NA	NA	NA	NA	NA	NA	1	0.01	41162	YES	54.1988	40.5941	3.09609e-15	0.408257	5.97483e-15	0.132881	5.78823e-14	4.88324e-13	0.270569	1	0.01	1	0.217645	1500	YES	19.073	9.44986	0.00829563	0.94177	0.0121289	1.0274	0.00085449	0.0165387	0.984587
ENSG00000164330	EBF1	3.2	YES	0.0958935	991	6	3	3	0.25	YES	13.5179	1.45619	0.0562724	2.56333	0.0562724	0.529824	0.0162027	0.221546	1.54658	0.462336	1	1	0.599954	588	YES	64.4533	66.5263	0.504631	-0.0449833	0.505026	-0.0180376	0.506374	0.589426	-0.0315104	0.01	0.01	1	0.0103097	7909	YES	10.5408	15.9899	0.246292	-0.557932	0.0896786	-0.918831	0.084976	0.266749	-0.738381
ENSG00000151388	ADAMTS12	1.2	YES	0.095858	992	4	2	2	0.25	NO	0.760872	0.00963882	NA	NA	NA	NA	NA	NA	NA	NA	NA	1	0.01	16193	NO	3.99547	3.38511	NA	NA	NA	NA	NA	NA	NA	NA	NA	1	0.01	12577	YES	5.60126	2.6464	0.0345651	0.85627	0.0815666	0.900586	0.014807	0.091537	0.878428
ENSG00000130731	METTL26	21.1	YES	0.095852	993	6	2	4	0.5	YES	7.1946	59.3442	0.27183	-2.88047	0.27183	-0.157242	0.210278	0.682322	-1.51886	0.01	1	1	0.0473693	1675	YES	162.38	171.937	0.0561268	-0.0820073	0.0545211	-0.0520162	0.0157371	0.0251338	-0.0670117	0.474884	0.01	1	0.132913	5905	YES	95.6645	73.7581	0.0692559	0.370757	0.380019	0.342788	0.107272	0.308595	0.356772
ENSG00000157240	FZD1	2	YES	0.0958496	994	5	2	3	0.375	NO	0.576909	0.157911	NA	NA	NA	NA	NA	NA	NA	NA	NA	1	0.01	14783	YES	27.3313	19.2274	2.12495e-16	0.486087	2.14369e-16	0.0950397	1.7468e-14	1.63127e-13	0.290563	1	0.01	1	0.217645	1455	YES	8.07099	4.04685	0.0345651	0.845878	0.00674262	0.877319	0.00175228	0.025382	0.861599
ENSG00000068366	ACSL4	15.2	YES	0.0958448	995	6	2	4	0.5	YES	21.7694	27.4575	0.852935	-0.321716	0.795231	-0.0803894	0.894604	1	-0.201053	0.01	0.01	1	0.0103097	8392	YES	19.598	29.7596	1.58111e-09	-0.578534	1.59009e-09	-0.11823	4.56987e-11	2.26619e-10	-0.348382	1	0.205543	1	0.592222	1048	YES	31.8304	57.1967	0.104198	-0.825907	0.0446376	-1.03576	0.0227228	0.119776	-0.930834
ENSG00000166794	PPIB	29.7	YES	0.0958149	996	6	3	3	0.25	YES	399.884	216.144	0.310703	0.884534	0.199684	0.636321	0.186548	0.658146	0.760427	0.01	0.806126	1	0.0441067	3700	YES	625.388	468.789	3.25471e-39	0.415044	4.03184e-39	0.350554	6.63881e-20	2.89895e-18	0.382799	1	0.306622	1	0.676084	844	YES	686.842	431.961	0.0267722	0.66784	0.0768866	0.668618	0.0113447	0.0780904	0.668229
ENSG00000204356	NELFE	18.5	YES	0.0958055	997	6	4	2	0.5	YES	20.9405	3.03913	0.194289	2.44148	0.194289	0.245119	0.125425	0.562184	1.3433	0.01	1	1	0.0473693	1480	YES	76.0791	66.2191	1.06197e-05	0.197468	1.07261e-05	0.0833573	7.33209e-08	2.33242e-07	0.140413	0.999997	0.01	1	0.217644	2850	YES	62.0961	45.7007	0.00282805	0.434106	0.118283	0.331618	0.00255037	0.0321128	0.382862
ENSG00000205922	ONECUT3	0	NO	0.0957941	998	3	1	2	0.375	NO	0.00158994	0.00284196	NA	NA	NA	NA	NA	NA	NA	NA	NA	0.25	0.01	22046	YES	21.0316	40.9136	2.36301e-28	-0.927846	2.38737e-28	-0.220318	6.67475e-18	1.39593e-16	-0.574082	1	0.613713	0.25	0.842951	263	YES	13.546	28.1656	0.0692559	-1.00364	0.0754051	-1.08839	0.024782	0.126092	-1.04602
ENSG00000164889	SLC4A2	10.4	YES	0.0956816	999	6	4	2	0.5	YES	27.0008	23.8353	0.942169	0.173072	0.942169	0.0214019	0.983025	1	0.0972371	0.01	0.01	1	0.0103097	8822	YES	23.434	15.5789	2.4705e-13	0.559546	2.47746e-13	0.0951552	3.48346e-13	2.52544e-12	0.327351	1	0.0985319	1	0.464245	1194	YES	24.0168	8.69169	0.0153972	1.36808	0.00467208	1.64201	0.000647121	0.0141757	1.50504
ENSG00000171943	SRGAP2C	0	NO	0.0956755	1000	6	2	4	0.5	YES	2.64295	7.47314	0.115199	-1.21779	0.127199	-0.333651	0.0586127	0.393021	-0.77572	0.01	0.81989	0.25	0.0439493	3746	YES	24.9319	30.975	0.0021403	-0.302215	0.00483555	-0.0648392	0.000133418	0.000283169	-0.183527	0.994724	0.01	0.25	0.214902	4726	YES	2.60936	2.37274	0.724233	0.0978224	0.883165	-0.0377377	0.885573	1	0.0300423
ENSG00000133704	IPO8	14.8	YES	0.0956719	1001	6	2	4	0.5	YES	1.20842	1.46331	0.291104	-0.157584	0.291104	-0.0105395	0.232966	0.710412	-0.0840619	0.01	0.01	1	0.0103097	6839	YES	11.5762	9.50282	0.00314311	0.259921	0.00314589	0.0272088	0.000128629	0.000273496	0.143565	0.994913	0.01	1	0.216911	4150	YES	5.77428	4.21159	0.21091	0.378343	0.156921	0.3462	0.113509	0.319236	0.362271
ENSG00000147044	CASK	16.3	YES	0.0956043	1002	6	1	5	0.75	YES	30.0734	33.326	0.8153	-0.14362	0.911894	0.0362384	0.93507	1	-0.0536909	0.01	0.01	1	0.0103097	8557	YES	21.2466	31.5993	1.59276e-09	-0.551258	1.60185e-09	-0.118782	4.59216e-11	2.27486e-10	-0.33502	1	0.147561	1	0.53067	1136	YES	15.5145	21.0621	0.125943	-0.417833	0.0192587	-0.659526	0.0134719	0.0863914	-0.538679
ENSG00000051523	CYBA	15.7	YES	0.0955742	1003	5	3	2	0.375	NO	0	0	NA	NA	NA	NA	NA	NA	NA	NA	NA	1	0.01	32492	YES	18.8954	12.2377	1.49056e-15	0.587785	1.48828e-15	0.0833637	3.74785e-14	3.28529e-13	0.335574	1	0.150444	1	0.534081	1135	YES	79.1272	21.5267	0.0853444	1.83066	0.0172945	1.84596	0.00863003	0.065548	1.83831
ENSG00000169018	FEM1B	17.8	YES	0.095535	1004	6	1	5	0.75	YES	3.34503	30.8272	0.0867305	-2.87283	0.106306	-1.21064	0.0399758	0.331508	-2.04173	0.0497923	1	1	0.137149	1075	YES	32.4845	47.6329	6.15058e-10	-0.538438	6.14637e-10	-0.157062	2.47472e-11	1.28391e-10	-0.34775	1	0.203193	1	0.589971	1052	YES	16.4991	20.5042	0.478947	-0.297338	0.161349	-0.527763	0.238855	0.50189	-0.412551
ENSG00000167552	TUBA1A	131	YES	0.0954031	1005	6	2	4	0.5	YES	7212.72	10694.3	0.0726913	-0.568159	0.115571	-0.463852	0.0371247	0.318003	-0.516005	0.0756461	0.539645	1	0.147492	1055	YES	3829.28	4446.91	3.01172e-28	-0.215679	3.10224e-28	-0.210857	7.05481e-18	1.46889e-16	-0.213268	1	0.01	1	0.217645	1293	YES	6182.12	7756.05	0.285445	-0.327175	0.0864034	-0.490156	0.0946949	0.285777	-0.408665
ENSG00000109680	TBC1D19	9.3	YES	0.0953756	1006	6	2	4	0.5	YES	11.1189	34.2971	0.53136	-1.54229	0.53136	-0.303815	0.541371	0.965718	-0.923053	0.01	0.942137	1	0.0464435	3068	YES	10.8368	14.2384	0.0104974	-0.364431	0.0105124	-0.043873	0.000923041	0.00176702	-0.204152	0.963785	0.01	1	0.212392	4918	YES	16.7101	25.0049	0.150892	-0.554206	0.0172588	-0.758454	0.0145853	0.0907022	-0.65633
ENSG00000175970	UNC119B	14.2	YES	0.0953653	1007	6	3	3	0.25	YES	4.07377	0.80403	0.318534	1.49183	0.318534	0.181883	0.266101	0.748025	0.836859	0.01	0.872724	1	0.0452814	3373	YES	13.9507	14.1072	0.248783	-0.0150202	0.24899	-0.00213152	0.184008	0.241554	-0.00857584	0.01	0.01	1	0.0103097	7102	YES	12.4088	7.19564	0.0267723	0.710255	0.00180348	0.711292	0.000469531	0.0119223	0.710774
ENSG00000174332	GLIS1	0	NO	0.0952863	1008	3	0	3	0.625	NO	0	0	NA	NA	NA	NA	NA	NA	NA	NA	NA	0.25	0.01	33172	NO	0.0900949	0.219957	NA	NA	NA	NA	NA	NA	NA	NA	NA	0.25	0.01	21976	NO	0.223831	0.116174	NA	NA	NA	NA	NA	NA	NA
ENSG00000135931	ARMC9	3.8	YES	0.0952611	1009	6	2	4	0.5	YES	5.95936	8.32731	0.697481	-0.422507	0.720624	-0.0437465	0.767382	1	-0.233127	0.01	0.01	1	0.0103097	8029	YES	17.4616	14.6894	0.000560822	0.23474	0.000561754	0.0345556	9.72124e-06	2.37295e-05	0.134648	0.999615	0.01	1	0.217589	3644	YES	13.5535	10.1467	0.425151	0.384741	0.350138	0.33283	0.352129	0.633341	0.358786
ENSG00000155366	RHOC	30.1	YES	0.0952044	1010	6	3	3	0.25	YES	136.108	98.5122	0.990025	0.462365	0.930263	0.257222	0.995472	1	0.359794	0.01	0.243948	1	0.0296903	6158	YES	154.522	95.1795	1.3782e-44	0.693319	1.49478e-44	0.383626	1.05745e-20	6.43475e-19	0.538472	1	0.569462	1	0.829904	302	YES	239.699	114.83	0.150892	1.05523	0.0325125	1.13322	0.024472	0.12517	1.09423
ENSG00000170584	NUDCD2	27	YES	0.0950433	1011	6	3	3	0.25	YES	39.8663	11.2911	0.660926	1.7333	0.791524	0.844209	0.793253	1	1.28876	0.01	1	1	0.0473693	2335	YES	88.9308	68.2229	3.93483e-18	0.377566	4.2145e-18	0.167756	4.14248e-15	4.33169e-14	0.272661	1	0.01	1	0.217645	1414	YES	32.3471	22.5874	0.0441177	0.499547	0.0384892	0.494489	0.00950966	0.0698916	0.497018
ENSG00000286104	AC016629.3	0	NO	0.0950328	1012	6	1	5	0.75	YES	0.251798	2.93073	0.0737559	-1.6508	0.0961657	-0.0414913	0.032114	0.300697	-0.846143	0.136684	0.880467	0.25	0.254293	919	YES	7.28297	8.06865	0.0384728	-0.130741	0.424764	-0.00119983	0.0801191	0.113194	-0.0659703	0.01	0.01	0.25	0.0102155	9144	YES	5.52828	2.76977	0.00590749	0.792227	0.00518478	0.997818	0.000319235	0.00955452	0.895023
ENSG00000154277	UCHL1	62	YES	0.0949294	1013	6	1	5	0.75	YES	1003.83	1202.57	0.239628	-0.260361	0.360241	-0.148013	0.239286	0.719222	-0.204187	0.01	0.01	1	0.0103097	6850	YES	589.424	791.764	7.8218e-48	-0.42514	7.9839e-48	-0.371555	3.88173e-21	2.79485e-19	-0.398348	1	0.342353	1	0.701217	750	YES	1138.91	1372.35	0.374937	-0.268776	0.0829256	-0.415077	0.119995	0.329474	-0.341926
ENSG00000126062	TMEM115	13.6	YES	0.0948837	1014	6	3	3	0.25	YES	6.69432	1.89328	0.0603808	1.41109	0.0518375	0.10598	0.0160476	0.220499	0.758535	0.466496	0.804406	1	0.561558	628	YES	28.6708	25.0401	0.000112506	0.188312	0.000113492	0.0412509	1.14179e-06	3.14333e-06	0.114781	0.999955	0.01	1	0.217638	3246	YES	17.8107	12.2988	0.00829563	0.500252	0.019935	0.521243	0.00130072	0.021224	0.510748
ENSG00000112118	MCM3	8.9	YES	0.0948783	1015	6	4	2	0.5	YES	15.4626	0.700371	0.218756	3.27527	0.218756	0.530082	0.150921	0.609743	1.90267	0.01	1	1	0.0473693	1532	YES	11.6678	9.24436	6.85126e-05	0.306332	6.85997e-05	0.0317939	6.14556e-07	1.74226e-06	0.169063	0.999976	0.01	1	0.217641	3160	YES	9.81987	3.93181	0.0345651	1.1335	0.00185606	1.14132	0.000597043	0.0134892	1.13741
ENSG00000111817	DSE	9.8	YES	0.09483	1016	5	3	2	0.375	NO	0.311036	0.636286	NA	NA	NA	NA	NA	NA	NA	NA	NA	1	0.01	12558	YES	13.1805	7.9968	8.40844e-11	0.656421	1.6705e-10	0.0673527	9.03005e-12	5.06069e-11	0.361887	1	0.250327	1	0.632165	973	YES	5.00546	3.55562	0.17911	0.398627	0.328056	0.320375	0.180843	0.422977	0.359501
ENSG00000153237	CCDC148	0	NO	0.0947709	1017	4	1	3	0.5	NO	0	0.448052	NA	NA	NA	NA	NA	NA	NA	NA	NA	0.25	0.01	16444	NO	7.05871	7.91667	NA	NA	NA	NA	NA	NA	NA	NA	NA	0.25	0.01	10621	YES	1.97481	2.65564	0.0692559	-0.297327	0.0294633	-0.634425	0.0112137	0.0775132	-0.465876
ENSG00000243232	PCDHAC2	2.9	YES	0.0946663	1018	6	2	4	0.5	YES	36.6713	24.2136	0.75284	0.579261	0.773718	0.213763	0.829732	1	0.396512	0.01	0.338337	1	0.0330866	5901	YES	2.48339	3.58744	6.3917e-06	-0.397194	0.0614359	-0.00505839	1.18801e-05	2.86068e-05	-0.201126	0.99953	0.01	1	0.217577	3691	YES	25.3549	34.5659	0.285445	-0.432425	0.211537	-0.593253	0.181477	0.423855	-0.512839
ENSG00000157654	PALM2AKAP2	1.9	YES	0.0946647	1019	6	2	4	0.5	YES	3.59135	11.0071	0.989489	-1.38689	0.989489	-0.361978	0.999076	1	-0.874436	0.01	0.903648	1	0.0458065	3220	YES	19.9375	33.4008	1.80562e-14	-0.716351	1.81586e-14	-0.154248	1.06654e-13	8.56136e-13	-0.4353	1	0.414808	1	0.747239	580	YES	6.59252	8.70271	0.374937	-0.353809	0.118728	-0.528373	0.153701	0.382767	-0.441091
ENSG00000174721	FGFBP3	4	YES	0.0946447	1020	6	1	5	0.75	YES	18.3103	20.203	0.669782	-0.134901	0.669782	-0.0318156	0.719519	1	-0.0833581	0.01	0.01	1	0.0103097	7902	YES	59.6737	63.5045	0.0101856	-0.0883271	0.0101599	-0.0344665	0.000874599	0.00167974	-0.0613968	0.965669	0.01	1	0.212667	4898	YES	4.92687	7.13508	0.125943	-0.456888	0.0741432	-0.573089	0.0406198	0.170234	-0.514988
ENSG00000115738	ID2	19	YES	0.0945758	1021	6	4	2	0.5	YES	215.966	149.986	0.406118	0.523056	0.392251	0.359412	0.367831	0.850958	0.441234	0.01	0.425267	1	0.0356892	5600	YES	291.098	118.779	3.05496e-75	1.28608	3.23909e-75	0.83918	6.36943e-24	1.62369e-21	1.06263	1	1	1	1	7	YES	214.825	282.025	0.17911	-0.391067	0.089519	-0.488851	0.064007	0.224671	-0.439959
ENSG00000199753	SNORD104	0	NO	0.0944053	1022	3	2	1	0.375	NO	0	0	NA	NA	NA	NA	NA	NA	NA	NA	NA	0.25	0.01	36093	NO	0	0	NA	NA	NA	NA	NA	NA	NA	NA	NA	0.25	0.01	33110	YES	33.8767	10.5843	0.0371502	1.59009	0.0241913	1.82158	0.0055134	0.0500814	1.70583
ENSG00000179134	SAMD4B	37.3	YES	0.0943106	1023	6	3	3	0.25	YES	21.7468	11.8801	0.216762	0.820527	0.715874	0.132976	0.440747	0.907584	0.476751	0.01	0.483059	1	0.0372273	5341	YES	33.043	27.4475	2.9202e-05	0.259055	2.93912e-05	0.0621404	2.24861e-07	6.72658e-07	0.160598	0.999991	0.01	1	0.217643	3008	YES	36.4246	17.4239	0.0267723	1.02241	0.00168322	0.99462	0.000443682	0.0115651	1.00852
ENSG00000198162	MAN1A2	12	YES	0.0942928	1024	6	3	3	0.25	YES	10.9511	11.8752	0.791878	-0.107453	0.83085	-0.0176134	0.881045	1	-0.0625331	0.01	0.01	1	0.0103097	8353	YES	48.9609	31.754	1.96259e-27	0.609128	2.00409e-27	0.177616	1.07099e-17	2.11331e-16	0.393372	1	0.331351	1	0.693674	779	YES	8.76563	10.6879	0.21091	-0.259225	0.133707	-0.502522	0.100411	0.296162	-0.380873
ENSG00000075043	KCNQ2	8.4	YES	0.0942722	1025	6	6	0	1	YES	30.3363	9.14038	0.179247	1.62772	0.150998	0.436886	0.0964673	0.500973	1.03231	0.01	1	1	0.0473693	1407	YES	39.6722	34.38	0.00341436	0.201109	0.00341485	0.0557848	0.000146592	0.000309181	0.128447	0.994203	0.01	1	0.216809	4181	YES	54.2652	46.4515	1	0.21992	0.735546	0.156709	1	1	0.188315
ENSG00000188732	FAM221A	30	YES	0.0942347	1026	6	2	4	0.5	YES	0.00457725	5.05755	0.374186	-2.59215	0.16198	-0.141883	0.189458	0.661914	-1.36702	0.01	1	1	0.0473693	1624	YES	11.7098	15.2193	0.00222031	-0.351767	0.00221697	-0.0448973	7.44947e-05	0.000163593	-0.198332	0.997052	0.01	1	0.21722	4031	YES	10.9432	11.0891	0.328306	-0.0175129	0.636199	-0.105672	0.47412	0.757643	-0.0615925
ENSG00000213058	AL365357.1	0	NO	0.0942261	1027	5	0	5	0.875	YES	0	1.38618	0.00499687	-1.2547	0.00499687	-0.00310936	0.000270314	0.0281067	-0.628905	0.989329	0.676117	0.25	0.864257	290	NO	0.341628	0.339469	NA	NA	NA	NA	NA	NA	NA	NA	NA	0.25	0.01	19613	YES	102.107	153.076	0.14711	-0.579504	0.869597	-0.254809	0.52308	0.801623	-0.417157
ENSG00000125734	GPR108	20.5	YES	0.0941872	1028	6	3	3	0.25	YES	2.25215	31.5049	0.886191	-3.32119	0.886191	-0.221539	0.947059	1	-1.77137	0.01	1	1	0.0473693	2523	YES	13.915	10.9771	1.26291e-06	0.31648	1.2648e-06	0.0377401	8.63667e-09	3.12471e-08	0.17711	1	0.01	1	0.217645	2543	YES	42.4873	24.1455	0.0555556	0.790293	0.0203661	0.857134	0.00676271	0.0564131	0.823713
ENSG00000168824	NSG1	15.8	YES	0.0941434	1029	6	4	2	0.5	YES	179.109	152.359	0.95133	0.231954	0.873909	0.213292	0.971128	1	0.222623	0.01	0.01	1	0.0103097	8738	YES	284.936	458.812	1.117e-55	-0.685349	1.24672e-55	-0.53808	4.52635e-22	4.96425e-20	-0.611715	1	0.657197	1	0.87023	190	YES	185.363	241.63	0.328306	-0.380636	0.1544	-0.519989	0.163091	0.396566	-0.450313
ENSG00000205084	TMEM231	6.5	YES	0.0941375	1030	6	3	3	0.25	YES	16.6643	4.12728	0.226214	1.78457	0.249676	0.354505	0.171575	0.645282	1.06954	0.01	1	1	0.0473693	1577	YES	18.506	15.3234	0.00484287	0.256977	0.00647471	0.0391972	0.000325434	0.000658549	0.148087	0.987155	0.01	1	0.215789	4348	YES	8.57412	5.35012	0.150892	0.592357	0.0582414	0.57369	0.0391552	0.166628	0.583023
ENSG00000034053	APBA2	15.1	YES	0.0940948	1031	6	2	4	0.5	YES	2.67054	6.61101	0.722058	-1.0521	0.741883	-0.135644	0.794265	1	-0.593871	0.01	0.636954	1	0.0407973	4569	YES	27.8043	31.0201	0.0437689	-0.152691	0.043863	-0.0359882	0.0105631	0.0173543	-0.0943395	0.625887	0.01	1	0.15958	5740	YES	25.0462	33.3599	0.246292	-0.399651	0.143535	-0.511066	0.120735	0.330549	-0.455359
ENSG00000137941	TTLL7	33.1	YES	0.0940871	1032	6	2	4	0.5	YES	16.568	30.1535	0.946192	-0.826443	0.794762	-0.319032	0.951384	1	-0.572738	0.01	0.612101	1	0.0402632	4692	YES	49.3009	55.3051	0.0492044	-0.162682	0.0492199	-0.0572023	0.012887	0.0208921	-0.109942	0.55544	0.01	1	0.147446	5819	YES	14.275	22.0319	0.0153972	-0.592456	0.221292	-0.798876	0.0193712	0.109123	-0.695666
ENSG00000257365	FNTB	34	YES	0.0940656	1033	6	3	3	0.25	YES	6.9165	2.90187	0.0442771	1.0207	0.0442771	0.0940133	0.0107543	0.187744	0.557356	0.619931	0.593346	1	0.612936	579	YES	9.47819	8.60867	0.0168927	0.124981	0.0185958	0.0107708	0.00223836	0.00407099	0.0678758	0.913345	0.01	1	0.204965	5176	YES	10.062	8.71303	0.285445	0.18762	0.518863	0.144276	0.364085	0.645184	0.165948
ENSG00000174903	RAB1B	34.8	YES	0.0940625	1034	6	2	4	0.5	YES	9.99442	18.3082	0.647309	-0.812442	0.647309	-0.120566	0.691477	1	-0.466504	0.01	0.467136	1	0.0368163	5416	YES	23.2125	14.9781	5.59359e-14	0.599654	5.63417e-14	0.10018	1.75881e-13	1.36423e-12	0.349917	1	0.211136	1	0.59751	1036	YES	48.4823	36.5208	0.0441177	0.399222	0.0467629	0.393006	0.0112351	0.0775608	0.396114
ENSG00000288044	AL096870.10	0	NO	0.0940302	1035	6	6	0	1	YES	68.2376	17.3972	0.0175108	1.91207	0.0143514	0.100075	0.0018511	0.0898212	1.00607	0.928058	1	0.25	0.94306	158	YES	10.6864	8.75361	0.0273061	0.260821	0.0272838	0.0255516	0.00468771	0.00812467	0.143186	0.823069	0.01	0.25	0.189565	5455	YES	33.0995	19.3683	0.00590749	0.743426	0.0333205	0.729769	0.00151874	0.0232286	0.736597
ENSG00000213694	S1PR3	8.3	YES	0.0940224	1036	5	4	1	0.625	YES	4.60147	0.7602	0.0465623	1.67007	0.0465623	0.229314	0.0117224	0.194089	0.949691	0.590212	0.962566	1	0.696407	486	NO	14.0449	7.13533	NA	NA	NA	NA	NA	NA	NA	NA	NA	1	0.01	9863	YES	0.739201	0.409752	0.0555556	0.302983	0.0794599	0.844281	0.0215343	0.116041	0.573632
ENSG00000124762	CDKN1A	16.6	YES	0.094006	1037	6	5	1	0.75	YES	43.281	13.446	0.0241872	1.61602	0.0225403	0.539662	0.00358637	0.109683	1.07784	0.863077	1	1	0.907087	230	YES	73.3165	53.2928	7.32733e-05	0.452922	7.32923e-05	0.177559	6.66669e-07	1.8832e-06	0.31524	0.999974	0.01	1	0.217641	3170	YES	213.135	65.499	0.0345651	1.68712	0.0136142	1.7349	0.00317487	0.0363766	1.71101
ENSG00000151135	TMEM263	11.3	YES	0.0939506	1038	6	4	2	0.5	YES	11.7474	8.49122	0.9677	0.425542	0.946192	0.121461	0.990277	1	0.273502	0.01	0.01	1	0.0103097	8871	YES	54.2616	45.3	3.52123e-08	0.255267	3.58465e-08	0.0862987	4.18364e-10	1.8101e-09	0.170783	1	0.01	1	0.217645	2185	YES	18.816	14.2069	0.150892	0.381944	0.426193	0.262893	0.204088	0.455807	0.322418
ENSG00000143537	ADAM15	10.8	YES	0.0939431	1039	5	2	3	0.375	NO	0	0.00292175	NA	NA	NA	NA	NA	NA	NA	NA	NA	1	0.01	22311	YES	21.0973	13.8666	3.95404e-13	0.571797	3.93326e-13	0.0892263	4.34833e-13	3.10708e-12	0.330511	1	0.121385	1	0.497443	1175	YES	24.0536	9.65119	0.00188537	1.234	0.000154066	1.36204	9.18606e-06	0.00214355	1.29802
ENSG00000177425	PAWR	5.7	YES	0.0939423	1040	5	3	2	0.375	NO	0.0326935	1.59763	NA	NA	NA	NA	NA	NA	NA	NA	NA	1	0.01	11136	YES	33.9125	22.8381	9.43582e-13	0.550477	9.44223e-13	0.124989	6.64814e-13	4.58037e-12	0.337732	1	0.161142	1	0.54637	1115	YES	21.768	9.88262	0.0153972	1.06498	0.0623356	0.937121	0.00590919	0.0520125	1.00105
ENSG00000038274	MAT2B	24.7	YES	0.0938375	1041	6	3	3	0.25	YES	2.96947	14.966	0.822049	-2.00799	0.822049	-0.200911	0.890815	1	-1.10445	0.01	1	1	0.0473693	2443	YES	14.0754	17.8888	0.0426012	-0.325336	0.0425783	-0.0478402	0.0100615	0.0165909	-0.186588	0.641654	0.01	1	0.162231	5720	YES	15.5638	10.5868	0.0441176	0.515559	0.0376474	0.483371	0.00933154	0.0689444	0.499465
ENSG00000198840	MT-ND3	0	NO	0.0938156	1042	6	4	2	0.5	YES	4028.07	2632.77	0.015061	0.613321	0.0087228	0.573094	0.00106959	0.0679098	0.593207	0.958102	0.636189	0.25	0.829211	340	YES	897.535	934.269	0.0047764	-0.0578055	0.00443081	-0.0529511	0.000236426	0.000485092	-0.0553783	0.99066	0.01	0.25	0.21432	4788	YES	16454.5	17855.2	0.658999	-0.117851	0.228758	-0.243561	0.409059	0.692828	-0.180706
ENSG00000196141	SPATS2L	21.9	YES	0.0937407	1043	6	3	3	0.25	YES	36.4619	39.6818	0.432952	-0.118962	0.374734	-0.0298635	0.373441	0.858749	-0.0744126	0.01	0.01	1	0.0103097	7094	YES	85.7897	72.5263	0.000238797	0.239264	0.000240174	0.106856	3.02205e-06	7.85667e-06	0.17306	0.99988	0.01	1	0.217628	3431	YES	141.422	72.5567	0.0555556	0.953248	0.0333718	0.970424	0.0102777	0.0732704	0.961836
ENSG00000007255	TRAPPC6A	19.6	YES	0.093696	1044	5	3	2	0.375	NO	12.7354	29.4917	NA	NA	NA	NA	NA	NA	NA	NA	NA	1	0.01	9467	YES	46.4954	34.4175	3.68454e-15	0.423326	3.72461e-15	0.12446	5.44027e-14	4.6311e-13	0.273893	1	0.01	1	0.217645	1495	YES	22.8526	14.6546	0.0345651	0.607558	0.0678024	0.549898	0.0125929	0.0830759	0.578728
ENSG00000102760	RGCC	41.7	YES	0.0936233	1045	5	4	1	0.625	NO	0	0	NA	NA	NA	NA	NA	NA	NA	NA	NA	1	0.01	31497	YES	113.05	29.801	7.73808e-16	1.88862	7.75006e-16	0.717106	2.88517e-14	2.60411e-13	1.30286	1	1	1	1	25	YES	3.67878	0.771298	0.0204248	1.40133	0.00213918	2.50622	0.000430471	0.0113825	1.95377
ENSG00000102595	UGGT2	10.4	YES	0.093616	1046	6	2	4	0.5	YES	4.99086	23.9656	0.853982	-2.05911	1	-0.371932	1	1	-1.21552	0.01	1	1	0.0473693	2633	YES	16.6957	16.0414	0.0164655	0.0543546	0.0164918	0.00800926	0.00197697	0.00362144	0.0311819	0.92326	0.01	1	0.206435	5146	YES	19.6813	23.4086	0.478947	-0.239064	0.222782	-0.414078	0.291621	0.565674	-0.326571
ENSG00000127920	GNG11	8.2	YES	0.0934602	1047	6	4	2	0.5	YES	65.2426	56.4571	0.436232	0.205274	0.393814	0.155579	0.388179	0.864629	0.180427	0.01	0.01	1	0.0103097	7126	YES	472.239	306.178	3.01779e-32	0.623495	3.03156e-32	0.494921	1.06084e-18	2.81854e-17	0.559208	1	0.595636	1	0.842346	265	YES	45.2205	10.761	0.0204248	1.97452	0.00573351	2.0679	0.000974007	0.017882	2.02121
ENSG00000131437	KIF3A	18.7	YES	0.0934508	1048	6	2	4	0.5	YES	64.0304	41.3291	0.277023	0.619464	0.334599	0.374679	0.249697	0.731619	0.497071	0.01	0.513146	1	0.0379796	5211	YES	98.8067	140.021	2.55172e-22	-0.498698	2.70318e-22	-0.272549	2.07391e-16	2.87241e-15	-0.385624	1	0.313425	1	0.681015	828	YES	45.4156	70.2099	0.21091	-0.617467	0.0752968	-0.905258	0.0646683	0.226138	-0.761363
ENSG00000064651	SLC12A2	36.1	YES	0.0934283	1049	6	2	4	0.5	YES	14.4377	22.8107	0.649186	-0.625147	0.758569	-0.28433	0.7646	1	-0.454738	0.01	0.44814	1	0.0363137	5504	YES	46.4366	38.414	0.00100464	0.267294	0.00100878	0.0812878	2.25776e-05	5.26327e-05	0.174291	0.999106	0.01	1	0.217516	3805	YES	3.34325	3.41804	0.724233	-0.02463	0.394121	-0.330874	0.587578	0.853019	-0.177752
ENSG00000203760	CENPW	1.3	YES	0.0934032	1050	6	4	2	0.5	YES	11.6167	35.8031	1	-1.54449	1	-0.135762	1	1	-0.840128	0.01	0.875458	1	0.0453283	3357	YES	18.1398	17.0154	0.0214084	0.0873463	0.0214015	0.0138192	0.00309008	0.00550021	0.0505828	0.881414	0.01	1	0.200191	5296	YES	7.7749	2.57938	0.0345651	1.29367	0.0110449	1.44692	0.00265884	0.0329733	1.3703
ENSG00000186469	GNG2	10.7	YES	0.0933517	1051	6	2	4	0.5	YES	79.4723	98.8959	0.399366	-0.311933	0.533347	-0.119093	0.454807	0.913476	-0.215513	0.01	0.01	1	0.0103097	7276	YES	139.478	196.528	1.39043e-29	-0.491708	1.43798e-29	-0.308785	3.64518e-18	8.26151e-17	-0.400246	1	0.346456	1	0.703988	743	YES	228.538	398.513	0.0853444	-0.799512	0.0715364	-0.984434	0.0282867	0.136179	-0.891973
ENSG00000159200	RCAN1	27.2	YES	0.0933324	1052	6	5	1	0.75	YES	136.154	30.8787	0.0161734	2.10513	0.0131899	1.19873	0.00161054	0.0820936	1.65193	0.937254	1	1	0.957993	136	YES	43.9651	32.7019	0.0264111	0.415978	0.0263799	0.117918	0.00442571	0.00770172	0.266948	0.832498	0.01	1	0.192762	5417	YES	45.7674	43.3206	1	0.0775287	0.771301	-0.0664198	1	1	0.00555443
ENSG00000100441	KHNYN	12.9	YES	0.0932922	1053	4	1	3	0.5	NO	0.559656	1.20753	NA	NA	NA	NA	NA	NA	NA	NA	NA	1	0.01	11267	NO	6.72523	4.72732	NA	NA	NA	NA	NA	NA	NA	NA	NA	1	0.01	11036	YES	4.7187	2.52688	0.0853444	0.697294	0.0114548	0.871518	0.00610519	0.0529391	0.784406
ENSG00000224066	AL049795.1	0	NO	0.0930859	1054	3	1	2	0.375	NO	0	4.15061	NA	NA	NA	NA	NA	NA	NA	NA	NA	0.25	0.01	11878	NO	0.864327	0.996978	NA	NA	NA	NA	NA	NA	NA	NA	NA	0.25	0.01	16902	YES	2.41933	1.30051	0.0441177	0.571764	0.00746157	0.927974	0.00236087	0.030759	0.749869
ENSG00000174791	RIN1	1.4	YES	0.0930177	1055	4	2	2	0.25	NO	0.00309031	0	NA	NA	NA	NA	NA	NA	NA	NA	NA	1	0.01	22705	NO	6.82731	4.78085	NA	NA	NA	NA	NA	NA	NA	NA	NA	1	0.01	11136	YES	1.94218	0.638996	0.0113751	0.844071	0.00270939	1.59277	0.000321635	0.00956905	1.21842
ENSG00000274565	AC080038.1	0	NO	0.0930061	1056	3	1	2	0.375	NO	0.135569	0	NA	NA	NA	NA	NA	NA	NA	NA	NA	0.25	0.01	18368	NO	2.45169	0.801593	NA	NA	NA	NA	NA	NA	NA	NA	NA	0.25	0.01	15059	YES	1.02755	0.185347	0.0111751	0.774431	0.00137324	2.27449	0.000183231	0.00725458	1.52446
ENSG00000244625	MIATNB	0	NO	0.0929492	1057	4	1	3	0.5	NO	0.969697	1.1938	NA	NA	NA	NA	NA	NA	NA	NA	NA	0.25	0.01	12279	NO	2.49744	1.9234	NA	NA	NA	NA	NA	NA	NA	NA	NA	0.25	0.01	14219	YES	4.3604	2.81103	0.0345651	0.49216	0.0882597	0.634754	0.015873	0.0960558	0.563457
ENSG00000153823	PID1	15.7	YES	0.0929423	1058	6	3	3	0.25	YES	13.2678	19.153	0.707245	-0.498232	0.707245	-0.11663	0.765066	1	-0.307431	0.01	0.01	1	0.0103097	8019	YES	17.4541	26.358	5.56135e-10	-0.568019	5.56758e-10	-0.105888	2.32328e-11	1.21434e-10	-0.336954	1	0.157373	1	0.542104	1119	YES	13.6096	26.0808	0.0345651	-0.890353	0.00864062	-1.11521	0.00216016	0.028992	-1.00278
ENSG00000136999	CCN3	2.1	YES	0.0928942	1059	4	1	3	0.5	NO	2.44848	0	NA	NA	NA	NA	NA	NA	NA	NA	NA	1	0.01	15149	NO	4.56755	10.847	NA	NA	NA	NA	NA	NA	NA	NA	NA	1	0.01	11395	YES	4.34975	4.29427	0.536011	0.0150411	0.638377	-0.173237	0.615734	0.875875	-0.0790982
ENSG00000175265	GOLGA8A	0	NO	0.092892	1060	6	5	1	0.75	YES	10.3738	10.3114	0.245837	0.00794912	0.267705	0.0133186	0.192765	0.665218	0.0106339	0.01	0.01	0.25	0.0102155	9094	YES	73.9291	62.1809	5.07093e-13	0.246037	1.12262e-13	0.128772	3.42444e-13	2.48647e-12	0.187405	1	0.01	0.25	0.215656	4386	YES	23.1708	20.3246	0.658999	0.180747	0.948977	0.0214589	0.923145	1	0.101103
ENSG00000168994	PXDC1	7.5	YES	0.0928757	1061	4	2	2	0.25	NO	7.86979	1.91931	NA	NA	NA	NA	NA	NA	NA	NA	NA	1	0.01	9786	NO	7.78598	3.55551	NA	NA	NA	NA	NA	NA	NA	NA	NA	1	0.01	11249	YES	6.81934	2.70199	0.00829563	1.07874	0.00107595	1.38184	0.000118954	0.00606051	1.23029
ENSG00000078053	AMPH	10.4	YES	0.092859	1062	6	4	2	0.5	YES	32.3754	33.0322	0.527456	-0.0281164	0.479118	0.0386677	0.50435	0.944981	0.00527563	0.01	0.01	1	0.0103097	7392	YES	13.6374	22.2812	3.51377e-12	-0.669504	3.51799e-12	-0.106296	1.29194e-12	8.44461e-12	-0.3879	1	0.318799	1	0.68486	816	YES	43.3804	55.8418	0.328306	-0.357029	0.212667	-0.514565	0.204114	0.455814	-0.435797
ENSG00000143457	GOLPH3L	12.2	YES	0.0928401	1063	6	1	5	0.75	YES	0.00673112	5.53209	0.16198	-2.69787	0.16198	-0.207566	0.093989	0.492927	-1.45272	0.01	1	1	0.0473693	1396	YES	11.344	11.51	0.449335	-0.0192785	0.449467	-0.00229505	0.433321	0.515201	-0.0107868	0.01	0.01	1	0.0103097	7757	YES	7.1713	4.35069	0.00590749	0.61084	0.0105243	0.562506	0.000572048	0.0132132	0.586673
ENSG00000160752	FDPS	19.5	YES	0.0928332	1064	6	1	5	0.75	YES	278.994	464.342	0.223548	-0.732894	0.233042	-0.478411	0.16117	0.628688	-0.605653	0.01	0.650392	1	0.0410803	4494	YES	207.362	254.317	3.63344e-16	-0.293197	3.55005e-16	-0.205763	2.13463e-14	1.95796e-13	-0.24948	1	0.01	1	0.217645	1461	YES	452.304	569.269	0.425151	-0.331164	0.0946146	-0.508062	0.149615	0.376414	-0.419613
ENSG00000261487	AC135048.1	0	NO	0.092828	1065	5	2	3	0.375	NO	0	1.78554	NA	NA	NA	NA	NA	NA	NA	NA	NA	0.25	0.01	14873	YES	10.9271	4.03952	5.3396e-22	1.24289	2.33579e-15	0.0813714	2.66722e-15	2.91509e-14	0.662131	1	0.71124	0.25	0.885139	165	YES	4.34766	2.23457	0.125943	0.725334	0.233289	0.698434	0.104528	0.303709	0.711884
ENSG00000102409	BEX4	54.3	YES	0.0927622	1066	6	1	5	0.75	YES	133.364	216.787	0.036747	-0.696769	0.0438752	-0.431496	0.00909718	0.175679	-0.564132	0.672527	0.601682	1	0.649895	528	YES	298.156	387.263	5.14408e-38	-0.376134	4.92669e-38	-0.291843	1.01195e-19	3.99361e-18	-0.333988	1	0.142031	1	0.524001	1144	YES	163.769	199.004	0.285445	-0.279585	0.101818	-0.381511	0.106772	0.307486	-0.330548
ENSG00000170035	UBE2E3	31.5	YES	0.0927618	1067	6	3	3	0.25	YES	105.763	172.917	0.970578	-0.703976	0.970578	-0.336842	0.994668	1	-0.520409	0.01	0.54562	1	0.0387592	5021	YES	340.785	359.027	0.0489249	-0.0750167	0.0474155	-0.0587886	0.0124213	0.0201856	-0.0669026	0.569216	0.01	1	0.149858	5805	YES	124.754	165.279	0.328306	-0.403	0.0598581	-0.481956	0.0830301	0.262679	-0.442478
ENSG00000122335	SERAC1	9.1	YES	0.0926941	1068	5	3	2	0.375	YES	0.536463	10.4444	0.742288	-2.89696	0.742288	-0.330858	0.805987	1	-1.61391	0.01	1	1	0.0473693	2346	NO	7.75817	9.92084	NA	NA	NA	NA	NA	NA	NA	NA	NA	1	0.01	9893	YES	6.62049	9.73383	0.104198	-0.494209	0.0120716	-0.69483	0.00765973	0.0604987	-0.59452
ENSG00000154975	CA10	7	YES	0.0926878	1069	5	1	4	0.625	NO	0	0.455676	NA	NA	NA	NA	NA	NA	NA	NA	NA	1	0.01	15882	YES	12.5049	18.1871	9.87833e-05	-0.506649	9.90408e-05	-0.0715924	9.66011e-07	2.68105e-06	-0.289121	0.999962	0.01	1	0.217639	3220	YES	11.3128	11.4789	0.658999	-0.0193318	0.72237	-0.157802	0.74623	0.956843	-0.0885667
ENSG00000184557	SOCS3	13.9	YES	0.0925838	1070	6	5	1	0.75	YES	0.761081	0.386073	0.213063	0.345458	0.213063	0.0118301	0.144871	0.594494	0.178644	0.01	0.01	1	0.0103097	6663	YES	41.8556	13.1005	2.11419e-52	1.60374	2.15241e-52	0.328212	1.06405e-21	9.46804e-20	0.965977	1	0.974843	1	0.991599	31	YES	12.8262	6.04444	0.285445	0.972848	0.0683494	1.08846	0.0796719	0.256495	1.03065
ENSG00000245526	LINC00461	0	NO	0.0925751	1071	4	3	1	0.5	YES	65.1648	46.8909	0.851894	0.466313	0.813053	0.297603	0.901667	1	0.381958	0.01	0.304565	0.25	0.0316623	6017	YES	16.0948	11.013	3.92134e-10	0.508962	3.90762e-10	0.0649263	1.86378e-11	9.93175e-11	0.286944	1	0.01	0.25	0.215656	4407	YES	3.53737	0.428292	0.150892	1.66757	0.000467362	2.92654	0.00071692	0.0151012	2.29706
ENSG00000137486	ARRB1	19.1	YES	0.0924241	1072	6	3	3	0.25	YES	24.8085	0.0873432	0.0867149	4.56896	0.0867149	0.941847	0.033681	0.307852	2.75541	0.115459	1	1	0.239381	931	YES	7.48673	12.1648	1.32184e-12	-0.633403	0.000194611	-0.0320732	2.29929e-10	1.02928e-09	-0.332738	1	0.135	1	0.515266	1156	YES	11.6573	14.4428	0.658999	-0.286969	0.343658	-0.409083	0.501947	0.78311	-0.348026
ENSG00000162585	FAAP20	14.9	YES	0.0923813	1073	6	2	4	0.5	YES	0.926561	6.80515	0.851118	-2.0184	0.873814	-0.0743755	0.928152	1	-1.04639	0.01	1	1	0.0473693	2495	YES	66.3684	122.472	1.92326e-67	-0.874035	1.98804e-67	-0.420777	2.98842e-23	5.31826e-21	-0.647406	1	0.695896	1	0.886875	159	YES	74.1143	51.4557	0.0267722	0.517989	0.161071	0.512918	0.0222157	0.118285	0.515453
ENSG00000143772	ITPKB	50.4	YES	0.0923454	1074	5	1	4	0.625	YES	3.03508	3.80995	0.0213197	-0.253426	0.0197117	-0.0305311	0.00286995	0.106287	-0.141979	0.889616	0.01	1	0.201422	981	NO	5.26391	3.1705	NA	NA	NA	NA	NA	NA	NA	NA	NA	1	0.01	12476	YES	3.16976	0.769282	0.0267722	1.2368	0.0041219	2.19563	0.000930856	0.0174478	1.71621
ENSG00000266714	MYO15B	6.5	YES	0.0923188	1075	3	1	2	0.375	NO	0.0711408	0.168706	NA	NA	NA	NA	NA	NA	NA	NA	NA	1	0.01	16525	NO	0.769589	1.03822	NA	NA	NA	NA	NA	NA	NA	NA	NA	1	0.01	17074	YES	3.32512	1.08739	0.17911	1.05104	0.0103308	1.45894	0.0112896	0.0778867	1.25499
ENSG00000184216	IRAK1	12.6	YES	0.0923132	1076	5	4	1	0.625	NO	0.00406775	0	NA	NA	NA	NA	NA	NA	NA	NA	NA	1	0.01	22494	YES	14.2771	10.4848	1.06967e-07	0.411644	1.07511e-07	0.0487979	1.00209e-09	4.08104e-09	0.230221	1	0.01	1	0.217645	2295	YES	25.1345	14.6327	0.0345651	0.74139	0.0226072	0.712427	0.0048891	0.0465815	0.726908
ENSG00000173267	SNCG	72.9	YES	0.0922726	1077	4	1	3	0.5	YES	40.8443	119.406	0.679439	-1.5248	0.701191	-0.369243	0.744816	1	-0.947021	0.01	0.960538	1	0.0467419	2991	YES	61.2012	226.392	2.94287e-90	-1.87017	2.94994e-90	-1.02015	4.86916e-25	3.11742e-22	-1.44516	1	1	1	1	5	YES	218.17	345.502	0.0853444	-0.660809	0.129467	-0.769431	0.0466214	0.185627	-0.71512
ENSG00000197746	PSAP	135.4	YES	0.0922323	1078	6	3	3	0.25	YES	146.68	109.593	1	0.417213	0.854813	0.296133	1	1	0.356673	0.01	0.2341	1	0.029288	6187	YES	353.538	320.071	0.000809643	0.143047	0.000848502	0.110124	1.69926e-05	4.01588e-05	0.126585	0.999327	0.01	1	0.217548	3754	YES	755.193	534.136	0.0555556	0.49885	0.0103704	0.471304	0.00382027	0.0399987	0.485077
ENSG00000136938	ANP32B	55.7	YES	0.0922241	1079	6	3	3	0.25	YES	10.34	16.482	0.896614	-0.624454	0.896614	-0.0703023	0.954836	1	-0.347378	0.01	0.201797	1	0.0278828	6267	YES	100.359	90.6381	3.68217e-09	0.145462	3.38641e-09	0.0717413	7.83571e-11	3.75732e-10	0.108602	1	0.01	1	0.217645	2016	YES	42.3992	26.2123	0.0267722	0.673412	0.0434305	0.609493	0.00688198	0.0568535	0.641453
ENSG00000090238	YPEL3	31.6	YES	0.0922084	1080	6	5	1	0.75	YES	20.1971	41.4059	0.795173	-1.0004	0.795173	-0.114988	0.863758	1	-0.557692	0.01	0.593762	1	0.0398597	4797	YES	43.1206	32.0921	1.24069e-10	0.414966	1.25652e-10	0.116011	9.31316e-12	5.20698e-11	0.265489	1	0.01	1	0.217645	1820	YES	59.7402	44.2971	0.0441176	0.423231	0.0647187	0.331679	0.0148598	0.0917951	0.377455
ENSG00000214870	AC004540.1	0	NO	0.0921259	1081	6	4	2	0.5	YES	18.3212	9.55744	0.687469	0.871923	0.687469	0.0820214	0.741229	1	0.476972	0.01	0.483396	0.25	0.0368956	5398	YES	27.8513	36.538	7.0192e-05	-0.379716	7.01576e-05	-0.0954326	6.32288e-07	1.79038e-06	-0.237574	0.999975	0.01	0.25	0.215652	4538	YES	10.6281	10.9542	0.929801	-0.0399059	0.736465	-0.0814216	0.924699	1	-0.0606638
ENSG00000064115	TM7SF3	13	YES	0.0920937	1082	6	4	2	0.5	YES	3.61257	18.8542	0.405468	-2.1058	0.356191	-0.464719	0.343856	0.831262	-1.28526	0.01	1	1	0.0473693	1880	YES	93.7891	75.9742	1.49929e-07	0.300346	1.53741e-07	0.139187	1.3335e-09	5.32088e-09	0.219767	1	0.01	1	0.217645	2333	YES	244.839	160.115	0.0692559	0.609623	0.100151	0.619754	0.0315562	0.146065	0.614688
ENSG00000100478	AP4S1	8.5	YES	0.0920817	1083	6	2	4	0.5	YES	3.51563	10.2179	0.572031	-1.31281	0.572031	-0.12899	0.594747	0.999273	-0.720899	0.01	0.769395	1	0.0434308	3897	YES	11.4288	14.0893	0.043612	-0.27983	0.0435345	-0.0342867	0.010463	0.0172109	-0.157058	0.629016	0.01	1	0.160108	5733	YES	12.9049	17.0298	0.150892	-0.374788	0.0223186	-0.539207	0.0180112	0.104273	-0.456998
ENSG00000255823	MTRNR2L8	22	YES	0.0920716	1084	4	1	3	0.5	NO	0.853609	0.194953	NA	NA	NA	NA	NA	NA	NA	NA	NA	1	0.01	10301	NO	0	0.0775482	NA	NA	NA	NA	NA	NA	NA	NA	NA	1	0.01	29030	YES	16.5175	292.225	0.0853444	-4.06513	0.000509977	-5.5216	0.000453276	0.0117042	-4.79337
ENSG00000234964	FABP5P7	0	NO	0.0920647	1085	5	3	2	0.375	YES	103.013	44.3134	0.511067	1.19875	0.528829	0.162316	0.526335	0.960499	0.680533	0.01	0.729955	0.25	0.0422906	4195	NO	0.683134	0.869277	NA	NA	NA	NA	NA	NA	NA	NA	NA	0.25	0.01	16146	YES	61.2155	94.7034	0.0441177	-0.621295	0.0164818	-0.746657	0.00461818	0.0451359	-0.683976
ENSG00000117862	TXNDC12	23.5	YES	0.0920467	1086	6	3	3	0.25	YES	34.6782	10.2021	0.207864	1.67127	0.207864	0.229636	0.139406	0.588805	0.950453	0.01	0.963144	1	0.0467839	2984	YES	47.9329	38.3296	7.152e-10	0.315189	8.63054e-10	0.111913	2.8933e-11	1.48555e-10	0.213551	1	0.01	1	0.217645	1918	YES	55.9515	34.5394	0.0153972	0.680315	0.0261954	0.689764	0.00277428	0.0337898	0.68504
ENSG00000164010	ERMAP	10.4	YES	0.0920451	1087	4	1	3	0.5	NO	0.67005	0	NA	NA	NA	NA	NA	NA	NA	NA	NA	1	0.01	14770	NO	2.16973	1.98053	NA	NA	NA	NA	NA	NA	NA	NA	NA	1	0.01	14294	YES	2.01919	1.29634	0.0692559	0.394824	0.0557327	0.478424	0.0191897	0.108367	0.436624
ENSG00000168917	SLC35G2	10.9	YES	0.0920349	1088	5	1	4	0.625	NO	0.0428152	3.1026	NA	NA	NA	NA	NA	NA	NA	NA	NA	1	0.01	11658	YES	18.5613	27.2499	1.34473e-10	-0.530242	1.11351e-10	-0.102716	9.20258e-12	5.15126e-11	-0.316479	1	0.01	1	0.217645	1818	YES	17.3661	32.0388	0.0441176	-0.847119	0.00640861	-0.998602	0.00207656	0.0283868	-0.922861
ENSG00000180660	MAB21L1	0	NO	0.0919092	1089	5	2	3	0.375	NO	13.0644	5.71919	NA	NA	NA	NA	NA	NA	NA	NA	NA	0.25	0.01	10133	YES	28.3454	33.4161	1.36976e-06	-0.229947	1.36987e-06	-0.0560187	9.31539e-09	3.35867e-08	-0.142983	1	0.01	0.25	0.215656	4464	YES	4.13439	9.29877	0.21091	-1.00421	0.0406379	-1.26377	0.0400437	0.168896	-1.13399
ENSG00000119397	CNTRL	8.1	YES	0.0919016	1090	6	2	4	0.5	YES	0	16.7026	0.0212643	-4.14589	0.0212643	-0.338924	0.00305539	0.106287	-2.24241	0.882707	1	1	0.920698	198	YES	13.8002	12.1809	0.00591576	0.167176	0.00591576	0.0207043	0.00035598	0.000716671	0.0939402	0.985953	0.01	1	0.215615	4585	YES	3.38368	3.88463	0.374937	-0.156106	0.181792	-0.633656	0.205181	0.457388	-0.394881
ENSG00000164292	RHOBTB3	20.1	YES	0.0918761	1091	6	2	4	0.5	YES	14.3121	7.52877	0.282867	0.844262	0.446122	0.166779	0.318339	0.807029	0.50552	0.01	0.525139	1	0.0382712	5130	YES	138.306	61.3866	6.42463e-80	1.15895	7.3876e-80	0.563599	2.72566e-24	8.03389e-22	0.861275	1	0.89294	1	0.963199	56	YES	7.44913	9.49417	0.125943	-0.312714	0.0677924	-0.525933	0.0377692	0.163231	-0.419323
ENSG00000168487	BMP1	3.4	YES	0.0917858	1092	4	2	2	0.25	NO	0.0865556	0.00248271	NA	NA	NA	NA	NA	NA	NA	NA	NA	1	0.01	18486	NO	8.23248	5.6075	NA	NA	NA	NA	NA	NA	NA	NA	NA	1	0.01	10667	YES	5.70107	2.77573	0.0267722	0.827637	0.0257898	1.05969	0.00439154	0.0436701	0.943665
ENSG00000197858	GPAA1	19.9	YES	0.0916607	1093	6	3	3	0.25	YES	0.0976491	26.0643	0.157757	-4.6239	0.167766	-0.296916	0.0946576	0.493863	-2.46041	0.01	1	1	0.0473693	1404	YES	124.219	87.0054	1.16317e-30	0.50879	1.28746e-30	0.262114	2.20116e-18	5.3098e-17	0.385452	1	0.313016	1	0.680721	830	YES	54.523	37.9463	0.0555556	0.5116	0.0559535	0.515557	0.0159491	0.0964081	0.513579
ENSG00000171223	JUNB	10.3	YES	0.0916158	1094	5	3	2	0.375	NO	0.0543325	0.134939	NA	NA	NA	NA	NA	NA	NA	NA	NA	1	0.01	16625	YES	52.2326	23.3973	1.77069e-21	1.12559	1.79965e-21	0.304174	3.5816e-16	4.69306e-15	0.71488	1	0.763645	1	0.914582	107	YES	17.4088	13.1783	0.374937	0.376715	0.236153	0.421957	0.244826	0.509874	0.399336
ENSG00000108515	ENO3	0	NO	0.0915884	1095	4	1	3	0.5	NO	0	0	NA	NA	NA	NA	NA	NA	NA	NA	NA	0.25	0.01	37964	NO	5.41045	4.98352	NA	NA	NA	NA	NA	NA	NA	NA	NA	0.25	0.01	12042	YES	33.2523	13.0244	0.0345651	1.28826	0.00643219	1.46994	0.00168409	0.0248145	1.3791
ENSG00000175426	PCSK1	3.1	YES	0.0915869	1096	6	1	5	0.75	YES	16.5573	15.369	0.333377	0.101101	0.333377	0.116983	0.284392	0.767957	0.109042	0.01	0.01	1	0.0103097	6936	YES	136.565	231.092	4.92905e-40	-0.754582	4.90784e-40	-0.486126	4.86146e-20	2.21514e-18	-0.620354	1	0.666774	1	0.874409	181	YES	153.015	289.289	0.104198	-0.914416	0.162831	-1.1517	0.0664735	0.229782	-1.03306
ENSG00000197043	ANXA6	38.6	YES	0.0915868	1097	6	4	2	0.5	YES	4.96161	5.14643	0.130439	-0.0440459	0.130439	0.0140821	0.0662179	0.417666	-0.0149819	0.01	0.01	1	0.0103097	6539	YES	56.9226	51.3876	0.000121016	0.144901	0.000122011	0.0518972	1.25169e-06	3.43195e-06	0.0983989	0.99995	0.01	1	0.217638	3258	YES	104.344	48.3466	0.00282805	1.09408	0.00520927	1.07706	0.000176715	0.00720168	1.08557
ENSG00000147813	NAPRT	3.7	YES	0.0915702	1098	5	3	2	0.375	NO	0	0	NA	NA	NA	NA	NA	NA	NA	NA	NA	1	0.01	31141	YES	15.4312	16.2932	0.419144	-0.0737641	0.419095	-0.0108881	0.393714	0.474388	-0.0423261	0.01	0.01	1	0.0103097	7661	YES	12.6985	4.26073	0.0345651	1.38068	0.00228357	1.61852	0.000708722	0.0150322	1.4996
ENSG00000073711	PPP2R3A	7	YES	0.0915649	1099	6	2	4	0.5	YES	14.4986	16.0379	0.247045	-0.136611	0.268434	-0.0163476	0.193878	0.666144	-0.0764791	0.01	0.01	1	0.0103097	6763	YES	21.7968	26.8495	0.0126395	-0.288819	0.0126276	-0.0590634	0.00125956	0.00237224	-0.173941	0.95075	0.01	1	0.210486	4997	YES	6.48541	8.93625	0.328306	-0.408621	0.103364	-0.65498	0.122944	0.334505	-0.531801
ENSG00000112685	EXOC2	19.7	YES	0.0915212	1100	6	2	4	0.5	YES	17.3493	9.96661	0.798859	0.742609	0.842891	0.292674	0.890708	1	0.517641	0.01	0.541872	1	0.0386708	5041	YES	11.2064	15.008	0.0053583	-0.391158	0.00536921	-0.0488366	0.000303336	0.000615946	-0.219997	0.988024	0.01	1	0.215915	4335	YES	18.5121	22.9409	0.374937	-0.295109	0.111107	-0.446352	0.146879	0.372681	-0.370731
ENSG00000144320	LNPK	19.9	YES	0.0914191	1101	6	1	5	0.75	YES	13.2511	16.3414	0.832422	-0.283143	0.950376	-0.0856799	0.962141	1	-0.184411	0.01	0.01	1	0.0103097	8699	YES	39.7018	55.3608	7.44197e-09	-0.4696	7.4956e-09	-0.153988	1.32196e-10	6.12113e-10	-0.311794	1	0.01	1	0.217645	2069	YES	24.2188	48.0979	0.0441176	-0.961159	0.0112698	-1.17394	0.00334574	0.0372905	-1.06755
ENSG00000069482	GAL	0	NO	0.0914002	1102	4	1	3	0.5	NO	0	0.95682	NA	NA	NA	NA	NA	NA	NA	NA	NA	0.25	0.01	15003	NO	5.35601	9.72244	NA	NA	NA	NA	NA	NA	NA	NA	NA	0.25	0.01	12031	YES	2.47964	4.89247	0.0692559	-0.759932	0.043895	-1.08429	0.0156895	0.0952146	-0.92211
ENSG00000160180	TFF3	0	NO	0.0912274	1103	4	3	1	0.5	NO	0	0	NA	NA	NA	NA	NA	NA	NA	NA	NA	0.25	0.01	31399	YES	372.274	250.043	4.67096e-40	0.572299	5.04934e-40	0.432244	4.85196e-20	2.21514e-18	0.502271	1	0.520561	0.25	0.798232	411	YES	44.326	10.1413	0.125943	2.02442	0.0500659	2.04093	0.0295147	0.140129	2.03268
ENSG00000169136	ATF5	2.2	YES	0.0912254	1104	6	4	2	0.5	YES	0	6.08043	0.0212643	-2.82384	0.0212643	-0.10066	0.00305539	0.106287	-1.46225	0.882707	1	1	0.920698	204	YES	23.6044	23.6032	0.843749	7.01971e-05	0.843749	-3.61723e-05	0.911286	0.950847	1.70124e-05	0.01	0.01	1	0.0103097	8754	YES	11.164	7.40554	0.0853444	0.533208	0.0267454	0.583409	0.0124354	0.0826453	0.558308
ENSG00000147535	PLPP5	4.5	YES	0.0912211	1105	6	3	3	0.25	YES	17.7224	18.2427	0.171217	-0.0395465	0.297093	0.0177302	0.16099	0.628688	-0.0109082	0.01	0.01	1	0.0103097	6691	YES	57.5652	38.2875	1.08946e-25	0.575975	1.12049e-25	0.188704	2.74651e-17	4.86938e-16	0.38234	1	0.3055	1	0.675265	846	YES	22.9879	11.0091	0.0153972	0.998175	0.0333022	0.902206	0.00341294	0.0376722	0.950191
ENSG00000109501	WFS1	13.5	YES	0.0912038	1106	5	4	1	0.625	NO	0.861463	3.04236	NA	NA	NA	NA	NA	NA	NA	NA	NA	1	0.01	10665	YES	10.783	9.50159	0.0264631	0.166095	0.0264387	0.0168885	0.00444166	0.00772662	0.0914917	0.831923	0.01	1	0.192674	5419	YES	5.70113	3.07068	0.0267722	0.719136	0.00175146	0.929281	0.000458384	0.011765	0.824209
ENSG00000106397	PLOD3	36.3	YES	0.0911854	1107	6	2	4	0.5	YES	1.75397	8.41175	0.525587	-1.77295	0.525587	-0.0575889	0.533764	0.962245	-0.91527	0.01	0.936083	1	0.0463445	3093	YES	16.963	15.9099	0.0182141	0.087159	0.0182437	0.012956	0.00234819	0.00425517	0.0500575	0.909195	0.01	1	0.204347	5194	YES	11.4652	5.11377	0.00414781	1.02777	0.00104	1.24577	6.73219e-05	0.00479069	1.13677
ENSG00000158290	CUL4B	17.3	YES	0.0910532	1108	6	2	4	0.5	YES	35.9075	14.4023	0.064428	1.26077	0.068423	0.623014	0.0214686	0.250619	0.941894	0.332362	0.956632	1	0.475128	710	YES	18.2589	21.7307	0.0249579	-0.239119	0.0249208	-0.0420454	0.00401515	0.00703398	-0.140582	0.847384	0.01	1	0.195038	5379	YES	23.3883	27.7993	0.374937	-0.239845	0.20006	-0.427384	0.218874	0.475248	-0.333614
ENSG00000162909	CAPN2	27.4	YES	0.0910331	1109	6	3	3	0.25	YES	33.721	11.0879	0.162564	1.52224	0.15448	0.523394	0.0907548	0.488479	1.02282	0.01	1	1	0.0473693	1382	YES	63.2333	51.6752	2.82059e-10	0.286198	2.87295e-10	0.106049	1.53091e-11	8.3129e-11	0.196124	1	0.01	1	0.217645	1853	YES	36.1493	27.4127	0.285445	0.386799	0.323231	0.320108	0.248438	0.514052	0.353453
ENSG00000110811	P3H3	0	NO	0.0910175	1110	5	2	3	0.375	NO	0	0.324669	NA	NA	NA	NA	NA	NA	NA	NA	NA	0.25	0.01	16143	YES	22.2592	13.9129	1.42814e-17	0.641241	1.43303e-17	0.102367	6.43904e-15	6.48857e-14	0.371804	1	0.2785	0.25	0.648903	929	YES	14.7685	5.17917	0.00829563	1.35156	0.00130372	1.68719	0.00013843	0.00647263	1.51937
ENSG00000117305	HMGCL	7.5	YES	0.0909505	1111	6	4	2	0.5	YES	10.0712	27.889	0.803135	-1.3837	0.803135	-0.18859	0.871954	1	-0.786147	0.01	0.829141	1	0.0445197	3590	YES	27.5208	25.0968	0.00602054	0.128142	0.00604424	0.0276982	0.000367551	0.000738704	0.0779203	0.985498	0.01	1	0.215549	4615	YES	24.8404	14.2638	0.00188537	0.759517	0.0148481	0.760531	0.000298159	0.00917215	0.760024
ENSG00000234745	HLA-B	17.3	YES	0.0909125	1112	6	5	1	0.75	YES	42.2327	8.8749	0.878394	2.13029	0.878394	0.262249	0.940961	1	1.19627	0.01	1	1	0.0473693	2510	YES	48.7846	29.4725	3.05738e-23	0.708195	2.4887e-23	0.201062	1.11955e-16	1.66818e-15	0.454628	1	0.447959	1	0.766507	515	YES	318.202	137.871	0.0204248	1.20073	0.0079404	1.18059	0.00127988	0.0209846	1.19066
ENSG00000083642	PDS5B	12.6	YES	0.0908342	1113	6	2	4	0.5	YES	37.1251	70.4051	0.0315843	-0.905285	0.0335695	-0.576436	0.0063467	0.147187	-0.74086	0.764625	0.788161	1	0.773714	406	YES	33.3927	44.0505	1.2966e-05	-0.389442	1.29834e-05	-0.111633	9.0533e-08	2.85111e-07	-0.250537	0.999996	0.01	1	0.217644	2873	YES	9.87124	11.9403	0.478947	-0.251358	0.147423	-0.61845	0.225768	0.484242	-0.434904
ENSG00000148248	SURF4	12.6	YES	0.090769	1114	6	3	3	0.25	YES	7.23034	13.4298	0.436986	-0.810027	0.39181	-0.158951	0.387337	0.863992	-0.484489	0.01	0.494736	1	0.0375229	5290	YES	69.4956	52.9861	9.1019e-15	0.384944	9.34547e-15	0.148104	7.97971e-14	6.56759e-13	0.266524	1	0.01	1	0.217645	1511	YES	58.6473	39.6334	0.150892	0.553789	0.0549065	0.600488	0.0373466	0.162214	0.577138
ENSG00000121879	PIK3CA	9.8	YES	0.0907633	1115	6	2	4	0.5	YES	5.36065	5.72069	0.370396	-0.0794361	0.439505	-0.00986824	0.374702	0.859497	-0.0446522	0.01	0.01	1	0.0103097	7097	YES	16.2899	25.2299	1.05344e-09	-0.601284	1.06932e-09	-0.10734	3.51288e-11	1.77469e-10	-0.354312	1	0.226353	1	0.611438	1006	YES	5.03557	7.17632	0.285445	-0.437961	0.0738384	-0.772081	0.0843553	0.265653	-0.605021
ENSG00000163171	CDC42EP3	3.2	YES	0.0907558	1116	6	4	2	0.5	YES	3.75889	19.5695	0.00426951	-2.11181	0.00462719	-0.734303	0.000223644	0.0269406	-1.42305	0.991168	1	1	0.994142	52	YES	52.6914	42.7159	9.85785e-05	0.296534	9.92723e-05	0.0977072	9.66167e-07	2.68105e-06	0.197121	0.999962	0.01	1	0.217639	3221	YES	17.8401	11.3912	0.104198	0.604494	0.0662739	0.604469	0.0314814	0.145946	0.604482
ENSG00000168140	VASN	2.7	YES	0.0907323	1117	4	1	3	0.5	NO	0	0	NA	NA	NA	NA	NA	NA	NA	NA	NA	1	0.01	36046	NO	10.8613	11.1914	NA	NA	NA	NA	NA	NA	NA	NA	NA	1	0.01	9456	YES	4.81872	0.928463	0.0204248	1.59325	0.000212089	2.60529	6.83589e-05	0.00482348	2.09927
ENSG00000187630	DHRS4L2	4.6	YES	0.0907184	1118	5	3	2	0.375	NO	0	0.398226	NA	NA	NA	NA	NA	NA	NA	NA	NA	1	0.01	16580	YES	27.9207	20.2589	2.29098e-13	0.444037	9.44259e-14	0.0905608	2.73106e-13	2.03149e-12	0.267299	1	0.01	1	0.217645	1568	YES	11.1324	7.23975	0.0692559	0.558187	0.0535257	0.594129	0.0185463	0.106078	0.576158
ENSG00000185127	C6orf120	16.2	YES	0.0906662	1119	6	2	4	0.5	YES	0.471358	1.87742	0.886191	-0.967628	0.886191	-0.0397519	0.947059	1	-0.50369	0.01	0.522565	1	0.038209	5142	YES	14.4376	10.81	7.42118e-06	0.386433	7.42937e-06	0.0466366	4.9912e-08	1.62559e-07	0.216535	0.999998	0.01	1	0.217644	2792	YES	5.38051	5.77114	0.596154	-0.085727	0.246096	-0.206716	0.381523	0.664252	-0.146221
ENSG00000126883	NUP214	13.2	YES	0.0906622	1120	6	3	3	0.25	YES	21.308	29.349	0.451441	-0.444087	0.380864	-0.105751	0.389291	0.865583	-0.274919	0.01	0.01	1	0.0103097	7129	YES	13.7228	13.6078	0.0442866	0.0113093	0.0443918	0.00121827	0.0107802	0.0176894	0.0062638	0.619126	0.01	1	0.158436	5749	YES	9.14714	5.39189	0.0267722	0.666759	0.0431258	0.737052	0.00684011	0.0566893	0.701905
ENSG00000170846	AC093323.1	0	NO	0.0906114	1121	6	2	4	0.5	YES	13.389	31.527	0.198563	-1.17667	0.198563	-0.221038	0.129781	0.57246	-0.698856	0.01	0.748119	0.25	0.0426361	4115	YES	22.0148	20.4401	0.0245445	0.102246	0.0245582	0.0186849	0.0039086	0.00686389	0.0604656	0.851269	0.01	0.25	0.193842	5408	YES	18.9969	14.6594	0.0204248	0.352745	0.236768	0.249351	0.0260513	0.129992	0.301048
ENSG00000155849	ELMO1	30.5	YES	0.0905889	1122	5	1	4	0.625	YES	45.5916	59.5317	0.195584	-0.377621	0.204404	-0.136587	0.131212	0.573747	-0.257104	0.01	0.01	1	0.0103097	6638	YES	25.5858	41.2166	1.00868e-13	-0.667152	1.00982e-13	-0.17004	2.29563e-13	1.73856e-12	-0.418596	1	0.3838	1	0.72826	641	YES	28.4907	45.1907	0.17911	-0.647345	0.0356728	-0.821284	0.0309374	0.144388	-0.734314
[truncated: 40,428 more rows]
[truncated: 50 more columns]
